# Supplementary material for: Proteomic and transcriptomic signatures of cytoskeletal remodeling during morphogenesis in the basal metazoan Halisarca dujardinii (Porifera)
Source: Front Cell Dev Biol. 2026 Jun 10;14:1829393. doi: 10.3389/fcell.2026.1829393 (PMC13291127; doi:10.3389/fcell.2026.1829393)
Supplement: Supplementary file 3 [file Table2.xlsx]

## Sheet: Table S2
Supplementary Table S2. DIA method for overlapping windows. In the DIA, the MS scan events of experiments 1-4 were cycled.
DIA method: m/z500-740
Experiment 1	Full Scan (MS1 Scan) Scan Range (m/z): 495-745
Experiment 2	DIA (MS2 Scan) Isolation window m/zs: 1A
Experiment 3	Full Scan (MS1 Scan) Scan Range (m/z): 495-745
Experiment 4	DIA (MS2 Scan) Isolation window m/zs: 1B
Scan	Isolation window m/zs 1A	Isolation window m/zs 1B
1	498.4765-502.4783	500.4774-504.4792
2	502.4783-506.4801	504.4792-508.481
3	506.4801-510.4819	508.481-512.4828
4	510.4819-514.4837	512.4828-516.4847
5	514.4837-518.4856	516.4847-520.4865
6	518.4856-522.4874	520.4865-524.4883
7	522.4874-526.4892	524.4883-528.4901
8	526.4892-530.491	528.4901-532.4919
9	530.491-534.4928	532.4919-536.4937
10	534.4928-538.4947	536.4937-540.4956
11	538.4947-542.4965	540.4956-544.4974
12	542.4965-546.4983	544.4974-548.4992
13	546.4983-550.5001	548.4992-552.501
14	550.5001-554.5019	552.501-556.5028
15	554.5019-558.5038	556.5028-560.5047
16	558.5038-562.5056	560.5047-564.5065
17	562.5056-566.5074	564.5065-568.5083
18	566.5074-570.5092	568.5083-572.5101
19	570.5092-574.511	572.5101-576.5119
20	574.511-578.5128	576.5119-580.5138
21	578.5128-582.5147	580.5138-584.5156
22	582.5147-586.5165	584.5156-588.5174
23	586.5165-590.5183	588.5174-592.5192
24	590.5183-594.5201	592.5192-596.521
25	594.5201-598.5219	596.521-600.5229
26	598.5219-602.5238	600.5229-604.5247
27	602.5238-606.5256	604.5247-608.5265
28	606.5256-610.5274	608.5265-612.5283
29	610.5274-614.5292	612.5283-616.5301
30	614.5292-618.531	616.5301-620.5319
31	618.531-622.5329	620.5319-624.5338
32	622.5329-626.5347	624.5338-628.5356
33	626.5347-630.5365	628.5356-632.5374
34	630.5365-634.5383	632.5374-636.5392
35	634.5383-638.5401	636.5392-640.541
36	638.5401-642.5419	640.541-644.5429
37	642.5419-646.5438	644.5429-648.5447
38	646.5438-650.5456	648.5447-652.5465
39	650.5456-654.5474	652.5465-656.5483
40	654.5474-658.5492	656.5483-660.5501
41	658.5492-662.551	660.5501-664.552
42	662.551-666.5529	664.552-668.5538
43	666.5529-670.5547	668.5538-672.5556
44	670.5547-674.5565	672.5556-676.5574
45	674.5565-678.5583	676.5574-680.5592
46	678.5583-682.5601	680.5592-684.561
47	682.5601-686.562	684.561-688.5629
48	686.562-690.5638	688.5629-692.5647
49	690.5638-694.5656	692.5647-696.5665
50	694.5656-698.5674	696.5665-700.5683
51	698.5674-702.5692	700.5683-704.5701
52	702.5692-706.5711	704.5701-708.572
53	706.5711-710.5729	708.572-712.5738
54	710.5729-714.5747	712.5738-716.5756
55	714.5747-718.5765	716.5756-720.5774
56	718.5765-722.5783	720.5774-724.5792
57	722.5783-726.5801	724.5792-728.5811
58	726.5801-730.582	728.5811-732.5829
59	730.582-734.5838	732.5829-736.5847
60	734.5838-738.5856	736.5847-740.5865
61	738.5856-742.5874
