# Supplementary material for: Proteomic and transcriptomic signatures of cytoskeletal remodeling during morphogenesis in the basal metazoan Halisarca dujardinii (Porifera)
Source: Front Cell Dev Biol. 2026 Jun 10;14:1829393. doi: 10.3389/fcell.2026.1829393 (PMC13291127; doi:10.3389/fcell.2026.1829393)
Supplement: Supplementary file 6 [file Table3.xlsx]

## Sheet: report.pg_matrix
Gene ID	Protein.Names	Genes Names	First.Protein.Description	N.Sequences	N.Proteotypic.Sequences	Adult-1 Area	Adult-2 Area	Adult-3 Area	Larva-1 Area	Larva-2 Area	Larva-3 Area
HD-20844-RA;HD-20845-RA	LGALS7_galectin_7	LGALS7_galectin_7		17	17	6056600000	29081000	6860350000	19353900000	57324700000	20897900000
HD-04760-RA;HD-10020-RA;HD-10022-RA	ACTB_G1_actin_beta_gamma_1	ACTB_G1_actin_beta_gamma_1		24	10	4406400000	4907640000	4952400000	6272120000	7495570000	5280170000
HD-16030-RA	UNANNOTATED	UNANNOTATED		21	21	1484300000	3098510	1237890000	3869920000	12676900000	3811220000
HD-12626-RA	PSMA7_20S_proteasome_subunit_alpha_4	PSMA7_20S_proteasome_subunit_alpha_4		8	8	1077250000	1112980000	1089560000	1155050000	1708580000	1146180000
HD-00677-RA	UNANNOTATED	UNANNOTATED		16	16	1038430000	1021450000	1320810000	1079780000	2911540000	883178000
HD-07476-RA	PABPN1_PABP2_polyadenylate_binding_protein_2	PABPN1_PABP2_polyadenylate_binding_protein_2		9	9	988538000	799937000	1045250000	643032000	576157000	739174000
HD-11781-RA	STT3_dolichyl_diphosphooligosaccharide__protein_glycosyltransferase	STT3_dolichyl_diphosphooligosaccharide__protein_glycosyltransferase		13	13	802910000	823311000	719860000	1795230000	2108140000	1268070000
HD-07789-RA	NOS1_(manual)	NOS1_(manual)		49	48	737743000	646571000	717568000	891396000	745159000	836555000
HD-06357-RA;HD-06358-RA	FTH1_ferritin_heavy_chain	FTH1_ferritin_heavy_chain		13	13	615676000	716045000	971403000	592397000	1233990000	466188000
HD-17547-RA	UNANNOTATED	UNANNOTATED		6	6	568026000	408333000	546049000	671870000	1565150000	646254000
HD-24224-RA	UNANNOTATED	UNANNOTATED		11	11	539924000	306302000	717047000	187213000	228915000	14631900
HD-17836-RA	UBB_ubiquitin_B	UBB_ubiquitin_B		12	6	522564000	444127000	562828000	608511000	573902000	545821000
HD-03236-RA	UNANNOTATED	UNANNOTATED		107	107	517315000	496070000	522108000	562939000	612133000	508773000
HD-12481-RA;HD-12482-RA	EEF1A_elongation_factor_1_alpha	EEF1A_elongation_factor_1_alpha		16	16	515586000	476710000	543468000	502409000	505827000	501385000
HD-17317-RA	TDRD1_4_6_7_tudor_domain_containing_protein_1_4_6_7	TDRD1_4_6_7_tudor_domain_containing_protein_1_4_6_7		70	69	501495000	294756000	538838000	656179000	681960000	828024000
HD-20834-RA	TGFBI_BIGH3_transforming_growth_factor_beta_induced_protein	TGFBI_BIGH3_transforming_growth_factor_beta_induced_protein		15	15	477763000	766115000	455472000	1322120000	3276020000	1201870000
HD-00679-RA	UNANNOTATED	UNANNOTATED		10	10	472874000	401225000	526015000	595025000	1225550000	434064000
HD-21905-RA	CTSL_cathepsin_L	CTSL_cathepsin_L		10	10	449273000	469671000	623150000	528508000	1341000000	467450000
HD-08327-RA	SNRNP200_BRR2_pre_mRNA_splicing_helicase_BRR2	SNRNP200_BRR2_pre_mRNA_splicing_helicase_BRR2		79	60	435422000	388342000	406719000	469170000	334218000	585656000
HD-02673-RA	UNANNOTATED	UNANNOTATED		15	15	434051000	413317000	386680000	562494000	474134000	794484000
HD-07241-RA	E5.2.1.8_peptidylprolyl_isomerase	E5.2.1.8_peptidylprolyl_isomerase		6	6	424492000	350930000	509912000	298638000	195634000	412674000
HD-02430-RA;HD-05315-RA	H4_histone_H4	H4_histone_H4		11	11	416624000	255775000	389450000	694477000	1554960000	547931000
HD-06315-RA	CTBP_C_terminal_binding_protein	CTBP_C_terminal_binding_protein		15	15	385005000	548822000	443130000	201036000	166820000	158218000
HD-16029-RA	UNANNOTATED	UNANNOTATED		17	17	373867000	920197	274669000	751948000	2176080000	1077050000
HD-13687-RA	LGALS3_galectin_3	LGALS3_galectin_3		4	4	371487000		464201000	912202000	1271900000	251335000
HD-17281-RA	PRDX6_peroxiredoxin_6	PRDX6_peroxiredoxin_6		12	12	355672000	359110000	364590000	279757000	221588000	279811000
HD-00678-RA	UNANNOTATED	UNANNOTATED		11	11	354698000	324898000	430634000	437056000	973175000	418505000
HD-16215-RA	UNANNOTATED	UNANNOTATED		2	2	354233000	184112	293502000	76880600	223806000	134291000
HD-02049-RA	UNANNOTATED	UNANNOTATED		5	5	352394000	379471000	380226000	309197000	488357000	162229000
HD-10073-RA	UNANNOTATED	UNANNOTATED		9	9	341450000	331713000	356940000	250662000	367256000	344610000
HD-19251-RA	UNANNOTATED	UNANNOTATED		5	5	331558000	344187000	351145000	301689000	349059000	290105000
HD-14793-RA	MYL6_myosin_light_chain_6	MYL6_myosin_light_chain_6		15	15	331098000	267553000	423623000	306551000	586949000	208540000
HD-17369-RA	CTSL_cathepsin_L	CTSL_cathepsin_L		13	13	328465000	285282000	354082000	317533000	630941000	215410000
HD-08564-RA	UNANNOTATED	UNANNOTATED		6	6	327921000	344906000	347959000	1610200000	1980610000	296771000
HD-02267-RA	RP_LP2_RPLP2_large_subunit_ribosomal_protein_LP2	RP_LP2_RPLP2_large_subunit_ribosomal_protein_LP2		7	7	327417000	276571000	358869000	354307000	620430000	307755000
HD-19200-RA	PTPRQ_receptor_type_tyrosine_protein_phosphatase_Q	PTPRQ_receptor_type_tyrosine_protein_phosphatase_Q		23	22	322759000	342226000	315481000	342647000	507712000	356346000
HD-08724-RA	LGALS3_galectin_3	LGALS3_galectin_3		11	10	321326000	345060000	488439000	957155000	1045610000	340463000
HD-16669-RA	TAGLN_transgelin	TAGLN_transgelin		13	13	314686000	284627000	323422000	225381000	235828000	150110000
HD-13584-RA	UNANNOTATED	UNANNOTATED		2	2	308446000	313324000	505826000	6567030	13484100	1274750
HD-08982-RA	UNANNOTATED	UNANNOTATED		8	8	307404000	271100000	299382000	620816000	1099050000	440048000
HD-20000-RA	UNANNOTATED	UNANNOTATED		7	7	307154000	419194000	469016000	805539000	1305470000	410864000
HD-02413-RA	UNANNOTATED	UNANNOTATED		42	35	306209000	337235000	351687000	428486000	842129000	176545000
HD-04833-RA	UNANNOTATED	UNANNOTATED		13	13	301897000	317581000	333887000	263213000	205470000	303615000
HD-02963-RA	UNANNOTATED	UNANNOTATED		27	27	298304000	233574000	250184000	53911600	76979400	86475100
HD-17543-RA	YWHAB_Q_Z_14_3_3_protein_beta_theta_zeta	YWHAB_Q_Z_14_3_3_protein_beta_theta_zeta		12	12	296044000	230140000	287466000	192047000	148234000	196862000
HD-08020-RA	UNANNOTATED	UNANNOTATED		2	2	290191000	162394000	306678000	290390000	516277000	281750000
HD-00615-RA	CFL_cofilin	CFL_cofilin		8	8	289129000	276943000	344359000	243889000	256410000	190001000
HD-00595-RA	CALM_calmodulin	CALM_calmodulin		9	9	287407000	237049000	410735000	283638000	529439000	191991000
HD-00870-RA	UNANNOTATED	UNANNOTATED		31	31	272972000	367107000	274263000	148498000	421919000	117173000
HD-05525-RA	ACTN1_4_actinin_alpha_1_4	ACTN1_4_actinin_alpha_1_4		60	60	270939000	295784000	285409000	256604000	242464000	174988000
HD-16218-RA	UNANNOTATED	UNANNOTATED		7	7	270201000	210272000	258764000	106301000	169473000	151334000
HD-00680-RA	UNANNOTATED	UNANNOTATED		9	9	265876000	293530000	313412000	219804000	541480000	154271000
HD-17684-RA	CTSD_cathepsin_D	CTSD_cathepsin_D		12	12	264844000	239017000	284407000	317406000	829396000	298905000
HD-02848-RA	UNANNOTATED	UNANNOTATED		4	4	264614000	330881000	317784000	347571000	129141000	243798000
HD-06158-RA	UNANNOTATED	UNANNOTATED		10	10	264396000	173730000	254699000	96171500	113655000	99011100
HD-07252-RA	JNK_mitogen_activated_protein_kinase_8_9_10_(c_Jun_N_terminal_kinase)	JNK_mitogen_activated_protein_kinase_8_9_10_(c_Jun_N_terminal_kinase)		12	12	260664000	274971000	259986000	190382000	157496000	156438000
HD-13306-RA	TUBB_tubulin_beta	TUBB_tubulin_beta		24	24	258739000	256022000	256948000	301153000	372412000	303862000
HD-05585-RA	PDIA1_P4HB_protein_disulfide_isomerase_A1	PDIA1_P4HB_protein_disulfide_isomerase_A1		24	24	257006000	259241000	314025000	418751000	851110000	305172000
HD-12712-RA	EEF2_elongation_factor_2	EEF2_elongation_factor_2		36	36	255381000	271058000	233546000	335319000	346216000	379687000
HD-08018-RA	SOD1_superoxide_dismutase_Cu_Zn_family	SOD1_superoxide_dismutase_Cu_Zn_family		7	7	254463000	136523000	338896000	149207000	549318000	358415000
HD-04068-RA	UNANNOTATED	UNANNOTATED		7	7	254101000	154161000	289356000	103653000	109013000	327665000
HD-14629-RA	TP53I3_tumor_protein_p53_inducible_protein_3	TP53I3_tumor_protein_p53_inducible_protein_3		8	8	249372000	235462000	285686000	544570000	692313000	460476000
HD-01883-RA	UNANNOTATED	UNANNOTATED		12	12	246603000	20604800	338727000	560813000	2565130000	614756000
HD-01686-RA	UNANNOTATED	UNANNOTATED		17	17	244621000	325694000	313328000	1233810000	1566360000	302936000
HD-21325-RA	AVIL_advillin	AVIL_advillin		35	35	242835000	272640000	260456000	185424000	183370000	111158000
HD-00112-RA	CCDC22_coiled_coil_domain_containing_protein_22	CCDC22_coiled_coil_domain_containing_protein_22		29	29	236973000	271456000	221429000	257585000	279233000	258325000
HD-11734-RA	UNANNOTATED	UNANNOTATED		9	9	235986000	296186000	225700000	247590000	179933000	183107000
HD-05919-RA	UNANNOTATED	UNANNOTATED		8	8	235231000	577678000		389039000	717510000	299521000
HD-23705-RA	UNANNOTATED	UNANNOTATED		28	28	232778000	248954000	294996000	677380000	798705000	175307000
HD-24920-RA	UNANNOTATED	UNANNOTATED		20	20	232118000	422822000	301708000	705598000	1365640000	273251000
HD-00871-RA	UNANNOTATED	UNANNOTATED		41	41	229965000	494330000	179002000	63743600	109088000	73061100
HD-02213-RA	UNANNOTATED	UNANNOTATED		2	2	223075000	91814200	132896000	152553000	204554000	201407000
HD-03707-RA	BLMH_pepC_bleomycin_hydrolase	BLMH_pepC_bleomycin_hydrolase		14	12	220528000	227077000	256896000	296397000	409899000	217672000
HD-23232-RA	UNANNOTATED	UNANNOTATED		20	20	220371000	204715000	221189000	163744000	128203000	190708000
HD-06279-RA	NMNAT_nicotinamide_mononucleotide_adenylyltransferase	NMNAT_nicotinamide_mononucleotide_adenylyltransferase		20	20	219289000	207453000	258554000	312423000	437706000	316444000
HD-01101-RA	dcyD_D_cysteine_desulfhydrase	dcyD_D_cysteine_desulfhydrase		18	18	219162000	180623000	238830000	182785000	382669000	176914000
HD-01089-RA	XDH_xanthine_dehydrogenase_oxidase	XDH_xanthine_dehydrogenase_oxidase		21	21	217394000	199198000	270716000	139005000	241067000	105403000
HD-08589-RA	UNANNOTATED	UNANNOTATED		6	6	215929000	300122000	334062000	907503000	1109370000	191853000
HD-15226-RA	UNANNOTATED	UNANNOTATED		22	22	209693000	185265000	247081000	20238800	30779800	15954800
HD-14933-RA	ALDH_aldehyde_dehydrogenase_(NAD+)	ALDH_aldehyde_dehydrogenase_(NAD+)		27	27	207212000	297961000	221842000	199161000	164431000	190071000
HD-21346-RA	SF3B1_SAP155_splicing_factor_3B_subunit_1	SF3B1_SAP155_splicing_factor_3B_subunit_1		42	42	207188000	235192000	209577000	167550000	136655000	242860000
HD-03765-RA	TUT_terminal_uridylyltransferase	TUT_terminal_uridylyltransferase		16	13	206171000	268240000	180617000	141478000	154522000	149018000
HD-23666-RA	CALR_calreticulin	CALR_calreticulin		16	16	206033000	181839000	214372000	287653000	585367000	224750000
HD-10106-RA	RP_L13e_RPL13_large_subunit_ribosomal_protein_L13e	RP_L13e_RPL13_large_subunit_ribosomal_protein_L13e		10	10	201699000	220434000	185437000	299192000	376310000	280863000
HD-16058-RA	UNANNOTATED	UNANNOTATED		7	7	200822000	142421000	232451000	172374000	448854000	153004000
HD-06840-RA	GSN_gelsolin	GSN_gelsolin		24	24	199743000	216908000	225280000	292174000	643716000	249101000
HD-02855-RA;HD-02856-RA	HSP90A_htpG_molecular_chaperone_HtpG	HSP90A_htpG_molecular_chaperone_HtpG		39	39	198751000	228250000	199049000	237670000	208319000	256566000
HD-12590-RA	UNANNOTATED	UNANNOTATED		1	1	196346000	310811	348586			8074480
HD-13456-RA	PLCL2_inactive_phospholipase_C_like_protein_2	PLCL2_inactive_phospholipase_C_like_protein_2		28	28	194898000	191011000	180495000	215571000	222895000	154095000
HD-16471-RA	HDDC3_guanosine_3_5_bis(diphosphate)_3_pyrophosphohydrolase	HDDC3_guanosine_3_5_bis(diphosphate)_3_pyrophosphohydrolase		6	6	194083000	149105000	217139000	187580000	199325000	116739000
HD-13837-RA	RGS_regulator_of_G_protein_signaling	RGS_regulator_of_G_protein_signaling		5	5	193805000	169623000	169669000
HD-10281-RA	KATNB1_katanin_p80_WD40_repeat_containing_subunit_B1	KATNB1_katanin_p80_WD40_repeat_containing_subunit_B1		11	11	192458000	197378000	181472000	186864000	274331000	229063000
HD-17554-RA	HPGDS_prostaglandin_H2_D_isomerase__glutathione_transferase	HPGDS_prostaglandin_H2_D_isomerase__glutathione_transferase		10	6	192295000	260797000	199890000	124259000	139292000	80817200
HD-01691-RA	H2B_histone_H2B	H2B_histone_H2B		7	7	190657000	156740000	187611000	338184000	942622000	337850000
HD-02558-RA	GAPDH_gapA_glyceraldehyde_3_phosphate_dehydrogenase	GAPDH_gapA_glyceraldehyde_3_phosphate_dehydrogenase		17	17	190044000	204598000	239636000	171710000	248654000	179929000
HD-16731-RA	UNANNOTATED	UNANNOTATED		5	5	188785000	183637000	164339000	217441000	249896000	206344000
HD-03145-RA;HD-25130-RA	H2B_histone_H2B	H2B_histone_H2B		2	2	187995000	168013000	190819000	401247000	863118000	316378000
HD-17381-RA	UNANNOTATED	UNANNOTATED		11	11	187992000	172854000	192881000	1577750000	3818420000	1548080000
HD-03820-RA	EPS15_epidermal_growth_factor_receptor_substrate_15	EPS15_epidermal_growth_factor_receptor_substrate_15		18	18	187530000	174774000	200355000	150783000	149555000	139507000
HD-06818-RA	UNANNOTATED	UNANNOTATED		12	12	186466000	222486000	198219000	255408000	261449000	139550000
HD-02080-RA	UNANNOTATED	UNANNOTATED		5	5	183161000	190525000	211595000	109997000	68679000	188724000
HD-17452-RA;HD-20704-RA	groES_HSPE1_chaperonin_GroES	groES_HSPE1_chaperonin_GroES		5	5	183057000	142653000	211372000	143942000	307592000	151031000
HD-12271-RA	NARS_asnS_asparaginyl_tRNA_synthetase	NARS_asnS_asparaginyl_tRNA_synthetase		23	23	181595000	172316000	181309000	169238000	131676000	198838000
HD-05576-RA	UNANNOTATED	UNANNOTATED		35	35	181088000	167629000	172644000	347896000	665168000	386375000
HD-10499-RA	UNANNOTATED	UNANNOTATED		8	8	181000000	157636000	190487000	174604000	263016000	180111000
HD-12049-RA	UNANNOTATED	UNANNOTATED		2	2	180988000	158780000	26270000	145188000	175102000	176869000
HD-07292-RA	UNANNOTATED	UNANNOTATED		18	18	176045000	186508000	167301000	201484000	316560000	102487000
HD-11364-RA	CAPZB_capping_protein_(actin_filament)_muscle_Z_line_beta	CAPZB_capping_protein_(actin_filament)_muscle_Z_line_beta		13	13	175354000	166867000	197786000	171683000	174228000	148978000
HD-23529-RA	UNANNOTATED	UNANNOTATED		19	19	174799000	152731000	187440000	181600000	324226000	107932000
HD-03516-RA	FUCA_alpha_L_fucosidase	FUCA_alpha_L_fucosidase		16	15	172990000	180454000	207219000	259892000	472745000	158852000
HD-02621-RA	PGD_gnd_gntZ_6_phosphogluconate_dehydrogenase	PGD_gnd_gntZ_6_phosphogluconate_dehydrogenase		18	18	171480000	151408000	181775000	202203000	285128000	216587000
HD-09266-RA	UNANNOTATED	UNANNOTATED		11	11	170816000	159292000	187558000	19843200	25669600	8672460
HD-14908-RA	RP_LP1_RPLP1_large_subunit_ribosomal_protein_LP1	RP_LP1_RPLP1_large_subunit_ribosomal_protein_LP1		1	1	169897000	141871000	199906000	165482000	378025000	209171000
HD-21703-RA	E2.2.1.2_talA_talB_transaldolase	E2.2.1.2_talA_talB_transaldolase		20	20	169711000	116242000	195243000	159369000	249754000	142199000
HD-05431-RA	UNANNOTATED	UNANNOTATED		32	32	168428000	155416000	196369000	239286000	226564000	220647000
HD-08101-RA	UNANNOTATED	UNANNOTATED		13	13	167861000	194666000	191405000	113286000	82461900	79880700
HD-04018-RA	UNANNOTATED	UNANNOTATED		3	3	166980000	97546100	178914000	118098000	224216000	130157000
HD-08304-RA	gpmI_2_3_bisphosphoglycerate_independent_phosphoglycerate_mutase	gpmI_2_3_bisphosphoglycerate_independent_phosphoglycerate_mutase		14	14	166275000	170927000	181470000	160504000	143678000	175759000
HD-11599-RA	ATPeF1B_ATP5B_ATP2_F_type_H+_transporting_ATPase_subunit_beta	ATPeF1B_ATP5B_ATP2_F_type_H+_transporting_ATPase_subunit_beta		18	18	165504000	178669000	151667000	260336000	597643000	241000000
HD-06443-RA	VPS45_vacuolar_protein_sorting_associated_protein_45	VPS45_vacuolar_protein_sorting_associated_protein_45		20	20	164588000	182758000	171536000	230815000	192909000	199685000
HD-16505-RA	UNANNOTATED	UNANNOTATED		6	6	164146000	123405000	166420000	180412000	227471000	176286000
HD-14165-RA	nirK_nitrite_reductase_(NO_forming)	nirK_nitrite_reductase_(NO_forming)		7	7	163454000	83401500	31402400	20049900	47081000	25118200
HD-00353-RA	UNANNOTATED	UNANNOTATED		6	6	162455000	168617000	178205000	176024000	136937000	108334000
HD-11650-RA	RP_S18e_RPS18_small_subunit_ribosomal_protein_S18e	RP_S18e_RPS18_small_subunit_ribosomal_protein_S18e		7	7	162288000	130743000	140217000	155870000	291334000	158480000
HD-04750-RA	QKI_protein_quaking	QKI_protein_quaking		14	14	162192000	149094000	166108000	168875000	190296000	164171000
HD-16831-RA	FLNA_filamin	FLNA_filamin		30	30	161285000	253389000	174906000	72445200	103092000	37004100
HD-01291-RA	PFN_profilin	PFN_profilin		8	8	160922000	165480000	188238000	119007000	200256000	143856000
HD-06167-RA	PPIB_ppiB_peptidyl_prolyl_cis_trans_isomerase_B_(cyclophilin_B)	PPIB_ppiB_peptidyl_prolyl_cis_trans_isomerase_B_(cyclophilin_B)		10	9	160631000	121643000	144122000	182102000	288142000	147824000
HD-11740-RA	ERB1_BOP1_ribosome_biogenesis_protein_ERB1	ERB1_BOP1_ribosome_biogenesis_protein_ERB1		13	13	159745000	159321000	174865000	100315000	81595400	105988000
HD-02265-RA	AKR7_aflatoxin_B1_aldehyde_reductase	AKR7_aflatoxin_B1_aldehyde_reductase		11	11	157511000	139717000	149174000	102007000	71189800	110681000
HD-02056-RA	IGF2R_CD222_insulin_like_growth_factor_2_receptor	IGF2R_CD222_insulin_like_growth_factor_2_receptor		45	45	156893000	103150000	158190000	226145000	517140000	182237000
HD-22760-RA;HD-24728-RA	CHP_CHP1_calcineurin_B_homologous_protein_1	CHP_CHP1_calcineurin_B_homologous_protein_1		7	7	156750000	160176000	145278000	239358000	362036000	187389000
HD-01078-RA	UNANNOTATED	UNANNOTATED		4	4	155890000	124416000	166882000	162753000	350948000	127835000
HD-06415-RA	UNANNOTATED	UNANNOTATED		45	45	155237000	172274000	208806000	573878000	684778000	169538000
HD-23266-RA	NAGK_nagK_N_acetylglucosamine_kinase	NAGK_nagK_N_acetylglucosamine_kinase		10	7	155120000	94993200	172743000	67692300	62390600	73489300
HD-19081-RA	CARP_pepA_leucyl_aminopeptidase	CARP_pepA_leucyl_aminopeptidase		32	32	155048000	149913000	173515000	181020000	272735000	146394000
HD-11769-RA	RP_LP0_RPLP0_large_subunit_ribosomal_protein_LP0	RP_LP0_RPLP0_large_subunit_ribosomal_protein_LP0		12	12	154667000	162369000	140297000	163198000	190259000	161647000
HD-13083-RA	E1.3.3.6_ACOX1_ACOX3_acyl_CoA_oxidase	E1.3.3.6_ACOX1_ACOX3_acyl_CoA_oxidase		36	32	153515000	68756300	142005000	245196000	381612000	233962000
HD-01124-RA	MED16_mediator_of_RNA_polymerase_II_transcription_subunit_16	MED16_mediator_of_RNA_polymerase_II_transcription_subunit_16		10	10	153151000	211625000	206973000	282354000	279151000	204883000
HD-19209-RA	RABL2_Rab_like_protein_2	RABL2_Rab_like_protein_2		7	7	153030000	126329000	174547000	129178000	130267000	179585000
HD-07717-RA	COMMD8_COMM_domain_containing_8	COMMD8_COMM_domain_containing_8		8	8	151892000	171434000	146655000	183881000	281404000	179770000
HD-01908-RA	RP_L7Ae_RPL7A_large_subunit_ribosomal_protein_L7Ae	RP_L7Ae_RPL7A_large_subunit_ribosomal_protein_L7Ae		15	15	150548000	186806000	142940000	225409000	315798000	213273000
HD-06387-RA	CYP20A_cytochrome_P450_family_20_subfamily_A	CYP20A_cytochrome_P450_family_20_subfamily_A		13	13	150358000	176271000	149548000	169489000	138498000	127369000
HD-03919-RA	UNANNOTATED	UNANNOTATED		13	13	150255000	139667000	157552000	237618000	255191000	188842000
HD-02538-RA	GAS7_growth_arrest_specific_protein_7	GAS7_growth_arrest_specific_protein_7		13	13	149558000	107725000	154305000	100493000	86993200	114099000
HD-13780-RA	CCT7_T_complex_protein_1_subunit_eta	CCT7_T_complex_protein_1_subunit_eta		25	25	149347000	156892000	138264000	175847000	208336000	172698000
HD-04089-RA	SDK_protein_sidekick	SDK_protein_sidekick		18	18	148858000	247097000	161180000	123792000	135821000	48548400
HD-13064-RA	UNANNOTATED	UNANNOTATED		9	9	148628000	147036000	162741000	93228000	51111300	111248000
HD-04228-RA	LRRC16_CARMIL_leucine_rich_repeat_containing_protein_16	LRRC16_CARMIL_leucine_rich_repeat_containing_protein_16		42	42	148483000	147593000	167244000	119745000	83998100	89028200
HD-03085-RA	COPE_coatomer_subunit_epsilon	COPE_coatomer_subunit_epsilon		2	2	148243000	33929100	43703500	54492000	88292900	136381000
HD-13532-RA	UNANNOTATED	UNANNOTATED		6	6	148114000	155325000	161944000	182705000	280649000	110615000
HD-17318-RA	RP_S21e_RPS21_small_subunit_ribosomal_protein_S21e	RP_S21e_RPS21_small_subunit_ribosomal_protein_S21e		3	3	147848000	111240000	177706000	70807900	94827500	95143000
HD-00096-RA	RP_S3e_RPS3_small_subunit_ribosomal_protein_S3e	RP_S3e_RPS3_small_subunit_ribosomal_protein_S3e		13	13	147476000	156708000	141419000	197801000	232596000	191405000
HD-10019-RA	FSCN1_fascin_1	FSCN1_fascin_1		31	31	147416000	145247000	176818000	226133000	332028000	213366000
HD-17702-RA	UNANNOTATED	UNANNOTATED		7	6	147399000	100353000	210910000	30066500	52811500	12730000
HD-12692-RA	UNANNOTATED	UNANNOTATED		7	7	147253000	73522700	160072000	141921000	315446000	105411000
HD-03081-RA	RP_L36e_RPL36_large_subunit_ribosomal_protein_L36e	RP_L36e_RPL36_large_subunit_ribosomal_protein_L36e		4	4	146954000	156771000	142051000	168200000	216151000	176375000
HD-03004-RA	ATPeF1A_ATP5A1_ATP1_F_type_H+_transporting_ATPase_subunit_alpha	ATPeF1A_ATP5A1_ATP1_F_type_H+_transporting_ATPase_subunit_alpha		27	24	146501000	139782000	142783000	208577000	439711000	202169000
HD-08733-RA	CA2_carbonic_anhydrase_2	CA2_carbonic_anhydrase_2		1	1	146435000		22381300	138266000	677244000	135891000
HD-00010-RA	HMGB2_high_mobility_group_protein_B2	HMGB2_high_mobility_group_protein_B2		13	13	146053000	151445000	170730000	136299000	139722000	235688000
HD-01220-RA	UNANNOTATED	UNANNOTATED		20	20	145681000	147723000	158493000	109462000	103371000	129654000
HD-18910-RA	UNANNOTATED	UNANNOTATED		9	7	144743000	138357000	168228000	131677000	119300000	99936600
HD-10001-RA	CLASP1_2_CLIP_associating_protein_1_2	CLASP1_2_CLIP_associating_protein_1_2		42	39	144716000	126734000	139220000	131649000	140762000	163015000
HD-25531-RA	ADAM17_TACE_CD156b_disintegrin_and_metalloproteinase_domain_containing_protein_17	ADAM17_TACE_CD156b_disintegrin_and_metalloproteinase_domain_containing_protein_17		3	2	144067000	64814300	142171000	80771100	116103000	64355800
HD-03353-RA	SELENBP1_methanethiol_oxidase	SELENBP1_methanethiol_oxidase		24	13	143795000	157299000	203677000	105494000	115392000	77133900
HD-18012-RA	CCDC12_coiled_coil_domain_containing_protein_12	CCDC12_coiled_coil_domain_containing_protein_12		5	5	143697000	127050000	164972000	81940100	42158100	118318000
HD-17234-RA	NDUFV2_NADH_dehydrogenase_(ubiquinone)_flavoprotein_2	NDUFV2_NADH_dehydrogenase_(ubiquinone)_flavoprotein_2		8	8	142870000	134166000	137552000	138911000	271146000	150466000
HD-05460-RA	MTA_metastasis_associated_protein_MTA	MTA_metastasis_associated_protein_MTA		20	20	142237000	139385000	129447000	140243000	89754300	212829000
HD-17712-RA	UNANNOTATED	UNANNOTATED		12	12	141822000		117683000	138605000	109756000	475041000
HD-19160-RA	LAMTOR1_ragulator_complex_protein_LAMTOR1	LAMTOR1_ragulator_complex_protein_LAMTOR1		4	4	141166000	123256000	157848000	119503000	130618000	108680000
HD-00854-RA	HSPA5_BIP_endoplasmic_reticulum_chaperone_BiP	HSPA5_BIP_endoplasmic_reticulum_chaperone_BiP		31	28	140965000	129638000	136368000	227439000	383798000	158304000
HD-03786-RA	UNANNOTATED	UNANNOTATED		17	14	139806000	166564000	127773000	129754000	215156000	131420000
HD-02648-RA	TMEM165_GDT1_Ca2+_H+_antiporter_TMEM165_GDT1_family	TMEM165_GDT1_Ca2+_H+_antiporter_TMEM165_GDT1_family		2	2	139745000	166061000	169654000	276810000	181760000	251857000
HD-00361-RA	pip_proline_iminopeptidase	pip_proline_iminopeptidase		18	18	138698000	136568000	153961000	135699000	173143000	115300000
HD-05155-RA	VPS8_vacuolar_protein_sorting_associated_protein_8	VPS8_vacuolar_protein_sorting_associated_protein_8		32	32	138225000	151329000	120991000	137791000	129595000	137319000
HD-07452-RA	PKN2_serine_threonine_protein_kinase_N2	PKN2_serine_threonine_protein_kinase_N2		22	22	137794000	165136000	134943000	180734000	104840000	148591000
HD-06789-RA	NAA25_MDM20_N_terminal_acetyltransferase_B_complex_non_catalytic_subunit	NAA25_MDM20_N_terminal_acetyltransferase_B_complex_non_catalytic_subunit		22	22	136224000	128987000	125319000	130612000	130446000	132366000
HD-08902-RA	UNANNOTATED	UNANNOTATED		32	32	136073000	128449000	133913000	168107000	384561000	110393000
HD-01255-RA	HUGT_UDP_glucose:glycoprotein_glucosyltransferase	HUGT_UDP_glucose:glycoprotein_glucosyltransferase		33	33	136011000	136377000	135090000	215756000	330288000	158904000
HD-17630-RA	DHDH_dihydrodiol_dehydrogenase__D_xylose_1_dehydrogenase_(NADP)	DHDH_dihydrodiol_dehydrogenase__D_xylose_1_dehydrogenase_(NADP)		6	6	135093000	142011000	153128000	125019000	88427000	134723000
HD-24637-RA;HD-28131-RA	UNANNOTATED	UNANNOTATED		16	16	134358000	121317000	156357000	139234000	199905000	129245000
HD-09226-RA	CTSB_cathepsin_B	CTSB_cathepsin_B		13	13	134308000	104092000	152984000	97502000	221539000	81572200
HD-04836-RA	PLCG1_phosphatidylinositol_phospholipase_C_gamma_1	PLCG1_phosphatidylinositol_phospholipase_C_gamma_1		30	30	133391000	128405000	130931000	118102000	103372000	119692000
HD-12339-RA;HD-15156-RA	grxC_GLRX_GLRX2_glutaredoxin_3	grxC_GLRX_GLRX2_glutaredoxin_3		10	3	132987000	259395000	127705000	87005600	109837000	76052800
HD-07683-RA;HD-09444-RA	TUBA_tubulin_alpha	TUBA_tubulin_alpha		17	14	131712000	146738000	150531000	166380000	255908000	238896000
HD-03498-RA	MGLL_acylglycerol_lipase	MGLL_acylglycerol_lipase		11	11	131530000	130830000	144417000	155874000	215253000	117735000
HD-09984-RA	UNANNOTATED	UNANNOTATED		11	11	131446000	89124100	125079000	130943000	98147400	166911000
HD-02857-RA	UNANNOTATED	UNANNOTATED		68	68	131187000	157671000	119485000	154081000	161461000	146178000
HD-10509-RA	UNANNOTATED	UNANNOTATED		7	7	131010000	146333000	146375000	103444000	79827000	87878600
HD-20746-RA	ridA_tdcF_RIDA_2_iminobutanoate_2_iminopropanoate_deaminase	ridA_tdcF_RIDA_2_iminobutanoate_2_iminopropanoate_deaminase		9	9	130630000	74470200	178984000	144939000	383929000	127929000
HD-05341-RA	UNANNOTATED	UNANNOTATED		4	4	130580000	125383000	170589000	141825000	139813000	57718500
HD-16668-RA	TAGLN_transgelin	TAGLN_transgelin		4	4	130543000	2299780	134393000	155932000	243089000	262797000
HD-10748-RA	RP_S12e_RPS12_small_subunit_ribosomal_protein_S12e	RP_S12e_RPS12_small_subunit_ribosomal_protein_S12e		5	5	130524000	125207000	137975000	98374300	150637000	111261000
HD-11387-RA	UNANNOTATED	UNANNOTATED		2	2	130255000	74082000	180438000	90534700	147313000	86533000
HD-15846-RA	SEPT7_CDC3_septin_7	SEPT7_CDC3_septin_7		18	17	129896000	142925000	141361000	125760000	80027500	112803000
HD-07763-RA	UNANNOTATED	UNANNOTATED		7	7	129620000	123223000	153090000	29075800	16538200	28953700
HD-16306-RA	UNANNOTATED	UNANNOTATED		20	20	129372000	122813000	126345000	58948200	80563000	84993400
HD-08300-RA	MYL12_myosin_regulatory_light_chain_12	MYL12_myosin_regulatory_light_chain_12		11	11	128493000	115556000	146244000	140677000	291171000	101170000
HD-07814-RA	NXN_nucleoredoxin	NXN_nucleoredoxin		23	23	128075000	122046000	130291000	122290000	159042000	104269000
HD-04429-RA	RP_L17e_RPL17_large_subunit_ribosomal_protein_L17e	RP_L17e_RPL17_large_subunit_ribosomal_protein_L17e		8	8	127593000	133628000	144660000	182220000	236806000	152461000
HD-11552-RA	CTBS_Di_N_acetylchitobiase	CTBS_Di_N_acetylchitobiase		9	9	127158000	129376000	148252000	94886800	137886000	60353200
HD-03575-RA	DIAPH2_diaphanous_2	DIAPH2_diaphanous_2		34	34	126854000	159848000	125043000	156769000	119408000	141881000
HD-19894-RA	SUPT5H_SPT5_transcription_elongation_factor_SPT5	SUPT5H_SPT5_transcription_elongation_factor_SPT5		17	11	126826000	135715000	131777000	104666000	75018100	145460000
HD-04785-RA	UNANNOTATED	UNANNOTATED		10	10	126460000	84018900	137670000	210741000	571608000	202558000
HD-06127-RA	REEP5_6_receptor_expression_enhancing_protein_5_6	REEP5_6_receptor_expression_enhancing_protein_5_6		5	5	126340000	123107000	124905000	116778000	49027300	130212000
HD-12567-RA	DNM1L_dynamin_1_like_protein	DNM1L_dynamin_1_like_protein		16	16	126080000	143673000	116766000	137635000	136927000	139715000
HD-01706-RA	EEA1_early_endosome_antigen_1	EEA1_early_endosome_antigen_1		64	64	125261000	110945000	143934000	69565400	43997600	54130700
HD-17431-RA	UNANNOTATED	UNANNOTATED		16	15	125122000	124247000	144613000	100116000	100388000	102998000
HD-14873-RA	katE_CAT_catB_srpA_catalase	katE_CAT_catB_srpA_catalase		20	20	124230000	172001000	139399000	88116500	51478300	48874800
HD-19543-RA	RP_S11e_RPS11_small_subunit_ribosomal_protein_S11e	RP_S11e_RPS11_small_subunit_ribosomal_protein_S11e		9	9	124010000	128737000	104111000	148149000	160479000	151449000
HD-07009-RA	UNANNOTATED	UNANNOTATED		23	23	123938000	112732000	105921000	100346000	81259600	88277400
HD-10257-RA	AARS_alaS_alanyl_tRNA_synthetase	AARS_alaS_alanyl_tRNA_synthetase		35	35	123609000	106726000	131258000	129152000	143356000	167207000
HD-01995-RA	DUOX_THOX_dual_oxidase	DUOX_THOX_dual_oxidase		70	70	123094000	118571000	117281000	191181000	297704000	162769000
HD-24557-RA	UNANNOTATED	UNANNOTATED		3	3	122972000	125903000	153762000	95908400	203305000	84023900
HD-24949-RA	PDIA3_GRP58_protein_disulfide_isomerase_A3	PDIA3_GRP58_protein_disulfide_isomerase_A3		19	7	122288000	119940000	116301000	263426000	611860000	188121000
HD-07909-RA	UNANNOTATED	UNANNOTATED		3	3	122099000	72354500	133546000	139453000	175494000	97513600
HD-13759-RA	UNANNOTATED	UNANNOTATED		16	16	121152000	118821000	116781000	57296000	124799000	70295200
HD-07325-RA	U2AF2_splicing_factor_U2AF_65_kDa_subunit	U2AF2_splicing_factor_U2AF_65_kDa_subunit		10	10	120715000	109145000	110163000	108041000	87817400	156447000
HD-09335-RA	DCAF13_WDSOF1_DDB1_and_CUL4_associated_factor_13	DCAF13_WDSOF1_DDB1_and_CUL4_associated_factor_13		9	9	120544000	107195000	113153000	119890000	125808000	156646000
HD-10365-RA	UNANNOTATED	UNANNOTATED		13	13	119613000	129889000	140095000	181215000	238723000	218009000
HD-20679-RA	E2.2.1.1_tktA_tktB_transketolase	E2.2.1.1_tktA_tktB_transketolase		28	28	119284000	105709000	137748000	116069000	189277000	128025000
HD-17648-RA	UBR4_ZUBR1_E3_ubiquitin_protein_ligase_UBR4	UBR4_ZUBR1_E3_ubiquitin_protein_ligase_UBR4		60	8	119102000	139238000	111734000	145928000	130413000	139605000
HD-17432-RA	UNANNOTATED	UNANNOTATED		15	15	118009000	134561000	133004000	100829000	76800600	82251400
HD-04723-RA	UNANNOTATED	UNANNOTATED		23	23	117419000	111476000	135869000	81463300	51419100	103543000
HD-03624-RA	RP_L4e_RPL4_large_subunit_ribosomal_protein_L4e	RP_L4e_RPL4_large_subunit_ribosomal_protein_L4e		15	15	117175000	128356000	104304000	148116000	169158000	150963000
HD-19849-RA	UNANNOTATED	UNANNOTATED		3	3	116312000	80583200	131358000	57650300		12827500
HD-17782-RA	CTTN_EMS1_cortactin	CTTN_EMS1_cortactin		11	11	115814000	102006000	121533000	61127600	37606500	48576800
HD-11496-RA	rnz_ribonuclease_Z	rnz_ribonuclease_Z		2	2	115363000	171509000	161276000	194641000	198081000	148674000
HD-00934-RA	UNANNOTATED	UNANNOTATED		12	12	115047000	176034000	161382000	236563000	405638000	160823000
HD-08048-RA	REPS_RalBP1_associated_Eps_domain_containing_protein	REPS_RalBP1_associated_Eps_domain_containing_protein		20	20	114982000	128132000	123787000	83417400	63692700	84964900
HD-25588-RA	RP_S6e_RPS6_small_subunit_ribosomal_protein_S6e	RP_S6e_RPS6_small_subunit_ribosomal_protein_S6e		8	8	114824000	124268000	116980000	131092000	100558000	129997000
HD-17403-RA	UNANNOTATED	UNANNOTATED		14	13	114643000	131822000	113085000	142500000	107285000	117177000
HD-19111-RA	RP_L8e_RPL8_large_subunit_ribosomal_protein_L8e	RP_L8e_RPL8_large_subunit_ribosomal_protein_L8e		4	4	114259000	123249000	112668000	122009000	140335000	131262000
HD-08699-RA	RUVBL1_RVB1_INO80H_RuvB_like_protein_1_(pontin_52)	RUVBL1_RVB1_INO80H_RuvB_like_protein_1_(pontin_52)		17	17	114041000	95227200	105653000	117400000	173865000	141021000
HD-02205-RA	RRP6_EXOSC10_exosome_complex_exonuclease_RRP6	RRP6_EXOSC10_exosome_complex_exonuclease_RRP6		13	13	113667000	137187000	112316000	100120000	95377600	127358000
HD-13478-RA	UNANNOTATED	UNANNOTATED		7	7	113411000	112641000	109024000	89326800	105602000	69124100
HD-16670-RA	TAGLN_transgelin	TAGLN_transgelin		13	13	113318000	97031900	126362000	109550000	95730200	92241200
HD-22313-RA	UNANNOTATED	UNANNOTATED		3	3	113255000	97379700	118707000	8344770	40039600	8704440
HD-04157-RA	RP_S13e_RPS13_small_subunit_ribosomal_protein_S13e	RP_S13e_RPS13_small_subunit_ribosomal_protein_S13e		8	8	113088000	131431000	104004000	104584000	98960900	110345000
HD-13421-RA	RP_L27Ae_RPL27A_large_subunit_ribosomal_protein_L27Ae	RP_L27Ae_RPL27A_large_subunit_ribosomal_protein_L27Ae		6	6	113077000	117874000	107529000	125106000	137935000	118717000
HD-21128-RA	CTSZ_cathepsin_X	CTSZ_cathepsin_X		11	11	112735000	105775000	124093000	46593400	85323500	33561800
HD-21579-RA	VPS18_PEP3_vacuolar_protein_sorting_associated_protein_18	VPS18_PEP3_vacuolar_protein_sorting_associated_protein_18		23	20	112648000	134439000	102294000	130138000	139857000	108316000
HD-00714-RA	PSMA6_20S_proteasome_subunit_alpha_1	PSMA6_20S_proteasome_subunit_alpha_1		15	15	112415000	104719000	117467000	123463000	194214000	116453000
HD-01442-RA	IDH1_IDH2_icd_isocitrate_dehydrogenase	IDH1_IDH2_icd_isocitrate_dehydrogenase		22	22	112401000	109894000	126510000	106951000	109861000	108958000
HD-08673-RA	SDHB_SDH2_succinate_dehydrogenase_(ubiquinone)_iron_sulfur_subunit	SDHB_SDH2_succinate_dehydrogenase_(ubiquinone)_iron_sulfur_subunit		11	11	112277000	108766000	102958000	147723000	394164000	146271000
HD-12777-RA	UNANNOTATED	UNANNOTATED		18	18	112200000	280885000	142367000	138419000	97294400	73620000
HD-00034-RA	MYCBP2_PAM_RCR_type_E3_ubiquitin_transferase	MYCBP2_PAM_RCR_type_E3_ubiquitin_transferase		134	134	112038000	133549000	108226000	118891000	114453000	118164000
HD-00183-RA	metK_S_adenosylmethionine_synthetase	metK_S_adenosylmethionine_synthetase		12	12	111860000	111369000	117114000	71201000	61443000	74417900
HD-07720-RA	GSK3B_glycogen_synthase_kinase_3_beta	GSK3B_glycogen_synthase_kinase_3_beta		10	10	111710000	107606000	107060000	107721000	90180600	112674000
HD-20915-RA	UNANNOTATED	UNANNOTATED		7	7	110915000	95526100	111368000	153915000	198752000	29273900
HD-00661-RA	GLO1_gloA_lactoylglutathione_lyase	GLO1_gloA_lactoylglutathione_lyase		6	6	109989000	108062000	135580000	70528400	105343000	66219700
HD-00471-RA	DDX23_PRP28_ATP_dependent_RNA_helicase_DDX23_PRP28	DDX23_PRP28_ATP_dependent_RNA_helicase_DDX23_PRP28		24	24	109875000	105752000	105083000	104410000	95776200	120898000
HD-17367-RA	MTHFD2_methylenetetrahydrofolate_dehydrogenase(NAD+)__5_10_methenyltetrahydrofolate_cyclohydrolase	MTHFD2_methylenetetrahydrofolate_dehydrogenase(NAD+)__5_10_methenyltetrahydrofolate_cyclohydrolase		6	6	109374000	106771000	114921000	109401000	208467000	155472000
HD-09328-RA	UNANNOTATED	UNANNOTATED		20	20	109287000	145572000	136123000	39219100	50531000	42208400
HD-17790-RA	UNANNOTATED	UNANNOTATED		10	10	109145000	80337000	121221000	83451700	159514000	71898600
HD-05798-RA;HD-05810-RA	tuf_TUFM_elongation_factor_Tu	tuf_TUFM_elongation_factor_Tu		10	10	109050000	196206000	30793300	244457000	391804000	149541000
HD-08281-RA	SAC2_INPP5F_phosphatidylinositol_4_phosphatase	SAC2_INPP5F_phosphatidylinositol_4_phosphatase		23	23	108406000	98034600	105722000	118116000	121110000	146529000
HD-10831-RA	H1_5_histone_H1_5	H1_5_histone_H1_5		4	4	108083000	62813400	52136800	144244000	147517000	176444000
HD-23935-RA	UNANNOTATED	UNANNOTATED		15	15	107992000	92827000	138820000	391333000	409316000	61359600
HD-21320-RA	ARFGEF_BIG_brefeldin_A_inhibited_guanine_nucleotide_exchange_protein	ARFGEF_BIG_brefeldin_A_inhibited_guanine_nucleotide_exchange_protein		46	32	107175000	116906000	105631000	108482000	100565000	107464000
HD-19038-RA	UNANNOTATED	UNANNOTATED		9	9	107112000	90615300	113274000	87432300	81683000	116298000
HD-02859-RA	XPO5_exportin_5	XPO5_exportin_5		12	12	106927000	120475000	110737000	147051000	130471000	161926000
HD-02087-RA	SORD_gutB_L_iditol_2_dehydrogenase	SORD_gutB_L_iditol_2_dehydrogenase		6	6	106187000	80682400	104219000	41660300
HD-02962-RA	UNANNOTATED	UNANNOTATED		38	38	105964000	98339400	143130000	363966000	393969000	91689400
HD-15692-RA	SF3B3_SAP130_RSE1_splicing_factor_3B_subunit_3	SF3B3_SAP130_RSE1_splicing_factor_3B_subunit_3		32	32	105954000	107937000	104682000	107568000	133060000	108054000
HD-15593-RA	UNANNOTATED	UNANNOTATED		32	32	105923000	118670000	107429000	93122200	72163500	80168800
HD-01435-RA	EEF1B_elongation_factor_1_beta	EEF1B_elongation_factor_1_beta		11	10	105657000	101913000	105296000	92957400	142654000	89105600
HD-04746-RA	SDCBP_syntenin_1	SDCBP_syntenin_1		15	15	105538000	114961000	110777000	191687000	275467000	106731000
HD-07319-RA	MAP2K4_MKK4_mitogen_activated_protein_kinase_kinase_4	MAP2K4_MKK4_mitogen_activated_protein_kinase_kinase_4		32	32	104908000	97066800	113211000	81518200	101369000	82290500
HD-18564-RA;HD-11482-RA	UNANNOTATED	UNANNOTATED		9	9	103725000	106968000	109936000	74970700	139031000	48618900
HD-03613-RA	grxD_GLRX5_monothiol_glutaredoxin	grxD_GLRX5_monothiol_glutaredoxin		2	2	103343000	80542400	93535700	100294000	215767000	108104000
HD-00885-RA	DNM1_3_dynamin_1_3	DNM1_3_dynamin_1_3		34	34	102762000	131801000	106985000	99144800	78323400	91649500
HD-04144-RA	BRSK_BR_serine_threonine_kinase	BRSK_BR_serine_threonine_kinase		20	20	102628000	130674000	109095000	81370900	45716700	54979700
HD-03932-RA	MVP_major_vault_protein	MVP_major_vault_protein		40	40	102618000	110338000	117061000	86658500	101577000	81865900
HD-03517-RA	CPSF3L_INTS11_integrator_complex_subunit_11	CPSF3L_INTS11_integrator_complex_subunit_11		14	14	101940000	125686000	128387000	108268000	94490600	114254000
HD-03295-RA	UNANNOTATED	UNANNOTATED		6	6	101916000	66225900	109958000	124225000	171987000	112478000
HD-00186-RA	ARHGAP6_Rho_GTPase_activating_protein_6	ARHGAP6_Rho_GTPase_activating_protein_6		19	19	101814000	65201800	92576900	75070700	99960500	95469600
HD-07853-RA	PFDN2_prefoldin_subunit_2	PFDN2_prefoldin_subunit_2		5	5	101760000	74099200	124756000	51426700	80626800	76605000
HD-13539-RA	UNANNOTATED	UNANNOTATED		74	72	101719000	73087200	95886300	50048700	42256700	33346400
HD-10067-RA	speG_SAT_diamine_N_acetyltransferase	speG_SAT_diamine_N_acetyltransferase		10	10	101633000	101886000	96272600	68059600	135015000	100306000
HD-07196-RA	MPDU1_mannose_P_dolichol_utilization_defect_1	MPDU1_mannose_P_dolichol_utilization_defect_1		2	2	100103000	85808200	85094500	247132000	249403000	182099000
HD-11708-RA	COPG_coatomer_subunit_gamma	COPG_coatomer_subunit_gamma		25	24	99540000	106485000	104824000	116069000	105514000	125692000
HD-00178-RA	ABCE1_Rli1_ATP_binding_cassette_sub_family_E_member_1	ABCE1_Rli1_ATP_binding_cassette_sub_family_E_member_1		21	21	99266400	111438000	98785800	113653000	80431300	124200000
HD-07329-RA	ARHGDI_RHOGDI_Rho_GDP_dissociation_inhibitor	ARHGDI_RHOGDI_Rho_GDP_dissociation_inhibitor		8	8	99073300	93435700	99558400	86446500	73547800	68772700
HD-24638-RA	PLS3_plastin_3	PLS3_plastin_3		18	7	98714800	99873200	112374000	84306800	97324300	57491900
HD-15096-RA	ASAH2_neutral_ceramidase	ASAH2_neutral_ceramidase		22	22	98469900	85613700	120230000	126355000	285332000	107055000
HD-01620-RA	CCT5_T_complex_protein_1_subunit_epsilon	CCT5_T_complex_protein_1_subunit_epsilon		35	35	98446300	102449000	97206300	110241000	150721000	115636000
HD-02452-RA	ALG1_beta_1_4_mannosyltransferase	ALG1_beta_1_4_mannosyltransferase		11	11	98395300	109167000	90451500	143352000	128932000	124262000
HD-03883-RA	UNANNOTATED	UNANNOTATED		17	17	98339000	112940000	112643000	106254000	218965000	86351400
HD-12245-RA	UNANNOTATED	UNANNOTATED		55	55	98333800	112749000	104196000	125785000	95704900	95889600
HD-00967-RA	PDIA6_TXNDC7_protein_disulfide_isomerase_A6	PDIA6_TXNDC7_protein_disulfide_isomerase_A6		17	17	98199100	89588800	101460000	124706000	276079000	108561000
HD-18368-RA	UNANNOTATED	UNANNOTATED		6	6	97741600	69340100	102663000	85725100	91909400	88868100
HD-02892-RA	MAP1LC_microtubule_associated_protein_1_light_chain	MAP1LC_microtubule_associated_protein_1_light_chain		3	3	97258200	72508800	103955000	95081500	85183200	80975100
HD-12708-RA	PHM_peptidylglycine_monooxygenase	PHM_peptidylglycine_monooxygenase		12	12	97091000	81222200	99599800	87447300	149618000	54499900
HD-13516-RA	GALNS_N_acetylgalactosamine_6_sulfatase	GALNS_N_acetylgalactosamine_6_sulfatase		8	8	97039700	117100000	130398000	108325000	245117000	85206800
HD-20619-RA	RSA4_NLE1_ribosome_assembly_protein_4	RSA4_NLE1_ribosome_assembly_protein_4		13	13	96821200	102533000	103627000	69441700	64035800	99781800
HD-03880-RA	E3.1.3.48_protein_tyrosine_phosphatase	E3.1.3.48_protein_tyrosine_phosphatase		11	11	96740100	81960100	82236700	168833000	188716000	148519000
HD-08722-RA	UNANNOTATED	UNANNOTATED		6	6	96584700	486640000	150365000	262840000	336091000	52721900
HD-15901-RA	UNANNOTATED	UNANNOTATED		3	3	96282000	94814600	84339100	23552500	51786100	25623900
HD-12782-RA	UNANNOTATED	UNANNOTATED		6	6	95813700	62132400	93942000	78800000	125057000	41374500
HD-03297-RA	TGM1_transglutaminase_1	TGM1_transglutaminase_1		19	19	95578300	74326700	92423900	138434000	153037000	122223000
HD-02927-RA	ACTR3_ARP3_actin_related_protein_3	ACTR3_ARP3_actin_related_protein_3		19	19	95568100	104607000	104346000	113561000	125688000	89871900
HD-18479-RA	UNANNOTATED	UNANNOTATED		2	2	95440100	64109200	82616400	18892400	34272500	29008600
HD-03642-RA	PRPF8_PRP8_pre_mRNA_processing_factor_8	PRPF8_PRP8_pre_mRNA_processing_factor_8		41	41	95274800	90961400	83593800	143589000	122836000	157744000
HD-17862-RA	PTPN23_tyrosine_protein_phosphatase_non_receptor_type_23	PTPN23_tyrosine_protein_phosphatase_non_receptor_type_23		26	26	95215900	89370900	94008100	72805000	73101100	76279300
HD-07991-RA	UNANNOTATED	UNANNOTATED		8	8	95089300	96599200	92838300	79699900	53368300	118248000
HD-05036-RA	DST_dystonin	DST_dystonin		67	50	94764400	101975000	95386000	102320000	128305000	96601000
HD-22719-RA	UNANNOTATED	UNANNOTATED		11	1	94729800	77165400	87600600	89244200	66880600	101703000
HD-02887-RA	RACK1_guanine_nucleotide_binding_protein_subunit_beta_2_like_1_protein	RACK1_guanine_nucleotide_binding_protein_subunit_beta_2_like_1_protein		18	18	94208200	106526000	90534600	128777000	167246000	119282000
HD-14888-RA	UNANNOTATED	UNANNOTATED		9	9	93730600	111309000	114993000	69297200	51305000	53874700
HD-13530-RA	FUCA_alpha_L_fucosidase	FUCA_alpha_L_fucosidase		20	11	93440400	112579000	120366000	173082000	394269000	119067000
HD-22565-RA	UNANNOTATED	UNANNOTATED		4	4	93318500	18804300	127601000	63651400	53207500	32424000
HD-02582-RA	UNANNOTATED	UNANNOTATED		10	8	92838600	74477400	102097000	86685300	123539000	99936300
HD-17235-RA	EEF1G_elongation_factor_1_gamma	EEF1G_elongation_factor_1_gamma		25	25	92802700	96680100	83508800	103591000	106347000	110313000
HD-12533-RA	ADRBK_GRK_beta_adrenergic_receptor_kinase	ADRBK_GRK_beta_adrenergic_receptor_kinase		27	27	92704800	117499000	92646000	89939800	60499400	83919400
HD-10504-RA	PIK3R1_2_3_phosphoinositide_3_kinase_regulatory_subunit_alpha_beta_delta	PIK3R1_2_3_phosphoinositide_3_kinase_regulatory_subunit_alpha_beta_delta		28	28	92646900	121499000	97802700	54921400	44990100	36243000
HD-10877-RA	FLNA_filamin	FLNA_filamin		52	52	92443500	54947600	90424600	91963400	128300000	134559000
HD-11494-RA	RP_S15Ae_RPS15A_small_subunit_ribosomal_protein_S15Ae	RP_S15Ae_RPS15A_small_subunit_ribosomal_protein_S15Ae		8	8	92426500	109651000	72347700	127281000	210758000	126746000
HD-13329-RA;HD-15968-RA	UNANNOTATED	UNANNOTATED		10	9	92202300	107574000	90740400	58351900		50234400
HD-16352-RA	HSD17B12_KAR_IFA38_17beta_estradiol_17_dehydrogenase__very_long_chain_3_oxoacyl_CoA_reductase	HSD17B12_KAR_IFA38_17beta_estradiol_17_dehydrogenase__very_long_chain_3_oxoacyl_CoA_reductase		8	3	92088600	56219300	82654300	132290000	148300000	110081000
HD-18756-RA	UNANNOTATED	UNANNOTATED		19	19	91977700	77543000	100185000	80030600	67085900	64515600
HD-20046-RA	UNANNOTATED	UNANNOTATED		7	7	91892400	87207000	101534000	42903700	22610300	51491400
HD-09258-RA	UNANNOTATED	UNANNOTATED		8	8	91739500	70967300	109771000	143663000	444957000	139126000
HD-11410-RA	UNANNOTATED	UNANNOTATED		17	13	91605600	82151600	90970300	82158900	67819500	115353000
HD-15022-RA	UBN_ubinuclein	UBN_ubinuclein		4	4	91358900	39754100	82742600	36155900		83629900
HD-03753-RA	UNANNOTATED	UNANNOTATED		30	30	91217700	94840300	90701300	92826400	76715000	109819000
HD-00201-RA	SPCS3_SPC3_signal_peptidase_complex_subunit_3	SPCS3_SPC3_signal_peptidase_complex_subunit_3		6	6	91172400	109035000	93391400	206888000	392785000	166145000
HD-08313-RA	ACADSB_short_branched_chain_acyl_CoA_dehydrogenase	ACADSB_short_branched_chain_acyl_CoA_dehydrogenase		10	10	90967600	102788000	106999000	90179100	192883000	83585800
HD-24072-RA	UNANNOTATED	UNANNOTATED		18	13	90966300	143541000	101555000	65052600	52194800	36093900
HD-00554-RA	RRP46_EXOSC5_exosome_complex_component_RRP46	RRP46_EXOSC5_exosome_complex_component_RRP46		3	3	90578900	107461000	101956000	155192000	185874000	146550000
HD-00893-RA	RAB14_Ras_related_protein_Rab_14	RAB14_Ras_related_protein_Rab_14		14	13	90546700	97090400	94576200	118594000	155404000	85698700
HD-00560-RA	HAAO_3_hydroxyanthranilate_3_4_dioxygenase	HAAO_3_hydroxyanthranilate_3_4_dioxygenase		15	15	90093400	92444500	109886000	45859200	44855700	39314900
HD-01857-RA	UNANNOTATED	UNANNOTATED		11	11	89876500	96369600	98991500	144798000	110848000	150458000
HD-14716-RA	UNANNOTATED	UNANNOTATED		29	29	89713400	71214200	92919600	111479000	114348000	89927000
HD-03193-RA	RP_S2e_RPS2_small_subunit_ribosomal_protein_S2e	RP_S2e_RPS2_small_subunit_ribosomal_protein_S2e		12	12	89701600	96782700	79114700	100164000	120311000	123063000
HD-11782-RA	CAP1_2_SRV2_adenylyl_cyclase_associated_protein	CAP1_2_SRV2_adenylyl_cyclase_associated_protein		22	22	89181600	95911600	90503500	81330600	85809000	71489900
HD-26215-RA;HD-03931-RA	RP_L23Ae_RPL23A_large_subunit_ribosomal_protein_L23Ae	RP_L23Ae_RPL23A_large_subunit_ribosomal_protein_L23Ae		6	6	89177800	104335000	101488000	111374000	104179000	115627000
HD-03840-RA	VCP_CDC48_transitional_endoplasmic_reticulum_ATPase	VCP_CDC48_transitional_endoplasmic_reticulum_ATPase		41	39	89061000	108988000	93086300	107063000	114736000	101178000
HD-08168-RA	CEP290_NPHP6_centrosomal_protein_CEP290	CEP290_NPHP6_centrosomal_protein_CEP290		3	3	89052100	90804600		87100800	126027000	113184000
HD-01915-RA	TLN_talin	TLN_talin		96	96	89033100	96009100	90893200	91005200	89157100	92983700
HD-19993-RA	UNANNOTATED	UNANNOTATED		12	12	88988900	77168100	97491000	80380300	82170800	89136200
HD-21049-RA	MTHFD_methylenetetrahydrofolate_dehydrogenase_(NADP+)__methenyltetrahydrofolate_cyclohydrolase__formyltetrahydrofolate_synthetase	MTHFD_methylenetetrahydrofolate_dehydrogenase_(NADP+)__methenyltetrahydrofolate_cyclohydrolase__formyltetrahydrofolate_synthetase		18	14	88503000	85566600	90221800	78349500	73302600	88377200
HD-04802-RA	UNANNOTATED	UNANNOTATED		10	10	88375900	99140000	94993000	75178800	64374600	74723200
HD-02048-RA	RP_S4e_RPS4_small_subunit_ribosomal_protein_S4e	RP_S4e_RPS4_small_subunit_ribosomal_protein_S4e		13	13	88360300	91732200	73461500	127875000	149307000	114729000
HD-06152-RA	MYO1_myosin_I	MYO1_myosin_I		33	33	88295100	97944500	74475200	102575000	83311700	73926200
HD-16294-RA	UNANNOTATED	UNANNOTATED		7	7	88264300	66846600	90064000	42284300	75088100	27739400
HD-04656-RA	YARS_tyrS_tyrosyl_tRNA_synthetase	YARS_tyrS_tyrosyl_tRNA_synthetase		31	31	88223000	78912600	82528900	72701200	78021500	83976500
HD-04862-RA	UNANNOTATED	UNANNOTATED		2	2	88212500	25814800	84013100		1097890
HD-00610-RA	UNANNOTATED	UNANNOTATED		42	42	88104900	89045500	93172300	62771700	53580700	60928200
HD-00553-RA	ACTR2_ARP2_actin_related_protein_2	ACTR2_ARP2_actin_related_protein_2		14	14	87923400	101493000	86580300	98844700	93643800	91407900
HD-03132-RA	TARS_thrS_threonyl_tRNA_synthetase	TARS_thrS_threonyl_tRNA_synthetase		28	28	87724100	83438400	83180800	84676500	101915000	79503800
HD-01039-RA	UNANNOTATED	UNANNOTATED		4	4	87565600	124049000	82176300	24235300	47804200	36743200
HD-19990-RA	PPP1C_serine_threonine_protein_phosphatase_PP1_catalytic_subunit	PPP1C_serine_threonine_protein_phosphatase_PP1_catalytic_subunit		12	9	87449300	81830400	94916500	109273000	102479000	109679000
HD-03983-RA	PSAP_SGP1_saposin	PSAP_SGP1_saposin		19	19	87430100	61646600	90898700	101344000	168621000	69064700
HD-23764-RA;HD-23768-RA;HD-23915-RA;HD-24796-RA	UNANNOTATED	UNANNOTATED		18	12	87412600	47381200	85370000	22383400	10304200	11350700
HD-07186-RA	UNANNOTATED	UNANNOTATED		6	6	87261300	73466200	94727400	70310200	56137300	86772000
HD-00789-RA	PLAA_DOA1_UFD3_phospholipase_A_2_activating_protein	PLAA_DOA1_UFD3_phospholipase_A_2_activating_protein		22	22	87196400	96130300	90129700	74109800	50024800	80291100
HD-09453-RA	RFC2_4_replication_factor_C_subunit_2_4	RFC2_4_replication_factor_C_subunit_2_4		10	10	87121000	65535000	81368100	71486000	56328000	118942000
HD-06157-RA	UNANNOTATED	UNANNOTATED		21	21	86802300	66659400	98119300	47284100	38869500	43134300
HD-02436-RA	UNANNOTATED	UNANNOTATED		27	27	86719600	119715000	108056000	183303000	299719000	95681500
HD-26256-RA	UNANNOTATED	UNANNOTATED		10	5	86598700	75893700	84973600	126982000	87711700	73511300
HD-07521-RA	SF3B1_SAP155_splicing_factor_3B_subunit_1	SF3B1_SAP155_splicing_factor_3B_subunit_1		14	14	86548800	94581700	85466900	75629200	66264700	75763300
HD-00032-RA	HARS_hisS_histidyl_tRNA_synthetase	HARS_hisS_histidyl_tRNA_synthetase		20	20	86338700	78568100	103823000	86883800	82305500	106558000
HD-10543-RA	GLDC_gcvP_glycine_dehydrogenase	GLDC_gcvP_glycine_dehydrogenase		30	30	86211400	89525400	87362900	126420000	231950000	130331000
HD-03094-RA	LMNA_lamin_A_C	LMNA_lamin_A_C		36	36	86162400	65771800	88821100	98429300	159926000	116379000
HD-20133-RA	ACAT_atoB_acetyl_CoA_C_acetyltransferase	ACAT_atoB_acetyl_CoA_C_acetyltransferase		15	15	86065900	99887600	95310700	103007000	202924000	124489000
HD-22348-RA	FDX1_ADX_ferredoxin_1_mitochondrial	FDX1_ADX_ferredoxin_1_mitochondrial		6	6	85864200	58362400	96727900	82055600	179404000	63464700
HD-03544-RA	LARP1_la_related_protein_1	LARP1_la_related_protein_1		18	18	85301500	78581300	79825600	108524000	129838000	143187000
HD-17653-RA	SEC31_protein_transport_protein_SEC31	SEC31_protein_transport_protein_SEC31		22	18	84835100	81192600	76379100	94738600	97643900	99629000
HD-02914-RA	UNANNOTATED	UNANNOTATED		18	18	84670900	92565500	106988000	28694600	25964900	33753900
HD-09464-RA	ALDO_fructose_bisphosphate_aldolase_class_I	ALDO_fructose_bisphosphate_aldolase_class_I		23	23	84648600	83762100	108469000	113784000	171223000	123901000
HD-13463-RA	UNANNOTATED	UNANNOTATED		8	8	84438600	144171000	68182000	23380600	36367800	19820700
HD-10514-RA	USP9_24_ubiquitin_carboxyl_terminal_hydrolase_9_24	USP9_24_ubiquitin_carboxyl_terminal_hydrolase_9_24		59	59	84313400	125799000	86286100	92085800	76479500	71614900
HD-21656-RA	NECAP1_2_adaptin_ear_binding_coat_associated_protein_1_2	NECAP1_2_adaptin_ear_binding_coat_associated_protein_1_2		6	6	84103700	85839700	86873700	38523300	40459300	35767100
HD-22777-RA	NPC2_Niemann_Pick_C2_protein	NPC2_Niemann_Pick_C2_protein		4	4	83908800	87147300	112536000	165183000	221323000	105829000
HD-17363-RA	RP_S14e_RPS14_small_subunit_ribosomal_protein_S14e	RP_S14e_RPS14_small_subunit_ribosomal_protein_S14e		9	9	83864700	90301500	90224800	65698000	72687200	96600100
HD-23459-RA	PRMT1_type_I_protein_arginine_methyltransferase	PRMT1_type_I_protein_arginine_methyltransferase		13	13	83664400	93565700	95405900	50183900	46000800	52313500
HD-10014-RA	UNANNOTATED	UNANNOTATED		4	4	83588700	94044100	71501100	55411600	87397800	31431800
HD-10349-RA	UBASH3_STS_ubiquitin_associated_and_SH3_domain_containing_protein	UBASH3_STS_ubiquitin_associated_and_SH3_domain_containing_protein		30	30	83551000	78755600	79073100	81130900	74661600	107208000
HD-02677-RA	THOC2_THO_complex_subunit_2	THOC2_THO_complex_subunit_2		37	37	83428000	102298000	75322900	93073000	66395300	113800000
HD-00813-RA	RP_S16e_RPS16_small_subunit_ribosomal_protein_S16e	RP_S16e_RPS16_small_subunit_ribosomal_protein_S16e		6	6	83393200	89938400	79778400	97698000	77720700	95756900
HD-04143-RA	UNANNOTATED	UNANNOTATED		12	12	83145500	45199600	109331000	40842900	26522600	66751200
HD-20445-RA	TLN_talin	TLN_talin		70	70	83135700	100585000	83631600	67854200	57903300	61268400
HD-22733-RA	UNANNOTATED	UNANNOTATED		8	8	82880200	63572600	90641600	137022000	208653000	97236600
HD-10508-RA	UNANNOTATED	UNANNOTATED		6	6	82708100	70907600	67514000	45807100	44871400	57505200
HD-02546-RA	PSMD12_RPN5_26S_proteasome_regulatory_subunit_N5	PSMD12_RPN5_26S_proteasome_regulatory_subunit_N5		18	18	82618100	80202900	78343200	104395000	97744600	110860000
HD-16307-RA	UNANNOTATED	UNANNOTATED		7	7	82419600	86648700	87215500	68440700	124357000	66498500
HD-05033-RA	UNANNOTATED	UNANNOTATED		83	73	82379000	80917500	90339800	58018200	65215900	41922700
HD-11838-RA	add_ADA_adenosine_deaminase	add_ADA_adenosine_deaminase		17	17	82251300	80404800	85482700	26764300	33305100	19620300
HD-03082-RA	CCT3_TRIC5_T_complex_protein_1_subunit_gamma	CCT3_TRIC5_T_complex_protein_1_subunit_gamma		29	29	81891300	89402200	78196100	102709000	119090000	97245600
HD-03627-RA	UNANNOTATED	UNANNOTATED		17	17	81889600	68177600	102934000	68759500	53456000	64863000
HD-01117-RA	ALOX5_arachidonate_5_lipoxygenase	ALOX5_arachidonate_5_lipoxygenase		17	6	81881200	160560000	90916300	105838000	136561000	110177000
HD-06501-RA	BAG1_BCL2_associated_athanogene_1	BAG1_BCL2_associated_athanogene_1		5	5	81522600	40797900	61933900	51710900	46620500	75424300
HD-22015-RA	TRAPPC11_trafficking_protein_particle_complex_subunit_11	TRAPPC11_trafficking_protein_particle_complex_subunit_11		18	18	81340000	90686500	76150700	97977900	105216000	102334000
HD-02730-RA	RP_S3Ae_RPS3A_small_subunit_ribosomal_protein_S3Ae	RP_S3Ae_RPS3A_small_subunit_ribosomal_protein_S3Ae		15	15	81294600	88149700	75984600	88739000	87167800	94460400
HD-10880-RA	UNANNOTATED	UNANNOTATED		1	1	81159100	87971300	74659500	90982600	73138900	77682600
HD-02341-RA	UNANNOTATED	UNANNOTATED		36	36	81157100	81528600	84017900	131647000	267358000	106161000
HD-17545-RA	UNANNOTATED	UNANNOTATED		17	17	80996900	90663900	90461600	58426000	46261100	55629100
HD-05309-RA	RDH12_retinol_dehydrogenase_12	RDH12_retinol_dehydrogenase_12		4	4	80921800	79704200	69389900	159214000	198411000	88992000
HD-04737-RA	UNANNOTATED	UNANNOTATED		7	7	80849200	52135100	79823700	34306500	38380300	42692900
HD-12599-RA	UBE1_UBA1_ubiquitin_activating_enzyme_E1	UBE1_UBA1_ubiquitin_activating_enzyme_E1		41	41	80752200	72306100	91809500	66247000	49447500	81406100
HD-09463-RA	DDX21_ATP_dependent_RNA_helicase_DDX21	DDX21_ATP_dependent_RNA_helicase_DDX21		24	22	80660500	38492300	76099900	95111700	110906000	112950000
HD-13632-RA	VDAC2_voltage_dependent_anion_channel_protein_2	VDAC2_voltage_dependent_anion_channel_protein_2		5	5	80563400	66623800	57621400	230500000	607426000	179354000
HD-16772-RA	ACADM_acd_acyl_CoA_dehydrogenase	ACADM_acd_acyl_CoA_dehydrogenase		12	12	80560700	78940800	69020900	53485200	101461000	56207000
HD-00495-RA	STIP1_stress_induced_phosphoprotein_1	STIP1_stress_induced_phosphoprotein_1		22	22	80458000	64728700	75809000	47760800	36403200	69646100
HD-07165-RA	ECM4_yqjG_glutathionyl_hydroquinone_reductase	ECM4_yqjG_glutathionyl_hydroquinone_reductase		9	9	80252500	56731100	82673200	65073900	46468400	53675900
HD-12632-RA	RP_S30e_RPS30_small_subunit_ribosomal_protein_S30e	RP_S30e_RPS30_small_subunit_ribosomal_protein_S30e		1	1	80159100	93589700	89550000	55122500	71619500	74365900
HD-00898-RA	RP_S5e_RPS5_small_subunit_ribosomal_protein_S5e	RP_S5e_RPS5_small_subunit_ribosomal_protein_S5e		10	10	80116900	43132100	54604900	72341300	131015000	98519200
HD-10736-RA	SPTB_spectrin_beta	SPTB_spectrin_beta		104	86	80111900	107388000	80483200	12013100	33289300	14894100
HD-14844-RA	NEDD4_RSP5_E3_ubiquitin_protein_ligase_NEDD4	NEDD4_RSP5_E3_ubiquitin_protein_ligase_NEDD4		31	31	80018000	109275000	78972800	113816000	106186000	70444600
HD-07383-RA	HEXA_B_hexosaminidase	HEXA_B_hexosaminidase		10	10	79923800	60346000	83840400	92775000	175022000	65725200
HD-25121-RA	UNANNOTATED	UNANNOTATED		5	5	79688300	101958000	116890000	511566000	440175000	108635000
HD-12562-RA	DDX31_DBP7_ATP_dependent_RNA_helicase_DDX31_DBP7	DDX31_DBP7_ATP_dependent_RNA_helicase_DDX31_DBP7		15	15	79581500	70054000	77454500	51215900	51600000	70545400
HD-08777-RA	UNANNOTATED	UNANNOTATED		22	22	79555400	43761900	86303900	9385570	17317900	5487890
HD-27672-RA	UNANNOTATED	UNANNOTATED		4	4	79531300	39159500	87996300	61851100	93586600	171032000
HD-04873-RA	RP_L14e_RPL14_large_subunit_ribosomal_protein_L14e	RP_L14e_RPL14_large_subunit_ribosomal_protein_L14e		10	10	79391700	93141000	83086200	104540000	154295000	85105400
HD-02161-RA	PRKAR_cAMP_dependent_protein_kinase_regulator	PRKAR_cAMP_dependent_protein_kinase_regulator		9	9	79164200	85080100	88787100	52229000	41707800	76094200
HD-12559-RA	UNANNOTATED	UNANNOTATED		2	2	79030300	68855000	82205300	39382000	57822000	17277700
HD-06229-RA	MRD1_RBM19_multiple_RNA_binding_domain_containing_protein_1	MRD1_RBM19_multiple_RNA_binding_domain_containing_protein_1		20	20	78906400	66223900	67541800	66392200	64538900	94694600
HD-19767-RA	guaA_GMPS_GMP_synthase_(glutamine_hydrolysing)	guaA_GMPS_GMP_synthase_(glutamine_hydrolysing)		16	16	78900800	65037800	74284000	86032300	64796700	118979000
HD-02858-RA	UNANNOTATED	UNANNOTATED		9	9	78607000	83970600	105827000	221290000	403236000	181576000
HD-07179-RA	DBNL_ABP1_drebrin_like_protein	DBNL_ABP1_drebrin_like_protein		17	17	78578900	67119000	74535200	63311700	46708200	65096100
HD-03260-RA	UNANNOTATED	UNANNOTATED		31	31	78217400	83292100	89409000	35027400	27333700	28217700
HD-00407-RA	serA_PHGDH_D_3_phosphoglycerate_dehydrogenase__2_oxoglutarate_reductase	serA_PHGDH_D_3_phosphoglycerate_dehydrogenase__2_oxoglutarate_reductase		12	7	78034800	44089400	87264500	78855700	153645000	113522000
HD-15682-RA	CYP3A4_cytochrome_P450_family_3_subfamily_A_polypeptide_4	CYP3A4_cytochrome_P450_family_3_subfamily_A_polypeptide_4		9	9	77862500	99035100	90940600	91932400	50681200	51539600
HD-05177-RA	UNANNOTATED	UNANNOTATED		5	5	77856600	84997600	20756800	31917900	129950000	62544700
HD-08240-RA	DOHH_deoxyhypusine_monooxygenase	DOHH_deoxyhypusine_monooxygenase		13	13	77677800	51403600	90038000	46711600	51036500	64824400
HD-02306-RA	RBM5_10_RNA_binding_protein_5_10	RBM5_10_RNA_binding_protein_5_10		10	10	77370500	88778000	65498600	69400700	57627200	79368000
HD-27706-RA	metZ_O_succinylhomoserine_sulfhydrylase	metZ_O_succinylhomoserine_sulfhydrylase		2	2	77259400	153564000			141081000	105091000
HD-03206-RA	THOC4_ALY_THO_complex_subunit_4	THOC4_ALY_THO_complex_subunit_4		8	8	77226800	67004700	78243200	59636800	38557500	82009400
HD-06830-RA	UBE2L3_UBCH7_ubiquitin_conjugating_enzyme_E2_L3	UBE2L3_UBCH7_ubiquitin_conjugating_enzyme_E2_L3		6	6	76988000	69078100	80354600	56513400	59056000	58662300
HD-03609-RA	PDS5_sister_chromatid_cohesion_protein_PDS5	PDS5_sister_chromatid_cohesion_protein_PDS5		9	9	76601200	77194700	65731800	73955400	56037600	107790000
HD-09467-RA	UNANNOTATED	UNANNOTATED		8	8	76507400	85902800	89501700	59969100	48735100	43780900
HD-01510-RA	UNANNOTATED	UNANNOTATED		7	7	76001800	152575000	77558500	153781000	122977000	96560400
HD-07467-RA	UNANNOTATED	UNANNOTATED		10	10	75941500	61824400	86117300	94073200	181203000	59127700
HD-00978-RA	IFI30_GILT_interferon_gamma_inducible_protein_30	IFI30_GILT_interferon_gamma_inducible_protein_30		3	3	75803900	93514800	89447400	81480200	145443000	54555800
HD-22170-RA	TPP1_CLN2_tripeptidyl_peptidase_I	TPP1_CLN2_tripeptidyl_peptidase_I		8	8	75761800	75041500	81066900	88412600	198932000	70452900
HD-17198-RA	CISD2_CDGSH_iron_sulfur_domain_containing_protein_2	CISD2_CDGSH_iron_sulfur_domain_containing_protein_2		6	6	75700600	57007900	66939400	98923200	257922000	77635800
HD-21992-RA	UNANNOTATED	UNANNOTATED		19	19	75688600	80820000	69518500	89994900	81744600	96000900
HD-00935-RA	UNANNOTATED	UNANNOTATED		6	6	75423500	179830000	87153800	81265900	15374400	2721030
HD-00097-RA	UNANNOTATED	UNANNOTATED		19	18	75197700	62443400	70625500	84282200	82565900	108769000
HD-20362-RA	SEMA4_CD100_semaphorin_4	SEMA4_CD100_semaphorin_4		14	14	75078400	62044700	66583200	28187600	56541000	56910700
HD-15681-RA	TBXAS1_CYP5A_thromboxane_A_synthase	TBXAS1_CYP5A_thromboxane_A_synthase		8	6	74793700	122540000	78866200	72490800	67931200	50364300
HD-19173-RA	UNANNOTATED	UNANNOTATED		17	17	74671100	75903900	89063600	59295000	56565300	76421200
HD-04358-RA	UNANNOTATED	UNANNOTATED		12	12	74471500	66486600	83935900	109443000	173444000	53038100
HD-05189-RA	UBE2D_UBC4_UBC5_ubiquitin_conjugating_enzyme_E2_D	UBE2D_UBC4_UBC5_ubiquitin_conjugating_enzyme_E2_D		2	2	74382300	65836800	82636400	64458900	63630200	66991900
HD-02833-RA	FERMT2_KIND2_kindlin_2	FERMT2_KIND2_kindlin_2		35	35	74262700	72470500	70156300	74716600	53674000	62788300
HD-23650-RA	AP3D_AP_3_complex_subunit_delta	AP3D_AP_3_complex_subunit_delta		37	23	74248500	85312600	70154900	72578700	59353800	68816600
HD-01919-RA	DNMT1_dcm_DNA_(cytosine_5)_methyltransferase_1	DNMT1_dcm_DNA_(cytosine_5)_methyltransferase_1		26	26	74209600	49936800	69185000	42008700	47509300	61926000
HD-02041-RA	CCT8_T_complex_protein_1_subunit_theta	CCT8_T_complex_protein_1_subunit_theta		25	25	73920300	79386800	72045600	90790500	122627000	97932900
HD-04478-RA	EIF3J_translation_initiation_factor_3_subunit_J	EIF3J_translation_initiation_factor_3_subunit_J		10	10	73824900	55038100	83889200	38587500	39653800	47419800
HD-08996-RA	RP_SAe_RPSA_small_subunit_ribosomal_protein_SAe	RP_SAe_RPSA_small_subunit_ribosomal_protein_SAe		13	13	73663200	81165800	69964500	68379400	63334800	75427900
HD-05547-RA	RP_L3e_RPL3_large_subunit_ribosomal_protein_L3e	RP_L3e_RPL3_large_subunit_ribosomal_protein_L3e		21	21	73549600	83909800	64580800	116038000	121321000	121243000
HD-13544-RA	FUBP_far_upstream_element_binding_protein	FUBP_far_upstream_element_binding_protein		16	16	73516000	78544300	79078400	64820700	42551000	69327900
HD-07343-RA	RP_S9e_RPS9_small_subunit_ribosomal_protein_S9e	RP_S9e_RPS9_small_subunit_ribosomal_protein_S9e		9	9	73269500	86565000	74381300	109533000	124686000	91688500
HD-01140-RA	SUOX_sulfite_oxidase	SUOX_sulfite_oxidase		13	13	73098300	73190100	73113800	92307500	156832000	90588200
HD-21437-RA	UNANNOTATED	UNANNOTATED		5	5	73095400	42358600	61965700	53315700	116275000	101964000
HD-08476-RA	ARF6_ADP_ribosylation_factor_6	ARF6_ADP_ribosylation_factor_6		4	3	73007600	66346900	81768600	96581600	74405800	72062200
HD-12696-RA	UNANNOTATED	UNANNOTATED		1	1	72984500	64350600	57770800	31925600	43355000	30849000
HD-10233-RA	speE_SRM_SPE3_spermidine_synthase	speE_SRM_SPE3_spermidine_synthase		13	13	72980300	48256600	86197300	172261000	249888000	169951000
HD-15724-RA	CLTC_clathrin_heavy_chain	CLTC_clathrin_heavy_chain		66	66	72829000	91269500	71647200	116765000	105280000	106086000
HD-04736-RA	USP14_UBP6_ubiquitin_carboxyl_terminal_hydrolase_14	USP14_UBP6_ubiquitin_carboxyl_terminal_hydrolase_14		18	18	72798800	72076200	77319500	70215600	52688800	96933500
HD-05466-RA	UNANNOTATED	UNANNOTATED		2	2	72755600	67522300	82358800	68892100	85355600	56873800
HD-00685-RA	MAN2B1_LAMAN_lysosomal_alpha_mannosidase	MAN2B1_LAMAN_lysosomal_alpha_mannosidase		33	33	72733700	57041000	89656800	79991200	164682000	52353500
HD-11522-RA	UNANNOTATED	UNANNOTATED		30	30	72726500	78482300	77430200	40143200	30528100	27098500
HD-22223-RA	NPEPL1_probable_aminopeptidase_NPEPL1	NPEPL1_probable_aminopeptidase_NPEPL1		19	19	72619700	53647100	80193500	65608000	79375800	64364800
HD-05233-RA	AQR_intron_binding_protein_aquarius	AQR_intron_binding_protein_aquarius		30	30	72524800	72990400	67131400	80118400	56944100	103812000
HD-05470-RA	UNANNOTATED	UNANNOTATED		5	5	72353600	84310400	68823200	177696000	250654000	144768000
HD-06515-RA	hutU_UROC1_urocanate_hydratase	hutU_UROC1_urocanate_hydratase		9	9	72172600	72106500	79233100	83038200	75244300	61120200
HD-06962-RA	ARF1_2_ADP_ribosylation_factor_1_2	ARF1_2_ADP_ribosylation_factor_1_2		7	3	72136900	61304000	70362400	79688100	73422100	72842200
HD-21300-RA	EEF1D_elongation_factor_1_delta	EEF1D_elongation_factor_1_delta		12	8	72082900	64398500	73405400	62699700	72574100	70697600
HD-21580-RA	VCL_vinculin	VCL_vinculin		45	45	71992200	68984000	78950800	65218900	95607400	63462400
HD-20344-RA	UNANNOTATED	UNANNOTATED		26	26	71967800	59247500	68999400	72926200	52420500	75041700
HD-26204-RA;HD-26293-RA	UNANNOTATED	UNANNOTATED		13	13	71782200	83785400	93571100	67196200	77150900	69328300
HD-07897-RA	ENO_eno_enolase	ENO_eno_enolase		20	20	71734600	70667800	85822300	71452300	101828000	75088000
HD-14107-RA	AKT_RAC_serine_threonine_protein_kinase	AKT_RAC_serine_threonine_protein_kinase		18	17	71716800	78707300	74091600	45887500	27895100	35797700
HD-07378-RA	UNANNOTATED	UNANNOTATED		3	3	71679000	85935100	94898300	12830200	15914100	7170570
HD-14825-RA	UNANNOTATED	UNANNOTATED		12	12	71643900	54964200	66486700	56144700	63013000	67496600
HD-22133-RA	TPR_MLP1_MLP2_nucleoprotein_TPR	TPR_MLP1_MLP2_nucleoprotein_TPR		66	66	71550200	58045800	73325500	65533500	47377900	82785500
HD-04843-RA	UBLE1B_SAE2_UBA2_ubiquitin_like_1_activating_enzyme_E1_B	UBLE1B_SAE2_UBA2_ubiquitin_like_1_activating_enzyme_E1_B		20	20	71365800	67056900	81765700	52999700	43594400	68795200
HD-02561-RA	EIF5A_translation_initiation_factor_5A	EIF5A_translation_initiation_factor_5A		7	7	71235300	64153100	94477400	50807100	40926000	64046400
HD-18365-RA	AIP3_WWP3_BAIAP1_atrophin_1_interacting_protein_3_(BAI1_associated_protein_1)	AIP3_WWP3_BAIAP1_atrophin_1_interacting_protein_3_(BAI1_associated_protein_1)		33	33	70934000	80554200	70083000	95838600	89460800	80222800
HD-09431-RA	UNANNOTATED	UNANNOTATED		6	6	70893100	63744500	81648400	158502000	385534000	114148000
HD-00834-RA	ACSL_fadD_long_chain_acyl_CoA_synthetase	ACSL_fadD_long_chain_acyl_CoA_synthetase		27	27	70836700	69133100	64696400	131592000	131285000	131070000
HD-06409-RA	PTDSS2_phosphatidylserine_synthase_2	PTDSS2_phosphatidylserine_synthase_2		6	6	70546400	58093800	56552300	90636400	68556900	82157600
HD-00742-RA	DDX39B_UAP56_SUB2_ATP_dependent_RNA_helicase_UAP56_SUB2	DDX39B_UAP56_SUB2_ATP_dependent_RNA_helicase_UAP56_SUB2		16	12	70460400	83660100	74641600	83910600	62947900	94903200
HD-19490-RA	UNANNOTATED	UNANNOTATED		31	31	70421200	43596200	67130400	13673900	16357900	9129440
HD-15679-RA	E3.3.1.1_ahcY_adenosylhomocysteinase	E3.3.1.1_ahcY_adenosylhomocysteinase		21	21	70359200	104197000	91926300	105913000	99658400	129024000
HD-03470-RA	SPTA_spectrin_alpha	SPTA_spectrin_alpha		74	74	70341700	91145800	74093800	16349900	20347400	13182600
HD-25108-RA;HD-25550-RA;HD-25689-RA	UNANNOTATED	UNANNOTATED		6	6	70252400	19740300	71433400	5289270	8123140	8853940
HD-00516-RA	CYB5_cytochrome_b5	CYB5_cytochrome_b5		4	4	70211000	54950800	64725100	66918600	212491000	67270400
HD-13773-RA	FGD5_6_FYVE_RhoGEF_and_PH_domain_containing_5_6	FGD5_6_FYVE_RhoGEF_and_PH_domain_containing_5_6		31	31	70109000	75421900	75266300	58738300	42480600	54366700
HD-10037-RA	LTV1_protein_LTV1	LTV1_protein_LTV1		7	6	70018700	48491700	66246600	41790400	41530200	77498500
HD-08322-RA	UNANNOTATED	UNANNOTATED		26	26	69918400	74323800	75124800	76260900	96121000	64695900
HD-02408-RA	PRPF3_PRP3_U4_U6_small_nuclear_ribonucleoprotein_PRP3	PRPF3_PRP3_U4_U6_small_nuclear_ribonucleoprotein_PRP3		15	13	69915100	79584500	63549800	55926300	37778900	76584600
HD-06526-RA	mmuM_BHMT2_homocysteine_S_methyltransferase	mmuM_BHMT2_homocysteine_S_methyltransferase		7	7	69892000	98265300	77412100	70623000	93171100	67703900
HD-17787-RA	ATPeV1E_ATP6E_V_type_H+_transporting_ATPase_subunit_E	ATPeV1E_ATP6E_V_type_H+_transporting_ATPase_subunit_E		11	11	69659100	82517200	79921200	96333700	118668000	85403300
HD-04949-RA	UNANNOTATED	UNANNOTATED		18	18	69598600	60224700	65908500	73483400	81352000	31583100
HD-01366-RA	RTF1_RNA_polymerase_associated_protein_RTF1	RTF1_RNA_polymerase_associated_protein_RTF1		14	14	69424000	74154800	67762200	62996200	48296000	65695800
HD-10111-RA	MCM4_CDC54_DNA_replication_licensing_factor_MCM4	MCM4_CDC54_DNA_replication_licensing_factor_MCM4		22	22	69401200	60149700	67212600	52921400	41424900	77809700
HD-01884-RA	STXBP1_MUNC18_1_syntaxin_binding_protein_1	STXBP1_MUNC18_1_syntaxin_binding_protein_1		29	29	69378800	77201000	65914000	85777700	81860200	69996600
HD-20828-RA	mtnA_methylthioribose_1_phosphate_isomerase	mtnA_methylthioribose_1_phosphate_isomerase		22	22	68849300	65354500	85903300	56411400	52855400	56283700
HD-01990-RA	UNANNOTATED	UNANNOTATED		18	18	68676900	62839700	68663500	53023500	132008000	52217200
HD-08252-RA	ATG16L1_autophagy_related_protein_16_1	ATG16L1_autophagy_related_protein_16_1		13	13	68676100	68589100	74623900	65542300	51535600	73699600
HD-11005-RA	RP_S4_rpsD_small_subunit_ribosomal_protein_S4	RP_S4_rpsD_small_subunit_ribosomal_protein_S4		9	9	68498800	142809000	26014500	94398600	136907000	70658700
HD-21575-RA	ATPeV1C_ATP6C_V_type_H+_transporting_ATPase_subunit_C	ATPeV1C_ATP6C_V_type_H+_transporting_ATPase_subunit_C		14	14	68443900	83027100	70723200	76095300	176459000	65127200
HD-02837-RA	UNANNOTATED	UNANNOTATED		12	12	68410700	113296000	61727600	71935200	79402100	51119400
HD-22394-RA;HD-25722-RA	RP_S10e_RPS10_small_subunit_ribosomal_protein_S10e	RP_S10e_RPS10_small_subunit_ribosomal_protein_S10e		8	8	68408600	68901800	61479700	66807500	55669300	65996600
HD-13840-RA	UNANNOTATED	UNANNOTATED		6	6	68175300	91577000	75531300	134437000	200929000	139586000
HD-00082-RA	HSPA1s_heat_shock_70kDa_protein_1_2_6_8	HSPA1s_heat_shock_70kDa_protein_1_2_6_8		18	10	68147400	63981800	73581800	91361900	97672800	83232100
HD-11446-RA	UNANNOTATED	UNANNOTATED		4	4	68118600	27261200	74267200	135267000	171868000	89421000
HD-14639-RA	UNANNOTATED	UNANNOTATED		27	22	68079000	66151500	63709600	90175400	111805000	92262200
HD-02301-RA	MCM2_DNA_replication_licensing_factor_MCM2	MCM2_DNA_replication_licensing_factor_MCM2		25	25	68075100	59421100	70038400	55310400	47935500	96975000
HD-15735-RA	MDH2_malate_dehydrogenase	MDH2_malate_dehydrogenase		10	10	68064000	59551000	77041900	67094300	181674000	65235000
HD-03525-RA	GPSM2_G_protein_signaling_modulator_2	GPSM2_G_protein_signaling_modulator_2		16	16	68063500	84687100	75560000	10813200	17355700	8447140
HD-19246-RA	UNANNOTATED	UNANNOTATED		21	21	68058200	44850300	64799700	11222000	13261700	7485740
HD-04282-RA	GSS_glutathione_synthase	GSS_glutathione_synthase		19	19	68035200	54431700	78886400	37129100	26669000	35715600
HD-18161-RA	UNANNOTATED	UNANNOTATED		4	4	67909400	81566600	59203500	56152700	26160200	73249500
HD-21801-RA	E3.1.3.48_protein_tyrosine_phosphatase	E3.1.3.48_protein_tyrosine_phosphatase		16	15	67807400	64406900	56016100	80827600	53410100	30806000
HD-06546-RA	P38_p38_MAP_kinase	P38_p38_MAP_kinase		9	9	67695500	67085000	54610700	69264500	57403100	57818200
HD-04384-RA	PREP_prolyl_oligopeptidase	PREP_prolyl_oligopeptidase		8	8	67588100	62409000	76951600	66288900	64271200	76317200
HD-07451-RA	MAN1B_MNS3_endoplasmic_reticulum_Man9GlcNAc2_1_2_alpha_mannosidase	MAN1B_MNS3_endoplasmic_reticulum_Man9GlcNAc2_1_2_alpha_mannosidase		14	14	67443000	61904500	62278700	120732000	171530000	100605000
HD-15175-RA	UNANNOTATED	UNANNOTATED		2	2	67439700	55803400	79758400	96865100	70894600	55615700
HD-03878-RA	UNANNOTATED	UNANNOTATED		17	17	67301700	66378400	71137300	99616900	249705000	80512800
HD-08801-RA	PK_pyk_pyruvate_kinase	PK_pyk_pyruvate_kinase		23	23	67226800	78040000	80178100	70979800	96114900	79327800
HD-09894-RA	UNANNOTATED	UNANNOTATED		2	2	67169800	88762000	81093800	102948000		109734000
HD-11345-RA	CCT1_TCP1_T_complex_protein_1_subunit_alpha	CCT1_TCP1_T_complex_protein_1_subunit_alpha		22	22	67079400	64733000	62080300	72282300	83434400	74912100
HD-05340-RA	UNANNOTATED	UNANNOTATED		44	44	67047100	72230300	65408800	57734900	45016600	64813100
HD-13407-RA	PTC2_3_protein_phosphatase_PTC2_3	PTC2_3_protein_phosphatase_PTC2_3		16	16	67027700	78220600	80927100	49315400	35749800	44092100
HD-09385-RA	KIF14_kinesin_family_member_14	KIF14_kinesin_family_member_14		17	17	66935900	76858200	67553300	73920300	76786600	73199200
HD-04889-RA	UNANNOTATED	UNANNOTATED		5	5	66885900	61874200	71239700	45963200	115238000	32704900
HD-07775-RA	SFRS1_ASF_SF2_splicing_factor_arginine_serine_rich_1	SFRS1_ASF_SF2_splicing_factor_arginine_serine_rich_1		10	10	66872000	47003400	60327900	83156900	94650500	100339000
HD-08989-RA	UNANNOTATED	UNANNOTATED		2	2	66815700	41931000	69573100	64028500	162897000	53318000
HD-03647-RA	ERK_MAPK1_3_mitogen_activated_protein_kinase_1_3	ERK_MAPK1_3_mitogen_activated_protein_kinase_1_3		7	7	66734800	66284900	67022300	80453900	72464300	87054300
HD-01299-RA	RAB6A_Ras_related_protein_Rab_6A	RAB6A_Ras_related_protein_Rab_6A		10	9	66629700	59872400	65102100	80970900	89225100	68295300
HD-18320-RA;HD-26231-RA	UNANNOTATED	UNANNOTATED		7	7	66547400	50988400	82230800	43988000	72786100	31473900
HD-18858-RA	glyA_SHMT_glycine_hydroxymethyltransferase	glyA_SHMT_glycine_hydroxymethyltransferase		22	22	66491400	77937600	63640800	104245000	222128000	120774000
HD-13567-RA	UNANNOTATED	UNANNOTATED		24	24	66422600	97680300	67648000	108573000	86316800	68342200
HD-02474-RA	UNANNOTATED	UNANNOTATED		8	8	66405200	70226700	81706100	78293000	173006000	76137100
HD-10196-RA;HD-23940-RA	NCL_NSR1_nucleolin	NCL_NSR1_nucleolin		11	11	66389400	56891900	60104600	52219400	66547100	55611800
HD-17361-RA	ANKRD17_MASK_ankyrin_repeat_domain_containing_protein_17	ANKRD17_MASK_ankyrin_repeat_domain_containing_protein_17		34	34	66300100	70911600	70889000	62173700	54374800	66159300
HD-11876-RA	RP_L35e_RPL35_large_subunit_ribosomal_protein_L35e	RP_L35e_RPL35_large_subunit_ribosomal_protein_L35e		7	7	66294300	57740800	57605600	76382700	111496000	71406800
HD-07797-RA	UNANNOTATED	UNANNOTATED		9	9	66272800	66862300	73065700	66837800	36948600	31155300
HD-00181-RA	LMO7_FBXO20_F_box_protein_20	LMO7_FBXO20_F_box_protein_20		40	40	66267500	47722300	69847300	37064900	44313700	71995600
HD-01246-RA	UNANNOTATED	UNANNOTATED		4	4	66225600	39859100	62251100	85605800	88481200	52742200
HD-16213-RA	LAP3_cytosol_aminopeptidase	LAP3_cytosol_aminopeptidase		15	15	66223500	56532600	73659200	66791400	161375000	73209400
HD-09154-RA	CORO7_coronin_7	CORO7_coronin_7		53	50	66157100	86089700	72905300	52647600	42554300	48639100
HD-00493-RA	CCT4_T_complex_protein_1_subunit_delta	CCT4_T_complex_protein_1_subunit_delta		24	23	66131400	77722500	71808000	83857400	103807000	87761700
HD-03239-RA	RP_L18e_RPL18_large_subunit_ribosomal_protein_L18e	RP_L18e_RPL18_large_subunit_ribosomal_protein_L18e		4	4	66104900	79670200	73185800	101318000	139271000	81793200
HD-17451-RA	groEL_HSPD1_chaperonin_GroEL	groEL_HSPD1_chaperonin_GroEL		22	22	66068300	56270200	71208600	86419000	192492000	80936000
HD-19885-RA	B4GALNT4_beta_1_4_N_acetylgalactosaminyltransferase_4	B4GALNT4_beta_1_4_N_acetylgalactosaminyltransferase_4		12	12	66049700	42640700	58604300	175451000	231919000	92025600
HD-06135-RA	OTUD7A_B_OTU_domain_containing_protein_7	OTUD7A_B_OTU_domain_containing_protein_7		12	12	66044300	85514900	69738300	57424400	52566500	62270400
HD-15535-RA	CMTR2_FTSJD1_AFT_cap2_methyltransferase	CMTR2_FTSJD1_AFT_cap2_methyltransferase		14	13	65971100	83239200	77722800	60039300	49567200	82702300
HD-00455-RA	UNANNOTATED	UNANNOTATED		6	6	65910900	67840400	59412900	122154000	161653000	100353000
HD-18080-RA	RHOA_Ras_homolog_gene_family_member_A	RHOA_Ras_homolog_gene_family_member_A		9	9	65887700	58616300	60233600	143331000	285201000	120623000
HD-20848-RA	UNANNOTATED	UNANNOTATED		7	7	65736200	10069400	84778800	5406010	5359990	4686440
HD-23027-RA	UNANNOTATED	UNANNOTATED		4	4	65716700	46712800	72629800	83843500	65180400	108749000
HD-17530-RA	RP_L19e_RPL19_large_subunit_ribosomal_protein_L19e	RP_L19e_RPL19_large_subunit_ribosomal_protein_L19e		10	10	65698000	63459000	58936400	91665100	110037000	88085600
HD-21903-RA	CTSL_cathepsin_L	CTSL_cathepsin_L		5	5	65695200	63114200	83084800	101368000	122170000	30924900
HD-06298-RA	UNANNOTATED	UNANNOTATED		3	3	65675900	55732200	76366300	71767500	81725100	47668200
HD-20047-RA	GNB1_guanine_nucleotide_binding_protein_G(I)_G(S)_G(T)_subunit_beta_1	GNB1_guanine_nucleotide_binding_protein_G(I)_G(S)_G(T)_subunit_beta_1		10	10	65348400	65871900	56241400	119371000	180299000	89741800
HD-05436-RA	CUTL_homeobox_protein_cut_like	CUTL_homeobox_protein_cut_like		20	20	65232200	58087300	66684000	86845400	78697700	79102100
HD-01025-RA	UNANNOTATED	UNANNOTATED		29	29	65206400	78705500	66560400	65614400	60292600	76289100
HD-20505-RA	RP_L12e_RPL12_large_subunit_ribosomal_protein_L12e	RP_L12e_RPL12_large_subunit_ribosomal_protein_L12e		7	7	65175000	63381400	58366800	72150900	103770000	73885000
HD-19994-RA	YWHAE_14_3_3_protein_epsilon	YWHAE_14_3_3_protein_epsilon		3	3	64903200	45996000	71113700	44439700	46372000	44821300
HD-00872-RA	UNANNOTATED	UNANNOTATED		5	5	64899500	31760400	68041000	73398000	151649000	107257000
HD-00845-RA	UNANNOTATED	UNANNOTATED		4	4	64815600	55135800	53153600	96449200	231297000	89581600
HD-18196-RA	UNANNOTATED	UNANNOTATED		21	21	64675000	95533600	73448800	25702100	33058400	16869000
HD-18220-RA	CAPRIN1_GPIAP1_caprin_1	CAPRIN1_GPIAP1_caprin_1		8	8	64545200	57930500	72681000	57450700	56201700	60044900
HD-13224-RA	CUGBP_BRUNOL_CELF_CUG_BP_and_ETR3_like_factor	CUGBP_BRUNOL_CELF_CUG_BP_and_ETR3_like_factor		10	10	64319200	62625500	64015300	48893200	52024100	65279700
HD-06966-RA	UNANNOTATED	UNANNOTATED		21	21	64293300	77622200	64730300	65734200	53643500	66886300
HD-28520-RA	UNANNOTATED	UNANNOTATED		5	5	64283400	261833000	69428900	66645600	107520000	136236000
HD-12256-RA	ECM29_proteasome_component_ECM29	ECM29_proteasome_component_ECM29		28	27	64276600	59253900	62685700	83684900	78269500	83797800
HD-02038-RA	UNANNOTATED	UNANNOTATED		6	6	64225700	65528300	50354800	101520000	157145000	84844000
HD-20840-RA	UNANNOTATED	UNANNOTATED		11	11	64096100	61956100	58783000	54844200	42640500	17891200
HD-02029-RA	PI4KA_phosphatidylinositol_4_kinase_A	PI4KA_phosphatidylinositol_4_kinase_A		47	44	63957500	78227900	64087100	64084400	71090800	71169800
HD-22683-RA	RIOK2_RIO_kinase_2	RIOK2_RIO_kinase_2		7	6	63954500	27293900	30604500	40713800	49250700	44336200
HD-15073-RA	SFRS4_5_6_splicing_factor_arginine_serine_rich_4_5_6	SFRS4_5_6_splicing_factor_arginine_serine_rich_4_5_6		8	8	63898400	45550500	65660400	56092800	44025300	71305700
HD-09607-RA	UNANNOTATED	UNANNOTATED		15	15	63831700	115077000	6132270	85723500	166031000	65384900
HD-19940-RA	DYNC1H_dynein_heavy_chain_1_cytosolic	DYNC1H_dynein_heavy_chain_1_cytosolic		149	149	63791700	82183700	60616800	84164700	71733200	82138400
HD-00095-RA	ARFIP_arfaptin	ARFIP_arfaptin		11	11	63671900	60525800	60344200	52474400	45370700	43932400
HD-06881-RA	SEC61B_SBH2_protein_transport_protein_SEC61_subunit_beta	SEC61B_SBH2_protein_transport_protein_SEC61_subunit_beta		4	4	63558900	48548800	59247000	71564500	98996600	54877800
HD-06943-RA	G6PD_zwf_glucose_6_phosphate_1_dehydrogenase	G6PD_zwf_glucose_6_phosphate_1_dehydrogenase		24	24	63493100	59969400	65629500	62992100	88191300	63786600
HD-10725-RA	COX5B_cytochrome_c_oxidase_subunit_5b	COX5B_cytochrome_c_oxidase_subunit_5b		3	3	63439200	49023400	77218300	80243900	236148000	55926400
HD-10511-RA	UNANNOTATED	UNANNOTATED		12	12	63334500	76906700	66553800	72775800	60170000	64009100
HD-00511-RA	PIP5K_1_phosphatidylinositol_4_phosphate_5_kinase	PIP5K_1_phosphatidylinositol_4_phosphate_5_kinase		14	14	63311600	49767300	50508200	55648800	80094100	45575200
HD-04467-RA	PTPN9_MEG2_tyrosine_protein_phosphatase_non_receptor_type_9	PTPN9_MEG2_tyrosine_protein_phosphatase_non_receptor_type_9		13	13	63249100	66188100	61442100	47185200	35238300	37840200
HD-24364-RA	HNRNPK_heterogeneous_nuclear_ribonucleoprotein_K	HNRNPK_heterogeneous_nuclear_ribonucleoprotein_K		13	13	63125100	54883500	56428100	59902500	45765800	74563400
HD-25242-RA	FTCD_glutamate_formiminotransferase__formiminotetrahydrofolate_cyclodeaminase	FTCD_glutamate_formiminotransferase__formiminotetrahydrofolate_cyclodeaminase		9	9	63116300	73802500	62428200	113134000	159868000	93320300
HD-00214-RA	UNANNOTATED	UNANNOTATED		19	19	63091900	68868500	64312600	39307100	20727000	49415000
HD-07878-RA	UNANNOTATED	UNANNOTATED		14	6	63008300	53169800	64321600	74748900	85213700	69436000
HD-00283-RA	PSMC1_RPT2_26S_proteasome_regulatory_subunit_T2	PSMC1_RPT2_26S_proteasome_regulatory_subunit_T2		2	2	63008100	28258100	19038300	21470400	14847100	17771900
HD-09285-RA;HD-25965-RA	RP_L7e_RPL7_large_subunit_ribosomal_protein_L7e	RP_L7e_RPL7_large_subunit_ribosomal_protein_L7e		12	12	63005700	78229700	67240500	75702200	108969000	84164600
HD-02327-RA	AUH_methylglutaconyl_CoA_hydratase	AUH_methylglutaconyl_CoA_hydratase		12	12	62829800	62248100	65409900	38425200	71345700	44080300
HD-04016-RA	FKBP4_5_FK506_binding_protein_4_5	FKBP4_5_FK506_binding_protein_4_5		27	27	62454500	57088100	62626000	52503000	45632700	56042100
HD-08880-RA	PPP1R11_protein_phosphatase_1_regulatory_subunit_11	PPP1R11_protein_phosphatase_1_regulatory_subunit_11		4	4	62387500	40291700	78475200	51158500	54775000	43121900
HD-11304-RA	USP7_UBP15_ubiquitin_carboxyl_terminal_hydrolase_7	USP7_UBP15_ubiquitin_carboxyl_terminal_hydrolase_7		32	22	62377200	65338400	68258400	72900100	58081600	81656100
HD-03703-RA	RAN_GTP_binding_nuclear_protein_Ran	RAN_GTP_binding_nuclear_protein_Ran		10	10	62294200	48460500	62400200	57660100	50640300	70853200
HD-18174-RA	GSR_gor_glutathione_reductase_(NADPH)	GSR_gor_glutathione_reductase_(NADPH)		18	18	62274500	67126400	73035700	64085000	74705900	50874600
HD-16473-RA	LGMN_legumain	LGMN_legumain		5	5	62183400	66336900	60526600	74295100	131175000	51771200
HD-04754-RA	FKBP1_FK506_binding_protein_1	FKBP1_FK506_binding_protein_1		3	3	62125700	89240400	69585100	57034100	82723600	70106000
HD-03029-RA	IQGAP2_3_Ras_GTPase_activating_like_protein_IQGAP2_3	IQGAP2_3_Ras_GTPase_activating_like_protein_IQGAP2_3		11	11	61959500	67471400	62889200	80151900	43758700	71939500
HD-18173-RA	UNANNOTATED	UNANNOTATED		15	15	61918400	67428600	57998000	85684500	74755300	69146900
HD-24391-RA	UNANNOTATED	UNANNOTATED		2	2	61883300		52986400	24275600	46354900	12978400
HD-12725-RA	UNANNOTATED	UNANNOTATED		2	2	61742100	8471380	60919800	177150000	334184000	79355400
HD-07473-RA	UNANNOTATED	UNANNOTATED		35	35	61739100	62545400	56432400	53744100	38790800	71374300
HD-07800-RA	UNANNOTATED	UNANNOTATED		46	46	61631600	63934200	65413500	38459500	24120800	43534100
HD-07932-RA	UNANNOTATED	UNANNOTATED		60	60	61613400	82745700	61949900	54640500	40486900	35152100
HD-01635-RA	DNPEP_aspartyl_aminopeptidase	DNPEP_aspartyl_aminopeptidase		15	15	61599400	43009900	73611100	40832800	52379500	29245700
HD-05187-RA	PMM_phosphomannomutase	PMM_phosphomannomutase		8	8	61555400	61258800	73740700	66334100	84784100	69208100
HD-01219-RA	RPB1_POLR2A_DNA_directed_RNA_polymerase_II_subunit_RPB1	RPB1_POLR2A_DNA_directed_RNA_polymerase_II_subunit_RPB1		40	40	61488000	60348100	57247800	77187700	75194200	88636900
HD-10959-RA	UNANNOTATED	UNANNOTATED		3	3	61379100	39159000		70001700	170593000	63782400
HD-12445-RA	NOTUM_O_palmitoleoyl_L_serine_hydrolase	NOTUM_O_palmitoleoyl_L_serine_hydrolase		2	2	61247300	60310600	74272500	68592000	102887000	42333900
HD-18038-RA	FBP_fbp_fructose_1_6_bisphosphatase_I	FBP_fbp_fructose_1_6_bisphosphatase_I		11	11	61200100	47526700	70555100	69877400	101574000	73337000
HD-03632-RA	SMARCA5_SNF2H_ISWI_SWI_SNF_related_matrix_associated_actin_dependent_regulator_of_chromatin_subfamily_A_member_5	SMARCA5_SNF2H_ISWI_SWI_SNF_related_matrix_associated_actin_dependent_regulator_of_chromatin_subfamily_A_member_5		27	26	61137900	53458800	53498100	76388900	65186600	103708000
HD-00321-RA	NOSTRIN_nostrin	NOSTRIN_nostrin		13	13	61126700	60607500	50178500	39084900	37052200	36031000
HD-14962-RA	UNANNOTATED	UNANNOTATED		9	9	61046600	19654100	75470300	106520000	117595000	38900000
HD-05188-RA	RP_L10e_RPL10_large_subunit_ribosomal_protein_L10e	RP_L10e_RPL10_large_subunit_ribosomal_protein_L10e		6	6	60907300	70378100	54167800	101382000	94729300	103116000
HD-07153-RA	USP9_24_ubiquitin_carboxyl_terminal_hydrolase_9_24	USP9_24_ubiquitin_carboxyl_terminal_hydrolase_9_24		78	74	60890300	72125700	57584900	77697700	71470900	69308300
HD-05213-RA	SUMF1_FGE_formylglycine_generating_enzyme	SUMF1_FGE_formylglycine_generating_enzyme		9	9	60793400	50864500	70116700	70971200	109324000	40257000
HD-01996-RA	DUOXA1_dual_oxidase_maturation_factor_1	DUOXA1_dual_oxidase_maturation_factor_1		7	7	60588600	56769600	64801200	55614400	84082700	51825600
HD-08899-RA	UNANNOTATED	UNANNOTATED		33	33	60573100	58992400	61267100	6458070	9468610	2668300
HD-00339-RA	CS_gltA_citrate_synthase	CS_gltA_citrate_synthase		13	13	60341900	63428000	58253700	66395700	158983000	86893400
HD-06475-RA	UNANNOTATED	UNANNOTATED		19	19	60223600	20828500	74323200	32912200	40164500	43414700
HD-01393-RA	UNANNOTATED	UNANNOTATED		38	38	60201700	62686000	60083600	57332900	31659900	58806700
HD-18628-RA	IDH1_IDH2_icd_isocitrate_dehydrogenase	IDH1_IDH2_icd_isocitrate_dehydrogenase		23	23	59957500	73672600	62604700	57872400	112946000	56721500
HD-16427-RA	ACACA_acetyl_CoA_carboxylase__biotin_carboxylase_1	ACACA_acetyl_CoA_carboxylase__biotin_carboxylase_1		29	29	59913000	75156900	62810300	60537100	54410500	42431600
HD-14077-RA	ARPC1A_B_actin_related_protein_2_3_complex_subunit_1A_1B	ARPC1A_B_actin_related_protein_2_3_complex_subunit_1A_1B		18	18	59737600	63260200	59654200	62746400	72580100	53378000
HD-13336-RA	MED25_mediator_of_RNA_polymerase_II_transcription_subunit_25	MED25_mediator_of_RNA_polymerase_II_transcription_subunit_25		10	9	59662900	64534200	64430700	84110200	79347000	84397500
HD-01142-RA	ANXA7_11_annexin_A7_11	ANXA7_11_annexin_A7_11		13	13	59653300	68061500	55360200	98891800	173014000	61079600
HD-16351-RA	HSD17B12_KAR_IFA38_17beta_estradiol_17_dehydrogenase__very_long_chain_3_oxoacyl_CoA_reductase	HSD17B12_KAR_IFA38_17beta_estradiol_17_dehydrogenase__very_long_chain_3_oxoacyl_CoA_reductase		2	0	59427600	52252800	49662300	89117800	114346000	92784800
HD-18052-RA	ARPC1A_B_actin_related_protein_2_3_complex_subunit_1A_1B	ARPC1A_B_actin_related_protein_2_3_complex_subunit_1A_1B		1	1	59241200	65251600	57773400	57680900	125084000	51839600
HD-19995-RA	YWHAE_14_3_3_protein_epsilon	YWHAE_14_3_3_protein_epsilon		11	11	59071300	59161000	68224800	56679000	50806000	62403900
HD-13754-RA	UNANNOTATED	UNANNOTATED		28	28	58970300	53048400	81994400	13674500	17019200	13434600
HD-19505-RA	GOLGA4_golgin_subfamily_A_member_4	GOLGA4_golgin_subfamily_A_member_4		76	76	58958500	64419900	60480400	52578500	35965500	57367500
HD-06539-RA	RP_L18Ae_RPL18A_large_subunit_ribosomal_protein_L18Ae	RP_L18Ae_RPL18A_large_subunit_ribosomal_protein_L18Ae		11	11	58753300	65912500	53340200	77456900	107124000	75026800
HD-03296-RA	TGM1_transglutaminase_1	TGM1_transglutaminase_1		13	13	58716100	46114900	65618200	88928800	120028000	74572900
HD-00627-RA	PYG_glgP_glycogen_phosphorylase	PYG_glgP_glycogen_phosphorylase		35	35	58658400	68620500	57698800	59584400	55173000	52555800
HD-17927-RA	UNANNOTATED	UNANNOTATED		4	4	58488100	60671800	65789400	246388000	330366000	49508200
HD-10789-RA	LMTK3_lemur_tyrosine_kinase_3	LMTK3_lemur_tyrosine_kinase_3		16	16	58344000	72620100	56772500	20094000	26365100	8282530
HD-16523-RA	TSR1_pre_rRNA_processing_protein_TSR1	TSR1_pre_rRNA_processing_protein_TSR1		12	12	58325200	51591700	47345400	64686800	63121100	82563100
HD-12990-RA	gcvT_AMT_aminomethyltransferase	gcvT_AMT_aminomethyltransferase		11	11	58258200	27015800	54251300	52462300	121845000	61443400
HD-14097-RA	EPRS_bifunctional_glutamyl_prolyl_tRNA_synthetase	EPRS_bifunctional_glutamyl_prolyl_tRNA_synthetase		50	48	58197100	67534600	53788900	79051500	69963500	77701100
HD-25208-RA	UNANNOTATED	UNANNOTATED		14	14	58191900	59254200	55460300	61891200	59210100	58231600
HD-17557-RA	UST_dermatan_chondrotin_sulfate_uronyl_2_O_sulfotransferase_UST	UST_dermatan_chondrotin_sulfate_uronyl_2_O_sulfotransferase_UST		5	5	58148900	51394300	60508300	134301000	191473000	100337000
HD-07263-RA	UNANNOTATED	UNANNOTATED		10	10	58107200	89843100	60022000	53926500	79970000	64395000
HD-13359-RA	TRAF4_TNF_receptor_associated_factor_4	TRAF4_TNF_receptor_associated_factor_4		2	1	58055700		37193100
HD-00226-RA	ndk_NME_nucleoside_diphosphate_kinase	ndk_NME_nucleoside_diphosphate_kinase		6	6	58039700	57214000	69397400	82128500	230076000	71897700
HD-09472-RA	UNANNOTATED	UNANNOTATED		9	9	58033800	55133500	66678300	56009500	58562500	57110300
HD-16745-RA	PPP2R1_serine_threonine_protein_phosphatase_2A_regulatory_subunit_A	PPP2R1_serine_threonine_protein_phosphatase_2A_regulatory_subunit_A		23	23	58032900	70388500	64708600	56729500	46643600	55362000
HD-00899-RA	E2.3.1.7_carnitine_O_acetyltransferase	E2.3.1.7_carnitine_O_acetyltransferase		19	19	57991600	73937600	56522400	79894900	128512000	113659000
HD-18319-RA;HD-26232-RA	UNANNOTATED	UNANNOTATED		25	25	57986300	48977800	57591000	25761900	15187900	27330900
HD-00453-RA	UNANNOTATED	UNANNOTATED		4	4	57969900	33399100	75554700	57818500	86229300	31812700
HD-02571-RA	POL5_MYBBP1A_DNA_polymerase_phi	POL5_MYBBP1A_DNA_polymerase_phi		18	18	57767900	55134900	43964400	60356800	71674700	84309100
HD-03487-RA	RP_L5e_RPL5_large_subunit_ribosomal_protein_L5e	RP_L5e_RPL5_large_subunit_ribosomal_protein_L5e		12	12	57760800	59524200	50561800	67707000	77389800	75060800
HD-16828-RA	THAP1_3_THAP_domain_containing_protein_1_3	THAP1_3_THAP_domain_containing_protein_1_3		6	5	57681500	20763600	54271200
HD-15715-RA	UNANNOTATED	UNANNOTATED		19	19	57580200	45272600	55264400	47327300	50920900	55363900
HD-18830-RA	UNANNOTATED	UNANNOTATED		11	11	57506800	45790600	69519100	9004750	11182700	12138800
HD-15165-RA	ATPeV1A_ATP6A_V_type_H+_transporting_ATPase_subunit_A	ATPeV1A_ATP6A_V_type_H+_transporting_ATPase_subunit_A		24	24	57409200	61090200	63708100	73338300	114050000	56460200
HD-16259-RA	MVP_major_vault_protein	MVP_major_vault_protein		41	4	57273900	58749100	60183400	45477500	50148100	38176400
HD-14977-RA	UNANNOTATED	UNANNOTATED		75	45	57140000	51523400	52546100	51579500	43410100	40122100
HD-10646-RA	AKR1A1_adh_alcohol_dehydrogenase_(NADP+)	AKR1A1_adh_alcohol_dehydrogenase_(NADP+)		3	2	57053500	59972300	50414200	65960100	86546400	75949800
HD-14945-RA	KALRN_kalirin	KALRN_kalirin		39	39	57034300	77119100	57777200	44529300	36455300	37943300
HD-11606-RA	UNANNOTATED	UNANNOTATED		4	4	56993100	49883600	49122600	65608600	117776000	41815300
HD-07855-RA	CORO1B_1C_6_coronin_1B_1C_6	CORO1B_1C_6_coronin_1B_1C_6		22	22	56979700	65703300	59148100	54407800	39293900	55378700
HD-19985-RA	CCT6_T_complex_protein_1_subunit_zeta	CCT6_T_complex_protein_1_subunit_zeta		19	12	56943400	68797100	54786600	69739000	90440700	64281700
HD-23405-RA;HD-25326-RA	DMR6_DLO_salicylic_acid_3_hydroxylase	DMR6_DLO_salicylic_acid_3_hydroxylase		11	8	56908800	35442300	65822600	13445300	16736700	6660970
HD-07543-RA	UNANNOTATED	UNANNOTATED		9	9	56902400	97008300	65266600	57503700	45662900	40979400
HD-07380-RA	E6.4.1.4A_3_methylcrotonyl_CoA_carboxylase_alpha_subunit	E6.4.1.4A_3_methylcrotonyl_CoA_carboxylase_alpha_subunit		13	13	56848200	66680200	55580100	64864800	126288000	87102100
HD-08208-RA;HD-16293-RA	UNANNOTATED	UNANNOTATED		2	2	56799500	23266500	58323300	48014900	59952300	27152600
HD-01843-RA	QDPR_dihydropteridine_reductase	QDPR_dihydropteridine_reductase		9	9	56798800	44699000	62828200	61431700	82524000	58124400
HD-02559-RA	COPS7_CSN7_COP9_signalosome_complex_subunit_7	COPS7_CSN7_COP9_signalosome_complex_subunit_7		8	8	56754300	60451100	62100000	53776900	76319500	44971500
HD-25444-RA	HIP1_huntingtin_interacting_protein_1	HIP1_huntingtin_interacting_protein_1		12	12	56724100	59213200	55830100	44636100	34967400	44492900
HD-16283-RA	DDX56_DBP9_ATP_dependent_RNA_helicase_DDX56_DBP9	DDX56_DBP9_ATP_dependent_RNA_helicase_DDX56_DBP9		14	14	56624100	41903600	50403500	31924000	25316900	58028600
HD-13657-RA	UNANNOTATED	UNANNOTATED		11	11	56562000	39701700	71990300	55514600	136665000	40078600
HD-09912-RA	UNANNOTATED	UNANNOTATED		8	8	56548300	101992000	9827150	59204300	123924000	39066000
HD-00600-RA	EML6_echinoderm_microtubule_associated_protein_like_6	EML6_echinoderm_microtubule_associated_protein_like_6		48	48	56519800	61253900	53448800	89359100	85458200	60372100
HD-00425-RA	UNANNOTATED	UNANNOTATED		3	3	56462000	43865500	64003600	58226100	159142000	52495900
HD-04213-RA	punA_PNP_purine_nucleoside_phosphorylase	punA_PNP_purine_nucleoside_phosphorylase		11	11	56348000	72079400	63281500	45663600	63015100	36800500
HD-07314-RA	UNANNOTATED	UNANNOTATED		7	7	56211500	60346800	58192700	45561400	39389300	48617500
HD-09985-RA	CAPZA_capping_protein_(actin_filament)_muscle_Z_line_alpha	CAPZA_capping_protein_(actin_filament)_muscle_Z_line_alpha		15	15	56164700	55341100	64129900	53894700	47867500	43502100
HD-02667-RA	UNANNOTATED	UNANNOTATED		7	7	56163300	46868300	52300400	47598500	84112800	64144600
HD-02381-RA	UNANNOTATED	UNANNOTATED		13	13	56049700	56969900	59358100	70251400	100699000	32479600
HD-03589-RA	DNAH_dynein_heavy_chain_axonemal	DNAH_dynein_heavy_chain_axonemal		53	53	55836300	64637400	54141700	102825000	107811000	101833000
HD-27232-RA;HD-03432-RA	UNANNOTATED	UNANNOTATED		30	30	55798600	30982600	50773400	16080500	16739400	7358710
HD-02431-RA	TBC1D15_TBC1_domain_family_member_15	TBC1D15_TBC1_domain_family_member_15		8	8	55786100	59107900	58165700	32293100	31397000	32177600
HD-09132-RA	UNANNOTATED	UNANNOTATED		17	17	55665100	36256400	53600600	83349000	146876000	65920800
HD-20119-RA	DENND2_DENN_domain_containing_protein_2	DENND2_DENN_domain_containing_protein_2		13	13	55663800	96632800	56547200	44589200		24643900
HD-18894-RA	COPD_ARCN1_RET2_coatomer_subunit_delta	COPD_ARCN1_RET2_coatomer_subunit_delta		13	13	55613200	52870000	60798500	57971300	51939300	57679500
HD-07588-RA	LIMA1_EPLIN_LIM_domain_and_actin_binding_protein_1	LIMA1_EPLIN_LIM_domain_and_actin_binding_protein_1		31	28	55566800	56091400	59841800	35944900	26264700	37290900
HD-13531-RA	UNANNOTATED	UNANNOTATED		7	7	55488600	69320100	57490900	84722400	134683000	51571200
HD-17627-RA	UNANNOTATED	UNANNOTATED		2	1	55460600	56651000	43316600	42236200
HD-11767-RA	UNANNOTATED	UNANNOTATED		22	22	55417000	86251900	68972000	88028200	105815000	66678200
HD-10503-RA	DPYD_dihydropyrimidine_dehydrogenase_(NADP+)	DPYD_dihydropyrimidine_dehydrogenase_(NADP+)		35	35	55389700	62428600	56660800	42210000	30059400	41290500
HD-19991-RA	UNANNOTATED	UNANNOTATED		13	13	55298000	54519000	59936900	42725000	38007400	39017000
HD-06905-RA	UNANNOTATED	UNANNOTATED		34	34	55202900	61995000	56023900	28990600	21355000	34191000
HD-01889-RA	HNRNPABD_heterogeneous_nuclear_ribonucleoprotein_A_B_D	HNRNPABD_heterogeneous_nuclear_ribonucleoprotein_A_B_D		12	12	55088800	46886200	58065900	56547800	49552800	57823000
HD-03742-RA	ARPC3_actin_related_protein_2_3_complex_subunit_3	ARPC3_actin_related_protein_2_3_complex_subunit_3		4	2	55026700	69335100	54688900	47376200	66871000	39473000
HD-00113-RA	NUP98_ADAR2_NUP116_nuclear_pore_complex_protein_Nup98_Nup96	NUP98_ADAR2_NUP116_nuclear_pore_complex_protein_Nup98_Nup96		30	30	55010000	36970900	58712900	51355500	52165900	62166800
HD-23036-RA	UNANNOTATED	UNANNOTATED		9	9	54983400	85320600	52506700
HD-07781-RA	RP_L6e_RPL6_large_subunit_ribosomal_protein_L6e	RP_L6e_RPL6_large_subunit_ribosomal_protein_L6e		20	20	54961400	59295100	52144200	60463100	64965700	66175400
HD-03537-RA;HD-23073-RA;HD-23080-RA;HD-25599-RA	UNANNOTATED	UNANNOTATED		9	9	54858900	76462600	61655700	42476500	54966200	24688000
HD-02454-RA	UNANNOTATED	UNANNOTATED		8	8	54788300	58548900	65574000	38485300	42223300	38040000
HD-10070-RA	PRDX5_peroxiredoxin_5	PRDX5_peroxiredoxin_5		9	9	54714300	58172700	61655600	34137200	37547900	44021900
HD-06359-RA	mmsA_iolA_ALDH6A1_malonate_semialdehyde_dehydrogenase_(acetylating)__methylmalonate_semialdehyde_dehydrogenase	mmsA_iolA_ALDH6A1_malonate_semialdehyde_dehydrogenase_(acetylating)__methylmalonate_semialdehyde_dehydrogenase		20	11	54686700	82262200	55621200	64333300	116675000	75466000
HD-15198-RA	OPLAH_OXP1_oplAH_5_oxoprolinase_(ATP_hydrolysing)	OPLAH_OXP1_oplAH_5_oxoprolinase_(ATP_hydrolysing)		29	12	54660700	50892200	60609600	50801200	37292400	53907000
HD-00297-RA	FUBP_far_upstream_element_binding_protein	FUBP_far_upstream_element_binding_protein		20	19	54523100	46309200	63195100	34561200	27914000	56352200
HD-01311-RA	COG3_SEC34_conserved_oligomeric_Golgi_complex_subunit_3	COG3_SEC34_conserved_oligomeric_Golgi_complex_subunit_3		17	17	54522600	27076400	52982600	28403800	21314500	27187800
HD-00212-RA	HERC2_E3_ubiquitin_protein_ligase_HERC2	HERC2_E3_ubiquitin_protein_ligase_HERC2		66	66	54461800	61940100	53760600	75221400	80038600	48948200
HD-02059-RA	RP_L24e_RPL24_large_subunit_ribosomal_protein_L24e	RP_L24e_RPL24_large_subunit_ribosomal_protein_L24e		7	7	54359600	69245300	50967200	82816000	106714000	75010900
HD-05566-RA	UNANNOTATED	UNANNOTATED		8	8	54346900	69348100	55454500	37916700	41870700	27750400
HD-01877-RA	SYF1_XAB2_pre_mRNA_splicing_factor_SYF1	SYF1_XAB2_pre_mRNA_splicing_factor_SYF1		18	18	54296800	49983200	49470300	60061900	47147300	71167300
HD-06289-RA	RRP8_ribosomal_RNA_processing_protein_8	RRP8_ribosomal_RNA_processing_protein_8		5	5	54261100	29000400	38306000	34350500	62548200	54056900
HD-12259-RA	UNANNOTATED	UNANNOTATED		23	23	54239100	26788600	54172000	73283000	56268700	40954600
HD-11649-RA	UNANNOTATED	UNANNOTATED		10	10	54202200	52149700	61135000	70076500	109511000	52157100
HD-03489-RA	TUBA_tubulin_alpha	TUBA_tubulin_alpha		12	11	54177800	62601100	57740600	44117600	28208800	27837600
HD-07861-RA	hemH_FECH_protoporphyrin_coproporphyrin_ferrochelatase	hemH_FECH_protoporphyrin_coproporphyrin_ferrochelatase		11	11	54177500	49249000	47216200	74814100	213941000	98926000
HD-04896-RA	UNANNOTATED	UNANNOTATED		44	44	54120600		33494600	54937300	150966000	63873400
HD-10837-RA	UNANNOTATED	UNANNOTATED		6	6	54045700	16963000	50235400	40196800	48730900	27323200
HD-02371-RA	LAMTOR5_HBXIP_ragulator_complex_protein_LAMTOR5	LAMTOR5_HBXIP_ragulator_complex_protein_LAMTOR5		2	2	53993900	47967300	75371200	51952300	83814200	59126300
HD-06940-RA	SLC25A4S_ANT_solute_carrier_family_25_(mitochondrial_adenine_nucleotide_translocator)_member_4_5_6_31	SLC25A4S_ANT_solute_carrier_family_25_(mitochondrial_adenine_nucleotide_translocator)_member_4_5_6_31		17	17	53987200	62413800	48697700	137913000	241886000	134068000
HD-12664-RA	UNANNOTATED	UNANNOTATED		6	6	53958700	60234700	63218600	17381500	33062300	4786560
HD-07267-RA	RP_S26e_RPS26_small_subunit_ribosomal_protein_S26e	RP_S26e_RPS26_small_subunit_ribosomal_protein_S26e		3	3	53918300	62456600	60223600	78208000	69808200	74996400
HD-11224-RA	groEL_HSPD1_chaperonin_GroEL	groEL_HSPD1_chaperonin_GroEL		30	30	53884500	147078000	17847400	49804100	56850800	48288500
HD-17553-RA	RP_S8e_RPS8_small_subunit_ribosomal_protein_S8e	RP_S8e_RPS8_small_subunit_ribosomal_protein_S8e		9	9	53848900	49989800	51955300	50235300	58258100	55922100
HD-21292-RA	PDIA6_TXNDC7_protein_disulfide_isomerase_A6	PDIA6_TXNDC7_protein_disulfide_isomerase_A6		10	10	53805500	47414100	50961500	83503200	134475000	65212400
HD-21800-RA	UNANNOTATED	UNANNOTATED		7	7	53773900	38547300	80918400
HD-08033-RA	UNANNOTATED	UNANNOTATED		7	7	53751100	45009600	63994200	44768400	56537600	51952500
HD-01207-RA	UNANNOTATED	UNANNOTATED		4	4	53739100	59221800	59411900	37260200	33604700	53795800
HD-07719-RA	UNANNOTATED	UNANNOTATED		73	73	53688500	70795100	45482600	121787000	164251000	156763000
HD-17190-RA	MCM7_CDC47_DNA_replication_licensing_factor_MCM7	MCM7_CDC47_DNA_replication_licensing_factor_MCM7		25	25	53653700	40201300	53459500	55541000	50222600	78381800
HD-12337-RA	UNANNOTATED	UNANNOTATED		6	6	53616500		53882600	5966080
HD-22512-RA	DCAF7_HAN11_DDB1_and_CUL4_associated_factor_7	DCAF7_HAN11_DDB1_and_CUL4_associated_factor_7		10	10	53569700	47023400	50442900	61121800	60640600	52752100
HD-16056-RA	UNANNOTATED	UNANNOTATED		4	4	53561300	46839500	72483800	70144000	158969000	43234700
HD-10172-RA	PI16_CRISP9_CD364_peptidase_inhibitor_16	PI16_CRISP9_CD364_peptidase_inhibitor_16		16	16	53489100	57464700	66837500	247660000	313900000	72497100
HD-21565-RA	MIF_phenylpyruvate_tautomerase	MIF_phenylpyruvate_tautomerase		2	2	53483300	28004500	16034300	38890500	15395700	12879800
HD-13310-RA;HD-26148-RA	UNANNOTATED	UNANNOTATED		3	3	53311600	63050500	49893200	34481100	32022400	64721100
HD-23924-RA	SRP68_signal_recognition_particle_subunit_SRP68	SRP68_signal_recognition_particle_subunit_SRP68		19	19	53308000	46779800	45048800	40560300	34780900	56357700
HD-20647-RA	PUF60_poly(U)_binding_splicing_factor_PUF60	PUF60_poly(U)_binding_splicing_factor_PUF60		16	16	53102600	52775000	57511100	51421500	38290200	59569000
HD-04019-RA	CUL5_cullin_5	CUL5_cullin_5		24	24	53060800	49751900	52600200	61701700	61763700	61128200
HD-00290-RA	SARNP_CIP29_THO1_SAP_domain_containing_ribonucleoprotein	SARNP_CIP29_THO1_SAP_domain_containing_ribonucleoprotein		8	8	53018300	47266500	66239400	20831400	19835000	43075900
HD-10787-RA	BFAR_bifunctional_apoptosis_regulator	BFAR_bifunctional_apoptosis_regulator		8	8	52883000	45226900	51950100	47549300	43139800	47858100
HD-14996-RA	ALDH8A1_aminomuconate_semialdehyde_dehydrogenase	ALDH8A1_aminomuconate_semialdehyde_dehydrogenase		11	11	52878600	48540300	58841000	49523500	84891100	49719400
HD-24472-RA	REXO4_REX4_RNA_exonuclease_4	REXO4_REX4_RNA_exonuclease_4		6	6	52810100		54631500	5367860	5004280	2879860
HD-07288-RA	P3H1_procollagen_proline_3_dioxygenase_1	P3H1_procollagen_proline_3_dioxygenase_1		17	17	52785700	47996900	49493700	79419400	171687000	78003100
HD-10913-RA	UNANNOTATED	UNANNOTATED		27	27	52784400	71925900	57093800	56741500	45157300	35941900
HD-04759-RA	UNANNOTATED	UNANNOTATED		23	23	52769600	42244600	56749700	39361500	50551400	52545200
HD-19970-RA	AP2A_AP_2_complex_subunit_alpha	AP2A_AP_2_complex_subunit_alpha		16	16	52708100	54924900	54278400	85888300	80077500	56096500
HD-17925-RA	UNANNOTATED	UNANNOTATED		21	21	52685300	59270500	52825200	44235800	29900800	52087400
HD-23329-RA	AXL_UFO_AXL_receptor_tyrosine_kinase	AXL_UFO_AXL_receptor_tyrosine_kinase		13	13	52679200	44763300	54120300	71983800	101125000	46908700
HD-04893-RA	UNANNOTATED	UNANNOTATED		31	31	52614400		33690100	74741300	182692000	62259500
HD-00205-RA	ACSBG_long_chain_fatty_acid_CoA_ligase_ACSBG	ACSBG_long_chain_fatty_acid_CoA_ligase_ACSBG		26	26	52610800	59307500	53944800	66313900	64686900	57442400
HD-08756-RA	ARPC4_actin_related_protein_2_3_complex_subunit_4	ARPC4_actin_related_protein_2_3_complex_subunit_4		10	10	52555600	53076800	50973500	55148300	68146000	46302700
HD-17379-RA	UNANNOTATED	UNANNOTATED		4	4	52460000	35455400	60966800	32817600	31156200	19842700
HD-15924-RA	EGD1_BTF3_nascent_polypeptide_associated_complex_subunit_beta	EGD1_BTF3_nascent_polypeptide_associated_complex_subunit_beta		4	4	52393500	41763200	56510800	46729600	61879400	41369700
HD-10666-RA	PSMA4_20S_proteasome_subunit_alpha_3	PSMA4_20S_proteasome_subunit_alpha_3		6	6	52348700	49343100	63674000	55219300	80670600	76325200
HD-20343-RA	CDC42_cell_division_control_protein_42	CDC42_cell_division_control_protein_42		6	6	52209100	53459200	63429900	93915400	141231000	75094000
HD-21536-RA	TPI_tpiA_triosephosphate_isomerase_(TIM)	TPI_tpiA_triosephosphate_isomerase_(TIM)		10	10	52186400	48512100	59826900	51266400	68030700	53563200
HD-15720-RA	UNANNOTATED	UNANNOTATED		15	15	52159100	52104300	50690600	55007600	61265500	75706100
HD-10623-RA	UNANNOTATED	UNANNOTATED		10	10	52068500	46190700	46011400	49747600	84603600	28952100
HD-00190-RA	PGK_pgk_phosphoglycerate_kinase	PGK_pgk_phosphoglycerate_kinase		16	16	52037300	37667400	68652400	43558800	42320900	78679300
HD-01668-RA	NDUFA9_NADH_dehydrogenase_(ubiquinone)_1_alpha_subcomplex_subunit_9	NDUFA9_NADH_dehydrogenase_(ubiquinone)_1_alpha_subcomplex_subunit_9		15	15	52023100	56487400	42628300	101890000	238397000	103396000
HD-13305-RA	EFTUD2_116_kDa_U5_small_nuclear_ribonucleoprotein_component	EFTUD2_116_kDa_U5_small_nuclear_ribonucleoprotein_component		33	33	51973800	54115600	48834900	79729900	81394200	78822700
HD-01296-RA	EIF4A_translation_initiation_factor_4A	EIF4A_translation_initiation_factor_4A		25	25	51891600	50546000	54273900	56202000	59922500	60103700
HD-08946-RA	PABPC_polyadenylate_binding_protein	PABPC_polyadenylate_binding_protein		23	8	51847900	47019900	49139100	55121200	54186200	55075400
HD-07351-RA	RBFOX_FOX_RNA_binding_protein_fox_1	RBFOX_FOX_RNA_binding_protein_fox_1		10	10	51642900	57164300	53458000	51290700	72858600	49593200
HD-15615-RA	CDC40_PRP17_pre_mRNA_processing_factor_17	CDC40_PRP17_pre_mRNA_processing_factor_17		19	18	51627500	56283500	52034600	53826700	55615700	59391600
HD-04776-RA	HADHB_acetyl_CoA_acyltransferase	HADHB_acetyl_CoA_acyltransferase		12	12	51597300	55055800	40103000	52119100	103480000	66009700
HD-03089-RA	FAT4_protocadherin_Fat_4	FAT4_protocadherin_Fat_4		69	69	51589500	46471700	52060700	23909300	23050300	19587500
HD-12312-RA	NAT10_KRE33_N_acetyltransferase_10	NAT10_KRE33_N_acetyltransferase_10		36	36	51559300	49532300	47096500	52423800	55137000	71971600
HD-06536-RA	WRAP53_TCAB1_telomerase_Cajal_body_protein_1	WRAP53_TCAB1_telomerase_Cajal_body_protein_1		6	6	51535600	38181300	47948400	35076300	21913200	52410600
HD-17605-RA	EIF2A_translation_initiation_factor_2A	EIF2A_translation_initiation_factor_2A		26	26	51532900	46234000	53026200	42473200	44647700	50322100
HD-10757-RA	SVIL_supervillin	SVIL_supervillin		26	26	51525700	32789100	49076700	38006000	27438000	30429500
HD-22554-RA	UNANNOTATED	UNANNOTATED		25	25	51452100	54085100	51088500	84757300	104721000	59789000
HD-02419-RA	UNANNOTATED	UNANNOTATED		9	9	51415900	63036000	51965300	21260300	22540600	12132400
HD-14874-RA	CCT2_T_complex_protein_1_subunit_beta	CCT2_T_complex_protein_1_subunit_beta		20	17	51395500	50708000	48733900	52875100	66018700	61501000
HD-01514-RA	DHX16_pre_mRNA_splicing_factor_ATP_dependent_RNA_helicase_DHX16	DHX16_pre_mRNA_splicing_factor_ATP_dependent_RNA_helicase_DHX16		15	9	51376900	40538300	46208000	47892500	43581100	65502100
HD-07258-RA	TOP2_DNA_topoisomerase_II	TOP2_DNA_topoisomerase_II		43	43	51349700	54959200	47965700	66861500	66597500	87907800
HD-00232-RA	ALKBH8_TRM9_alkylated_DNA_repair_protein_alkB_homolog_8	ALKBH8_TRM9_alkylated_DNA_repair_protein_alkB_homolog_8		6	6	51306300	50821600	66163400	53554600	45709900	58596200
HD-06890-RA	EIF1_SUI1_translation_initiation_factor_1	EIF1_SUI1_translation_initiation_factor_1		5	5	51231300	42127900	54099900	33788800	29128900	54005600
HD-21350-RA	NDUFS1_NADH_dehydrogenase_(ubiquinone)_Fe_S_protein_1	NDUFS1_NADH_dehydrogenase_(ubiquinone)_Fe_S_protein_1		22	22	51157500	49725100	48051200	48958000	81285800	65184500
HD-07226-RA	UNANNOTATED	UNANNOTATED		9	9	51132000	47658700	45562600	49115400	40737700	62372800
HD-25129-RA	NURF38_nucleosome_remodeling_factor_38_kDa_subunit	NURF38_nucleosome_remodeling_factor_38_kDa_subunit		11	11	51130000	41167600	58385000	51075600	92882800	47817900
HD-04954-RA;HD-08889-RA	ARHGEF10_Rho_guanine_nucleotide_exchange_factor_10	ARHGEF10_Rho_guanine_nucleotide_exchange_factor_10		25	25	51086600	44118600	47826400	42288400	36846200	28555300
HD-00340-RA	DCTN2_dynactin_2	DCTN2_dynactin_2		14	14	51065600	43578300	53743400	32381900	31376200	38892400
HD-02347-RA	UNANNOTATED	UNANNOTATED		24	24	50966700	47121100	52844900	54120300	71893800	44029700
HD-15851-RA	GNAO_G_ALPHA_O_guanine_nucleotide_binding_protein_G(o)_subunit_alpha	GNAO_G_ALPHA_O_guanine_nucleotide_binding_protein_G(o)_subunit_alpha		9	9	50916700	73418400	57830700	70271400	64446100	45132900
HD-05030-RA	UNANNOTATED	UNANNOTATED		14	14	50861800	45344600	55347100	33217200	25635800	43258500
HD-03026-RA	IQGAP1_Ras_GTPase_activating_like_protein_IQGAP1	IQGAP1_Ras_GTPase_activating_like_protein_IQGAP1		46	46	50841800	51150300	49439800	57284800	48101500	46823400
HD-06875-RA	NSF_SEC18_vesicle_fusing_ATPase	NSF_SEC18_vesicle_fusing_ATPase		28	28	50830400	36370500	49619100	50748400	47533600	49555000
HD-00381-RA	TRRAP_transformation_transcription_domain_associated_protein	TRRAP_transformation_transcription_domain_associated_protein		50	40	50765700	49991100	45870200	59623100	50985400	73791700
HD-15094-RA	UNANNOTATED	UNANNOTATED		10	10	50761900	31409000	43438700
HD-10907-RA	VPS13A_C_vacuolar_protein_sorting_associated_protein_13A_C	VPS13A_C_vacuolar_protein_sorting_associated_protein_13A_C		28	28	50756500	66246400	54422000	42374400	35320200	31024200
HD-23652-RA	RP_L32e_RPL32_large_subunit_ribosomal_protein_L32e	RP_L32e_RPL32_large_subunit_ribosomal_protein_L32e		9	9	50737200	50597700	48285100	60849700	71373400	59165300
HD-12565-RA	GST_gst_glutathione_S_transferase	GST_gst_glutathione_S_transferase		6	6	50730400	45203800	55931600	44640900	71562400	46063300
HD-00508-RA	MDH1_malate_dehydrogenase	MDH1_malate_dehydrogenase		12	12	50681600	41327100	63147500	52473300	83636800	73506200
HD-06314-RA	HK_hexokinase	HK_hexokinase		19	19	50658800	48448300	62422000	31345800	33217200	41781100
HD-19883-RA	PSMG2_PAC2_proteasome_assembly_chaperone_2	PSMG2_PAC2_proteasome_assembly_chaperone_2		8	8	50625400	40956200	51564600	58351200	54037400	69023200
HD-00894-RA	UNANNOTATED	UNANNOTATED		31	31	50482100	63104400	47591400	26873600	20780800	20604600
HD-01218-RA	WBP1_oligosaccharyltransferase_complex_subunit_beta	WBP1_oligosaccharyltransferase_complex_subunit_beta		14	14	50450400	40853700	42110500	100049000	133179000	70225500
HD-14910-RA	RNGTT_mRNA_capping_enzyme	RNGTT_mRNA_capping_enzyme		13	13	50371500	53416500	48459400	39916100	30769200	52572300
HD-24301-RA	UNANNOTATED	UNANNOTATED		4	4	50359900	8752200	62101200	21470600	22998400	18403000
HD-06267-RA	SEPSECS_O_phospho_L_seryl_tRNASec:L_selenocysteinyl_tRNA_synthase	SEPSECS_O_phospho_L_seryl_tRNASec:L_selenocysteinyl_tRNA_synthase		8	8	50357400	50354300	56143400	82428600	96921700	73548400
HD-13684-RA	FAT4_protocadherin_Fat_4	FAT4_protocadherin_Fat_4		24	24	50325200	56191500	49796200	13696200	25768800	4754550
HD-04090-RA	SDK_protein_sidekick	SDK_protein_sidekick		19	19	50308400	50112700	49191000	10614900	15899500	5561810
HD-08987-RA	UNANNOTATED	UNANNOTATED		4	4	50302900	39652700	59388200	68299000	123786000	54650700
HD-21564-RA	MIF_phenylpyruvate_tautomerase	MIF_phenylpyruvate_tautomerase		6	5	50279300	39346000	73031100	45777000	111993000	42891700
HD-13253-RA	ARHGAP12_27_Rho_GTPase_activating_protein_12_27	ARHGAP12_27_Rho_GTPase_activating_protein_12_27		20	20	50245100	38283600	49793100	31584500	28254300	34782600
HD-21435-RA	UNANNOTATED	UNANNOTATED		6	6	50198700	24893900	61996200	37156100	45474600	32700100
HD-00825-RA	DHRS7B_dehydrogenase_reductase_SDR_family_member_7B	DHRS7B_dehydrogenase_reductase_SDR_family_member_7B		8	8	50185400	48483100	51198000	82847700	97306400	59816800
HD-23118-RA	UNANNOTATED	UNANNOTATED		9	9	50083100	37379600	54539200	26857600	24011400	16554700
HD-14947-RA	NCL_NSR1_nucleolin	NCL_NSR1_nucleolin		14	14	50081900	54520200	49079700	33904000	17606000	52945900
HD-05185-RA	FAHD1_acylpyruvate_hydrolase	FAHD1_acylpyruvate_hydrolase		6	6	50055000	42935400	52481600	51462200	92616000	42768300
HD-07178-RA	TUBGCP3_GCP3_gamma_tubulin_complex_component_3	TUBGCP3_GCP3_gamma_tubulin_complex_component_3		17	17	50054600	53895500	58122600	61169300	66363700	69069500
HD-04635-RA	UNANNOTATED	UNANNOTATED		10	10	50043400	48861200	53427000	28778400	20805000	24732800
HD-11553-RA	ADARB_double_stranded_RNA_specific_editase_B	ADARB_double_stranded_RNA_specific_editase_B		20	20	49998900	54385300	51433700	43778200	36459500	54995600
HD-01228-RA	UNANNOTATED	UNANNOTATED		21	21	49950600	54372600	46682500	50199500	40625000	60050600
HD-04269-RA	PSMB5_20S_proteasome_subunit_beta_5	PSMB5_20S_proteasome_subunit_beta_5		8	8	49852100	48614200	51927700	60654500	66734600	56803000
HD-08236-RA	LA_SSB_lupus_La_protein	LA_SSB_lupus_La_protein		17	17	49845600	45712400	51364400	33403900	25674000	53606500
HD-11729-RA	K06867_uncharacterized_protein	K06867_uncharacterized_protein		32	32	49768600	60020300	45917000	49235900	45209200	53663000
HD-11223-RA	groES_HSPE1_chaperonin_GroES	groES_HSPE1_chaperonin_GroES		4	4	49745300	98617100	14416000	45446800	89483300	37152500
HD-12270-RA	IDH3_isocitrate_dehydrogenase_(NAD+)	IDH3_isocitrate_dehydrogenase_(NAD+)		7	7	49726900	57233900	59214400	55435200	83079500	63866100
HD-05472-RA;HD-05473-RA	UNANNOTATED	UNANNOTATED		4	4	49708200	44348200	53319200	118471000	97018800	74895400
HD-03957-RA	UNANNOTATED	UNANNOTATED		4	4	49659500	48392900	45913400	85989000	134887000	44409000
HD-05220-RA	purA_ADSS_adenylosuccinate_synthase	purA_ADSS_adenylosuccinate_synthase		12	12	49641300	39172800	63040500	51576600	89461900	57674400
HD-02562-RA	ARMC9_LisH_domain_containing_protein_ARMC9	ARMC9_LisH_domain_containing_protein_ARMC9		6	6	49606900	48278800	46246700	42397100	43760600	74408600
HD-19503-RA	CPVL_vitellogenic_carboxypeptidase_like_protein	CPVL_vitellogenic_carboxypeptidase_like_protein		7	7	49587000	46063000	58867500	57046500	115715000	48639600
HD-08976-RA	UNANNOTATED	UNANNOTATED		11	11	49564400	31335800	58220800	43318800	101329000	31347500
HD-11846-RA;HD-26804-RA	UNANNOTATED	UNANNOTATED		1	1	49518000		52891100
HD-07530-RA	UNANNOTATED	UNANNOTATED		28	28	49463200	39714700	54469300	38087700	29505900	36881200
HD-04500-RA	CSK_c_src_tyrosine_kinase	CSK_c_src_tyrosine_kinase		14	4	49457800	45022000	42448400	30115700	22656900	27176200
HD-10031-RA	NOL10_ENP2_ribosome_biogenesis_protein_ENP2	NOL10_ENP2_ribosome_biogenesis_protein_ENP2		7	7	49456900	39714300	49578700	37141800	30482800	74801800
HD-09248-RA	UNANNOTATED	UNANNOTATED		27	23	49349000	20559500	50664500	29679100	41031600	15994200
HD-01023-RA	IFIH1_MDA5_interferon_induced_helicase_C_domain_containing_protein_1	IFIH1_MDA5_interferon_induced_helicase_C_domain_containing_protein_1		18	18	49242500	43818000	43949500	30556400	21271000	19409500
HD-24701-RA	RP2_protein_XRP2	RP2_protein_XRP2		3	1	49197100	52178200	40559500	52600600	61182800	71989200
HD-09295-RA	DSTYK_RIPK5_dual_serine_threonine_and_tyrosine_protein_kinase	DSTYK_RIPK5_dual_serine_threonine_and_tyrosine_protein_kinase		25	25	49194300	64235700	47545700	38769300	30353300	30806100
HD-18790-RA	ELMO1_CED12_engulfment_and_cell_motility_protein_1	ELMO1_CED12_engulfment_and_cell_motility_protein_1		21	21	49135800	54125200	50488300	45647600	35335800	39538500
HD-00302-RA	UNANNOTATED	UNANNOTATED		16	16	49129000	13765500	34755400	118753000	223298000	82122100
HD-07255-RA	UNANNOTATED	UNANNOTATED		16	16	49092100	33953900	57813700	46315000	104481000	33753100
HD-06825-RA	TBCK_TBC_domain_containing_protein_kinase_like_protein	TBCK_TBC_domain_containing_protein_kinase_like_protein		12	12	49052200	48008200	45890900	48058100	44007300	43145200
HD-10253-RA	UNANNOTATED	UNANNOTATED		5	5	48994100	46088000		79375000		66859500
HD-07086-RA	RP_L11e_RPL11_large_subunit_ribosomal_protein_L11e	RP_L11e_RPL11_large_subunit_ribosomal_protein_L11e		3	3	48984300	61507200	57887500	46156600	72726700	57988300
HD-12530-RA	EIF3C_translation_initiation_factor_3_subunit_C	EIF3C_translation_initiation_factor_3_subunit_C		35	28	48976300	51938400	43479200	58996500	58243700	62125500
HD-15507-RA	acpP_acyl_carrier_protein	acpP_acyl_carrier_protein		3	3	48966200	119302000	17272700	81078900	153388000	69938800
HD-02929-RA	CLN8_ceroid_lipofuscinosis_neuronal_protein_8	CLN8_ceroid_lipofuscinosis_neuronal_protein_8		4	4	48895800	71806000	46932100	90289100	162458000	130216000
HD-14253-RA	hisJ_histidine_transport_system_substrate_binding_protein	hisJ_histidine_transport_system_substrate_binding_protein		7	7	48843800	97125900	7075750	68464000	160182000	52344900
HD-07293-RA	ANXA7_11_annexin_A7_11	ANXA7_11_annexin_A7_11		20	20	48841300	50949300	46100800	78272900	124218000	48567200
HD-15837-RA	RXRA_NR2B1_retinoid_X_receptor_alpha	RXRA_NR2B1_retinoid_X_receptor_alpha		9	9	48819300	70975500	46676800	59276100	36903700	35835100
HD-18343-RA	UNANNOTATED	UNANNOTATED		8	8	48818300	43503400	48055100	58545300	113940000	42149500
HD-21544-RA	PSMB6_20S_proteasome_subunit_beta_1	PSMB6_20S_proteasome_subunit_beta_1		7	3	48785800	49753300	55604000	64050400	102946000	60531400
HD-18432-RA;HD-18436-RA	RP_S20e_RPS20_small_subunit_ribosomal_protein_S20e	RP_S20e_RPS20_small_subunit_ribosomal_protein_S20e		4	4	48770400	46103200	42548800	46746700	54887300	60643200
HD-17711-RA	ATPeV1H_V_type_H+_transporting_ATPase_subunit_H	ATPeV1H_V_type_H+_transporting_ATPase_subunit_H		23	23	48769300	56648600	52101600	55280800	63104100	47367200
HD-12662-RA	RBM39_RNPC2_RNA_binding_protein_39	RBM39_RNPC2_RNA_binding_protein_39		12	12	48766400	44553400	47056700	51787300	42087000	57911600
HD-03780-RA	NDUFA7_NADH_dehydrogenase_(ubiquinone)_1_alpha_subcomplex_subunit_7	NDUFA7_NADH_dehydrogenase_(ubiquinone)_1_alpha_subcomplex_subunit_7		2	2	48714900	37762000	48958800	51424600	93594600	31720200
HD-00155-RA	UNANNOTATED	UNANNOTATED		10	10	48617800	68562100	40788000	67254300	70748900	49708300
HD-15607-RA	RP_L13Ae_RPL13A_large_subunit_ribosomal_protein_L13Ae	RP_L13Ae_RPL13A_large_subunit_ribosomal_protein_L13Ae		8	8	48588000	53977500	45256200	66336900	88263200	55745100
HD-02065-RA	GalDH_L_galactose_dehydrogenase	GalDH_L_galactose_dehydrogenase		13	13	48540400	52131100	50506500	49117600	41654900	33778000
HD-14063-RA	PSME4_proteasome_activator_subunit_4	PSME4_proteasome_activator_subunit_4		47	31	48533700	55468700	44091800	59390500	62774700	57865200
HD-02064-RA	E1.1.1.30_bdh_3_hydroxybutyrate_dehydrogenase	E1.1.1.30_bdh_3_hydroxybutyrate_dehydrogenase		7	7	48508100	55291100	61304500	34587200	32332500	34128200
HD-07481-RA	COX4_cytochrome_c_oxidase_subunit_4	COX4_cytochrome_c_oxidase_subunit_4		6	6	48494700	50044400	43869700	88557600	191277000	65594100
HD-15256-RA	UNANNOTATED	UNANNOTATED		6	6	48457900	33971900	49863500	28466400	22102100	11157800
HD-12467-RA	ALDH_aldehyde_dehydrogenase_(NAD+)	ALDH_aldehyde_dehydrogenase_(NAD+)		18	18	48455300	52290300	49223200	46368800	47204700	53563300
HD-01577-RA	UNANNOTATED	UNANNOTATED		3	3	48452300	37774300	42041600	18666500
HD-10194-RA	NCL_NSR1_nucleolin	NCL_NSR1_nucleolin		8	5	48449800	34253800	50081500	51098600	112718000	55430800
HD-13696-RA	UNANNOTATED	UNANNOTATED		2	2	48446300	38397500	73484500	72590200		30085200
HD-20964-RA	MTOR_FRAP_TOR_serine_threonine_protein_kinase_mTOR	MTOR_FRAP_TOR_serine_threonine_protein_kinase_mTOR		45	32	48363200	67746800	47537700	51647000	49067100	44696900
HD-14062-RA	BAIAP3_BAI1_associated_protein_3	BAIAP3_BAI1_associated_protein_3		25	25	48286400	28502800	44340500	47409800	65040900	39916400
HD-19811-RA	UNANNOTATED	UNANNOTATED		7	7	48274900	53585500	46922600	40882800	49398900	52909100
HD-16512-RA	CKAP5_XMAP215_cytoskeleton_associated_protein_5	CKAP5_XMAP215_cytoskeleton_associated_protein_5		49	49	48265400	47851500	46026900	48890300	34413500	56823200
HD-21783-RA	UNANNOTATED	UNANNOTATED		5	5	48240300	53843800	50818100	39703200	68879600	39564700
HD-17552-RA	XRCC5_KU80_G22P2_ATP_dependent_DNA_helicase_2_subunit_2	XRCC5_KU80_G22P2_ATP_dependent_DNA_helicase_2_subunit_2		16	16	48237400	42930900	46404900	39315300	37163400	49910200
HD-05832-RA	aroC_chorismate_synthase	aroC_chorismate_synthase		7	7	48202000	137022000	25866200	81987200	168088000	70542600
HD-16198-RA	RAB7A_Ras_related_protein_Rab_7A	RAB7A_Ras_related_protein_Rab_7A		10	10	48120400	46673600	51069900	56069000	64871800	45061800
HD-05699-RA	UNANNOTATED	UNANNOTATED		9	9	48001000	96859500	12683200	50762500	119295000	66327800
HD-23173-RA	UNANNOTATED	UNANNOTATED		30	30	47821900	57750000	43969800	74481700	80340000	79383700
HD-19739-RA	HNRNPUL1_E1BAP5_heterogeneous_nuclear_ribonucleoprotein_U_like_protein_1	HNRNPUL1_E1BAP5_heterogeneous_nuclear_ribonucleoprotein_U_like_protein_1		21	21	47808500	52920800	48088400	53188600	39140800	68791600
HD-00215-RA	SOD1_superoxide_dismutase_Cu_Zn_family	SOD1_superoxide_dismutase_Cu_Zn_family		7	7	47798500	48329000	57074600	31614500	45514900	32331300
HD-14701-RA	HGS_HRS_VPS27_hepatocyte_growth_factor_regulated_tyrosine_kinase_substrate	HGS_HRS_VPS27_hepatocyte_growth_factor_regulated_tyrosine_kinase_substrate		14	14	47772500	40156800	40748200	54976600	61173100	48276900
HD-03049-RA	UTP22_NOL6_U3_small_nucleolar_RNA_associated_protein_22	UTP22_NOL6_U3_small_nucleolar_RNA_associated_protein_22		18	18	47645600	45085300	37411800	39783100	29063200	52336300
HD-21122-RA	UNANNOTATED	UNANNOTATED		13	13	47634700	52618100	55160100	72682100	77426500	32189700
HD-15717-RA	UNC119_protein_unc_119	UNC119_protein_unc_119		7	7	47625300	56535000	52390200	39826000	31391000	36529000
HD-01565-RA	TRAF3IP1_IFT54_TRAF3_interacting_protein_1	TRAF3IP1_IFT54_TRAF3_interacting_protein_1		11	11	47617100	34358500	47565100	45395400	65120000	70866400
HD-09164-RA	UNANNOTATED	UNANNOTATED		15	15	47595800	51813100	47907800	45454200	32527500	42626800
HD-14218-RA	UNANNOTATED	UNANNOTATED		10	10	47524600	21153800	10708200	113392000	197071000	73708400
HD-11244-RA	TYW1_tRNA_wybutosine_synthesizing_protein_1	TYW1_tRNA_wybutosine_synthesizing_protein_1		13	13	47434800	49208800	41435300	66480300	81274900	64777300
HD-14408-RA	mreB_rod_shape_determining_protein_MreB_and_related_proteins	mreB_rod_shape_determining_protein_MreB_and_related_proteins		9	9	47419400	158135000	12540800	55964300	96969900	58538300
HD-22467-RA	UNANNOTATED	UNANNOTATED		13	13	47351600	36360500	54952200	48361800	45658100	38514800
HD-02569-RA	SMC4_structural_maintenance_of_chromosome_4	SMC4_structural_maintenance_of_chromosome_4		36	36	47340100	40016100	41776300	41784100	36055500	60973900
HD-01253-RA	POLA1_DNA_polymerase_alpha_subunit_A	POLA1_DNA_polymerase_alpha_subunit_A		26	26	47269200	52610600	48558500	50205200	33405200	72593200
HD-09449-RA	RPC1_POLR3A_DNA_directed_RNA_polymerase_III_subunit_RPC1	RPC1_POLR3A_DNA_directed_RNA_polymerase_III_subunit_RPC1		24	24	47210300	44872800	42766900	54433100	38249800	67862200
HD-16541-RA	UNANNOTATED	UNANNOTATED		91	91	47100200	58412400	43980800	33689100	22062700	19557100
HD-11627-RA	TRMT10_TRM10_RG9MTD_tRNA_(guanine9_N1)_methyltransferase	TRMT10_TRM10_RG9MTD_tRNA_(guanine9_N1)_methyltransferase		5	5	47072100	29438000	51678200	33528100	31870400	48040400
HD-11017-RA	UNANNOTATED	UNANNOTATED		8	8	47067100	67723300		56630700	75215800	52279900
HD-16064-RA	GPI_pgi_glucose_6_phosphate_isomerase	GPI_pgi_glucose_6_phosphate_isomerase		15	15	47015700	49503600	51969000	49075500	58413700	48613900
HD-04721-RA	UNANNOTATED	UNANNOTATED		29	29	46999000	55674600	41386800	58761400	41446100	78745700
HD-09341-RA	UNANNOTATED	UNANNOTATED		14	14	46971000	42428500	42152500	67533900	109776000	41594200
HD-11661-RA	RP_LP2_RPLP2_large_subunit_ribosomal_protein_LP2	RP_LP2_RPLP2_large_subunit_ribosomal_protein_LP2		4	4	46936000	33326800	57303800	43443300	94879500	49696600
HD-06156-RA	UNANNOTATED	UNANNOTATED		18	18	46918700	32972900	60387900	35049700	31222900	24613300
HD-07187-RA	UNANNOTATED	UNANNOTATED		16	16	46880800	41068300	52387100	48263800	128028000	41986500
HD-03121-RA	HSD17B4_(3R)_3_hydroxyacyl_CoA_dehydrogenase__3a_7a_12a_trihydroxy_5b_cholest_24_enoyl_CoA_hydratase__enoyl_CoA_hydratase_2	HSD17B4_(3R)_3_hydroxyacyl_CoA_dehydrogenase__3a_7a_12a_trihydroxy_5b_cholest_24_enoyl_CoA_hydratase__enoyl_CoA_hydratase_2		21	21	46751000	55415800	43148800	56247600	81395200	57476700
HD-23703-RA	UNANNOTATED	UNANNOTATED		11	11	46737500	61109300	66543800	292360000	506268000	113284000
HD-07185-RA	SULT1_sulfotransferase	SULT1_sulfotransferase		10	10	46724700	53124600	52387100	27028000	27844500	27036200
HD-00556-RA	BCKDHA_bkdA1_2_oxoisovalerate_dehydrogenase_E1_component_alpha_subunit	BCKDHA_bkdA1_2_oxoisovalerate_dehydrogenase_E1_component_alpha_subunit		12	12	46678000	52304800	45667100	66417100	171272000	65152700
HD-01627-RA	rpe_RPE_ribulose_phosphate_3_epimerase	rpe_RPE_ribulose_phosphate_3_epimerase		5	5	46658700	34323100	51733600	38849300	65751900	36656800
HD-01163-RA	COMMD3_BUP_COMM_domain_containing_3	COMMD3_BUP_COMM_domain_containing_3		2	2	46658500	55311700	39062500	53453700	80693300	48542400
HD-25897-RA	UNANNOTATED	UNANNOTATED		2	2	46611300	62754000	68667800	64050600	48650500	17854300
HD-13223-RA	FAH_fahA_fumarylacetoacetase	FAH_fahA_fumarylacetoacetase		15	15	46597800	40232500	51832500	43926000	45644000	38702200
HD-10619-RA	UNANNOTATED	UNANNOTATED		3	3	46565000	46129900	44266800	52126400	107658000	30520500
HD-05212-RA	NOVA_RNA_binding_protein_Nova	NOVA_RNA_binding_protein_Nova		11	11	46516900	48844600	44592200	63816800	57015600	66732300
HD-04872-RA	UNANNOTATED	UNANNOTATED		105	82	46494400	22404000	36528800	95755100	127958000	139636000
HD-25578-RA	PARP10_14_15_poly_[ADP_ribose]_polymerase_10_14_15	PARP10_14_15_poly_[ADP_ribose]_polymerase_10_14_15		42	2	46424900	43250500	51940900	29469700	31613400	19672900
HD-12453-RA	AFG3_AFG3_family_protein	AFG3_AFG3_family_protein		25	23	46401000	40068600	37520600	111736000	225832000	124479000
HD-03203-RA	ERN1_serine_threonine_protein_kinase_endoribonuclease_IRE1	ERN1_serine_threonine_protein_kinase_endoribonuclease_IRE1		10	10	46380100	34977300	38813700	61085900	70888300	39148500
HD-21398-RA	UNANNOTATED	UNANNOTATED		6	6	46373500		45274600
HD-07724-RA	PSMD9_RPN4_26S_proteasome_regulatory_subunit_N4	PSMD9_RPN4_26S_proteasome_regulatory_subunit_N4		8	8	46362800	33556800	51806600	31223500	47366100	38458500
HD-00743-RA	UNANNOTATED	UNANNOTATED		13	13	46326100	20369400	48825600	56991000	79686500	18164000
HD-07188-RA	UNANNOTATED	UNANNOTATED		19	19	46305700	55193800	43894900	57792700	75195200	46649200
HD-22650-RA	SDS_SDH_CHA1_L_serine_L_threonine_ammonia_lyase	SDS_SDH_CHA1_L_serine_L_threonine_ammonia_lyase		7	7	46270200	47981800	46529600	62667700	46513400	63437100
HD-03564-RA	SMARCD_SWI_SNF_related_matrix_associated_actin_dependent_regulator_of_chromatin_subfamily_D	SMARCD_SWI_SNF_related_matrix_associated_actin_dependent_regulator_of_chromatin_subfamily_D		14	14	46201100	42002900	41074100	77486900	63747200	92316000
HD-11308-RA	ERF3_GSPT_peptide_chain_release_factor_subunit_3	ERF3_GSPT_peptide_chain_release_factor_subunit_3		17	17	46171200	44603100	46213500	45270500	32997800	47691100
HD-02398-RA	UNANNOTATED	UNANNOTATED		47	47	46155200	51245100	41407900
HD-14094-RA	UNANNOTATED	UNANNOTATED		5	5	46134300	55464100	41778200	69425200	86794000	68955400
HD-03993-RA	PARP2_3_4_poly_[ADP_ribose]_polymerase_2_3_4	PARP2_3_4_poly_[ADP_ribose]_polymerase_2_3_4		57	55	46049600	52409700	48044800	30899700	29966000	28989900
HD-02228-RA	ATPeF1D_ATP5D_ATP16_F_type_H+_transporting_ATPase_subunit_delta	ATPeF1D_ATP5D_ATP16_F_type_H+_transporting_ATPase_subunit_delta		8	8	46002600	28498600	36408800	70945000	173282000	50965000
HD-22219-RA	PEPD_Xaa_Pro_dipeptidase	PEPD_Xaa_Pro_dipeptidase		10	10	45975200	50489300	50746000	39942900	37792500	29550300
HD-28077-RA	UNANNOTATED	UNANNOTATED		7	7	45967000	21483000	40068200
HD-00439-RA	UNANNOTATED	UNANNOTATED		23	23	45961600	39110600	44311900	34983500	32706000	41621400
HD-02395-RA	RUSC1_NESCA_RUN_and_SH3_domain_containing_protein_1	RUSC1_NESCA_RUN_and_SH3_domain_containing_protein_1		22	22	45930300	49629300	47280500	34204700	33861300	44067300
HD-03546-RA	IFT81_intraflagellar_transport_protein_81	IFT81_intraflagellar_transport_protein_81		20	20	45873100	35888800	38544000	77206000	104754000	98638600
HD-03402-RA	DCPS_DCS_m7GpppX_diphosphatase	DCPS_DCS_m7GpppX_diphosphatase		14	14	45848800	55069400	53023800	43488700	43320000	52438500
HD-14972-RA	CIAPIN1_DRE2_anamorsin	CIAPIN1_DRE2_anamorsin		7	7	45781900	33836900	49408700	33953000	36413900	37570500
HD-13681-RA	PZP_pregnancy_zone_protein	PZP_pregnancy_zone_protein		49	49	45778900	92864600	51276900	32969600	46372400	27198000
HD-18170-RA	MYO7A_USH1B_myosin_VIIa	MYO7A_USH1B_myosin_VIIa		60	60	45776300	62901400	44192300	48940900	52256900	35261000
HD-12179-RA	UNANNOTATED	UNANNOTATED		15	15	45724400	86988400	15800500	96577200	243747000	112603000
HD-02397-RA	FLNA_filamin	FLNA_filamin		61	61	45721500	71065900	47297800	19106900	19022800	9429390
HD-18359-RA	UNANNOTATED	UNANNOTATED		10	10	45570300	37878400	46234200	52023300	93403500	32598800
HD-10069-RA	SNRK_SNF_related_kinase	SNRK_SNF_related_kinase		7	7	45556300	42101100	48436400	111208000	87687400	70037200
HD-16903-RA	UNANNOTATED	UNANNOTATED		10	10	45520700	46669700	50336600	30816000	42542900	12061800
HD-05500-RA	SNAP23_synaptosomal_associated_protein_23	SNAP23_synaptosomal_associated_protein_23		12	12	45517400	25248300	43495500	41694600	86704500	35312900
HD-03452-RA	MALT1_mucosa_associated_lymphoid_tissue_lymphoma_translocation_protein_1	MALT1_mucosa_associated_lymphoid_tissue_lymphoma_translocation_protein_1		13	13	45482600	33068300	47347900	28699800	21568500	19771900
HD-06177-RA	UNANNOTATED	UNANNOTATED		6	6	45474200	52468400	59707500	30209100	30263100	20277300
HD-05477-RA	XPO1_CRM1_exportin_1	XPO1_CRM1_exportin_1		31	31	45424300	43874500	47339300	47953600	37507600	49914000
HD-21554-RA	UNANNOTATED	UNANNOTATED		2	2	45394200	35735100	53685200
HD-08835-RA	SFRS7_splicing_factor_arginine_serine_rich_7	SFRS7_splicing_factor_arginine_serine_rich_7		6	6	45354600	27500000	42275100	55391100	44000200	78504500
HD-13611-RA	CDC5L_CDC5_CEF1_pre_mRNA_splicing_factor_CDC5_CEF1	CDC5L_CDC5_CEF1_pre_mRNA_splicing_factor_CDC5_CEF1		27	8	45260600	44461500	40569200	32748000	22976500	45660500
HD-04084-RA	UNANNOTATED	UNANNOTATED		6	6	45255800	38860100	49799000	51181300	39595400	80192100
HD-02437-RA	UNANNOTATED	UNANNOTATED		18	18	45188700	7602380	39257200	103942000	154722000	69185900
HD-00822-RA	hemE_UROD_uroporphyrinogen_decarboxylase	hemE_UROD_uroporphyrinogen_decarboxylase		7	7	45145100	39743800	60361900	104016000	73954000	48153200
HD-00008-RA	UNANNOTATED	UNANNOTATED		14	14	45037900	22792400	49643000	51459500	144094000	36602800
HD-03621-RA	SPAG1_sperm_associated_antigen_1	SPAG1_sperm_associated_antigen_1		38	38	45018700	43079200	42951300	33084300	31942100	43437200
HD-21586-RA	UAP1_UDP_N_acetylglucosamine_UDP_N_acetylgalactosamine_diphosphorylase	UAP1_UDP_N_acetylglucosamine_UDP_N_acetylgalactosamine_diphosphorylase		22	22	45009200	40677100	52000600	55956700	40760300	57419600
HD-23661-RA	UNANNOTATED	UNANNOTATED		3	2	44996700	42593600	59988200	35935800	53379100	33561300
HD-08494-RA	UNANNOTATED	UNANNOTATED		17	17	44984500	23800400	50060900	4237690	11938800	3298610
HD-13585-RA;HD-13588-RA	UNANNOTATED	UNANNOTATED		9	9	44969400	73236500	66531800	86538200	82652200	32059000
HD-06238-RA	OXCT_3_oxoacid_CoA_transferase	OXCT_3_oxoacid_CoA_transferase		10	10	44895700	47211700	43353600	42941700	82513600	47774300
HD-00902-RA	UNANNOTATED	UNANNOTATED		13	13	44831000	29633700	42431800	58901700	55307000	68846200
HD-15952-RA	UNANNOTATED	UNANNOTATED		18	18	44774100	48224400	47311700	34376000	32000600	35807400
HD-00390-RA	UNANNOTATED	UNANNOTATED		27	27	44694500	40416700	49750000	25124800	19710800	16569900
HD-17909-RA	UNANNOTATED	UNANNOTATED		17	17	44681000	56274600	45856100	42277600	46012400	47326000
HD-21135-RA	SYK_spleen_tyrosine_kinase	SYK_spleen_tyrosine_kinase		18	18	44651900	50382700	40136800	46094400	40463000	45786900
HD-01007-RA	UNANNOTATED	UNANNOTATED		6	6	44566200	58398300	44410000	49885900	79176700	64462000
HD-04769-RA	UNANNOTATED	UNANNOTATED		8	8	44534100	39675300	47273600	38466000	42949700	32746400
HD-01357-RA	UNANNOTATED	UNANNOTATED		10	10	44503100	54023800	45260200	29657700	27662000	44827200
HD-07390-RA	UNANNOTATED	UNANNOTATED		7	7	44501400	41555000	45671600	39102100	51858200	41152200
HD-06478-RA	UNANNOTATED	UNANNOTATED		13	13	44455300	47027600	54977300	217665000	216626000	40602700
HD-04763-RA	RP_S7e_RPS7_small_subunit_ribosomal_protein_S7e	RP_S7e_RPS7_small_subunit_ribosomal_protein_S7e		7	7	44385100	53632800	30903600	46387700	41081800	49824900
HD-10010-RA	UNANNOTATED	UNANNOTATED		30	30	44331700	52891800	42865800	39620100	31275000	39390800
HD-02360-RA	LAMB1_laminin_beta_1	LAMB1_laminin_beta_1		33	33	44255000	29819400	45624300	10150700	18628900	7743920
HD-11771-RA	UNANNOTATED	UNANNOTATED		5	5	44160300	63797800	49887900	59191900	83757300	62119600
HD-16353-RA	NNT_H+_translocating_NAD(P)_transhydrogenase	NNT_H+_translocating_NAD(P)_transhydrogenase		32	25	44156300	44587100	37976200	126039000	185626000	131148000
HD-12235-RA	UNANNOTATED	UNANNOTATED		2	2	44136800	24333000	54201600	73396800	31361800	30565700
HD-07812-RA	UNANNOTATED	UNANNOTATED		5	5	44059800	23461400	51104400	93231400	203757000	61761400
HD-04791-RA	HBS1_elongation_factor_1_alpha_like_protein	HBS1_elongation_factor_1_alpha_like_protein		15	15	44027600	35196400	45747300	45916500	43485800	65846700
HD-12891-RA	IDE_ide_insulysin	IDE_ide_insulysin		21	6	43970500	45696000	45839200	41107000	79586700	26241800
HD-10058-RA;HD-23632-RA	KARS_lysS_lysyl_tRNA_synthetase_class_II	KARS_lysS_lysyl_tRNA_synthetase_class_II		18	15	43969500	57140300	42900900	60074500	74184000	62889600
HD-07277-RA	TNS_tensin	TNS_tensin		18	18	43947100	58971200	44209300	48355600	32287600	29883200
HD-08602-RA	FGD5_6_FYVE_RhoGEF_and_PH_domain_containing_5_6	FGD5_6_FYVE_RhoGEF_and_PH_domain_containing_5_6		25	25	43896600	42596800	46090400	22067400	10880200	13475900
HD-17230-RA	BANF_barrier_to_autointegration_factor	BANF_barrier_to_autointegration_factor		3	3	43861700	39368700	41726100	56278600	103090000	50020600
HD-18884-RA	UNANNOTATED	UNANNOTATED		4	4	43860000	14752600	46694200	66629800	129060000	70364200
HD-27626-RA;HD-26525-RA	PTBP1_PTB_polypyrimidine_tract_binding_protein_1;PTBP2_NPTB_polypyrimidine_tract_binding_protein_2	PTBP1_PTB_polypyrimidine_tract_binding_protein_1;PTBP2_NPTB_polypyrimidine_tract_binding_protein_2		16	0	43857000	54370500	45068800	41957600	19230400	54594800
HD-11288-RA	UNANNOTATED	UNANNOTATED		36	36	43854100	49754700	41237800	45840200	32694800	39312500
HD-05629-RA	lpxD_UDP_3_O_[3_hydroxymyristoyl]_glucosamine_N_acyltransferase	lpxD_UDP_3_O_[3_hydroxymyristoyl]_glucosamine_N_acyltransferase		7	7	43850400	67863900	6185650	43987100	85617900	30706800
HD-03159-RA	UNANNOTATED	UNANNOTATED		3	3	43838600	43024100	52626400	59569500	99213900	61336900
HD-06435-RA	UNANNOTATED	UNANNOTATED		1	1	43833400	48911900	41043700	96222900	154203000	62210200
HD-02219-RA	GNS_N_acetylglucosamine_6_sulfatase	GNS_N_acetylglucosamine_6_sulfatase		16	16	43826100	19348200	55239100	53973400	144389000	43452200
HD-19921-RA	UNANNOTATED	UNANNOTATED		2	2	43810400	26265900	57913000	6780980	12260700	3616940
HD-06208-RA	SAS_6_SASS6_spindle_assembly_abnormal_protein_6	SAS_6_SASS6_spindle_assembly_abnormal_protein_6		5	5	43800900	12445200	43809400	62837000	157756000	68159500
HD-01938-RA	UNANNOTATED	UNANNOTATED		2	2	43791400	52730700	51304500	12863100	21993600	22832300
HD-04489-RA	CSNK1G_casein_kinase_1_gamma	CSNK1G_casein_kinase_1_gamma		9	9	43785400	44083900	34871500	75424200	60423400	44417000
HD-16328-RA	UNANNOTATED	UNANNOTATED		26	26	43690700	28798500	36323200	62324300	71246600	107197000
HD-05307-RA	E1.2.1.88_1_pyrroline_5_carboxylate_dehydrogenase	E1.2.1.88_1_pyrroline_5_carboxylate_dehydrogenase		17	17	43686800	61287800	45990800	56616600	116801000	67879600
HD-07699-RA;HD-25629-RA	UNANNOTATED	UNANNOTATED		3	3	43666700	7401970	42713100	21682400	87303100	45660300
HD-14853-RA	UNANNOTATED	UNANNOTATED		2	2	43614100	32008500	43950300	71163200	29216500	36865700
HD-14698-RA	RAC1_Ras_related_C3_botulinum_toxin_substrate_1	RAC1_Ras_related_C3_botulinum_toxin_substrate_1		7	6	43592900	43142800	35176600	83475400	100710000	55087900
HD-08199-RA	UNANNOTATED	UNANNOTATED		4	4	43579200	37013300	51603200	20284900	31724600	23435300
HD-17282-RA	RABGAP1_GAPCENA_Rab_GTPase_activating_protein_1	RABGAP1_GAPCENA_Rab_GTPase_activating_protein_1		24	24	43535300	58582800	45420100	43961000	37466200	41046600
HD-20658-RA	RDX_radixin	RDX_radixin		25	22	43463100	55976600	45697000	37405700	28091400	26486400
HD-00847-RA	WHRN_USH2D_whirlin	WHRN_USH2D_whirlin		34	34	43437300	50874500	44550200	10300700	12204000	6494900
HD-19069-RA	UNANNOTATED	UNANNOTATED		4	4	43432700	19103000	41049300	58228500	73945300	35037400
HD-01467-RA	E3.4.21.48_cerevisin	E3.4.21.48_cerevisin		6	6	43427100	39605200	46420600	30043300	66960400	28422200
HD-02188-RA	UNANNOTATED	UNANNOTATED		9	9	43421800	39422900	39402000	41243200	97806600	30843900
HD-18227-RA	CPSF6_7_cleavage_and_polyadenylation_specificity_factor_subunit_6_7	CPSF6_7_cleavage_and_polyadenylation_specificity_factor_subunit_6_7		9	9	43421300	36818100	46121700	31009900	19995700	41103000
HD-00622-RA	SCPL_I_serine_carboxypeptidase_like_clade_I	SCPL_I_serine_carboxypeptidase_like_clade_I		11	11	43305800	49203000	47501400	76826600	195616000	50655700
HD-06801-RA	GIT2_G_protein_coupled_receptor_kinase_interactor_2	GIT2_G_protein_coupled_receptor_kinase_interactor_2		17	17	43300400	55510400	43545200	41591400	26810500	28783300
HD-13180-RA	UNANNOTATED	UNANNOTATED		4	4	43274500	33629000	29572600	56868600	41246400	35414600
HD-07933-RA	UNANNOTATED	UNANNOTATED		3	3	43227800	40786700	51644500	19375100	15460400	34721600
HD-05676-RA	UNANNOTATED	UNANNOTATED		9	9	43202800	21454400	7144670	39761300	73942300	28338000
HD-17272-RA	SORBS1_SH3D5_PONSIN_CAP_sorbin_and_SH3_domain_containing_1	SORBS1_SH3D5_PONSIN_CAP_sorbin_and_SH3_domain_containing_1		27	27	43175600	41710300	46757400	39620200	22917200	36223300
HD-04813-RA	NUP93_NIC96_nuclear_pore_complex_protein_Nup93	NUP93_NIC96_nuclear_pore_complex_protein_Nup93		26	26	43168300	37314200	41059000	47573400	43060600	55439300
HD-07113-RA	UNANNOTATED	UNANNOTATED		6	6	43153700	35689100	47792300	17238900	18536000	14473200
HD-02362-RA	PRKAR_cAMP_dependent_protein_kinase_regulator	PRKAR_cAMP_dependent_protein_kinase_regulator		19	19	43076300	43799500	49121700	41167200	38381300	32036000
HD-08418-RA	UNANNOTATED	UNANNOTATED		5	5	43032600	11224700	55589700	6050060		2001550
HD-15757-RA	ARPC2_actin_related_protein_2_3_complex_subunit_2	ARPC2_actin_related_protein_2_3_complex_subunit_2		18	18	43028500	49611400	41439100	68090500	77747500	54806100
HD-27515-RA	UNANNOTATED	UNANNOTATED		2	2	43016900	14178000	55890900	13087400	7434820	18274400
HD-19047-RA	OST1_RPN1_oligosaccharyltransferase_complex_subunit_alpha_(ribophorin_I)	OST1_RPN1_oligosaccharyltransferase_complex_subunit_alpha_(ribophorin_I)		17	17	42968200	38517200	39561500	79433000	131940000	62284200
HD-19502-RA	SCPL_IV_serine_carboxypeptidase_like_clade_IV	SCPL_IV_serine_carboxypeptidase_like_clade_IV		9	8	42964600	28931700	45563600	45006300	104638000	34184100
HD-21692-RA;HD-25607-RA	UNANNOTATED	UNANNOTATED		4	4	42956000	51477900	43549800	41810000	41676300	62609700
HD-19115-RA	FLNA_filamin	FLNA_filamin		77	46	42933600	22159900	44249900	63123800	78704300	68482200
HD-08301-RA	RP_L26e_RPL26_large_subunit_ribosomal_protein_L26e	RP_L26e_RPL26_large_subunit_ribosomal_protein_L26e		8	8	42913100	50192900	46570900	56620000	73744800	59269000
HD-08855-RA	UNANNOTATED	UNANNOTATED		20	20	42823200	98401000	43048700	13405100	15180800	6584160
HD-05544-RA	RP_L7_MRPL12_rplL_large_subunit_ribosomal_protein_L7_L12	RP_L7_MRPL12_rplL_large_subunit_ribosomal_protein_L7_L12		7	7	42815100	25334600	47254300	36306400	88425300	35637900
HD-11783-RA	UNANNOTATED	UNANNOTATED		5	5	42795200	32386700	42975600	10557400	3984380	4436080
HD-03726-RA	TBCE_tubulin_specific_chaperone_E	TBCE_tubulin_specific_chaperone_E		10	10	42784700	44297200	42329600	47302600	31873400	45832700
HD-07061-RA	POLDIP3_polymerase_delta_interacting_protein_3	POLDIP3_polymerase_delta_interacting_protein_3		13	13	42772600	50994700	43395900	33815200	28249800	40215500
HD-21543-RA	EPHB1_ELK_NET_Eph_receptor_B1	EPHB1_ELK_NET_Eph_receptor_B1		15	10	42755900	38321500	40903900	57350100	82494800	34688500
HD-07360-RA	MICALL2_JRAB_MICAL_like_protein_2	MICALL2_JRAB_MICAL_like_protein_2		18	18	42713100	49365500	46849200	34250700	30166600	32032100
HD-05143-RA	UNANNOTATED	UNANNOTATED		8	8	42691900	47569700	46344500	26263400	37011500	24090200
HD-28365-RA	UNANNOTATED	UNANNOTATED		10	10	42654400	52002400	47234700	29284300	29786600	19025000
HD-01703-RA	DMBT1_deleted_in_malignant_brain_tumors_1_protein	DMBT1_deleted_in_malignant_brain_tumors_1_protein		45	45	42638100	30749700	46385000	82561600	141273000	43222100
HD-02103-RA	ADAMTS6_a_disintegrin_and_metalloproteinase_with_thrombospondin_motifs_6	ADAMTS6_a_disintegrin_and_metalloproteinase_with_thrombospondin_motifs_6		16	7	42636300	10707300	45738900	64522400	59152100	21186100
HD-23926-RA	SNU13_NHP2L_U4_U6_small_nuclear_ribonucleoprotein_SNU13	SNU13_NHP2L_U4_U6_small_nuclear_ribonucleoprotein_SNU13		3	3	42615900	62976300	60833200	84131300	172972000	84592100
HD-21217-RA	NHEJ1_XLF_non_homologous_end_joining_factor_1	NHEJ1_XLF_non_homologous_end_joining_factor_1		8	8	42572600	43188800	51612700	26537800	31375400	64005500
HD-03490-RA	UNANNOTATED	UNANNOTATED		9	9	42556900	49696900	43255900	45059200	24076000	20394800
HD-13800-RA	rpiA_ribose_5_phosphate_isomerase_A	rpiA_ribose_5_phosphate_isomerase_A		6	6	42524800	26324400	51246100	44462500	88185300	46624300
HD-18092-RA	QARS_glnS_glutaminyl_tRNA_synthetase	QARS_glnS_glutaminyl_tRNA_synthetase		32	32	42496600	39698300	38425900	48891100	50443000	54438800
HD-11821-RA	UNANNOTATED	UNANNOTATED		5	5	42477700	40611900	39743100	53385400	87434000	21461300
HD-12645-RA	UNANNOTATED	UNANNOTATED		5	5	42463100	25919800	42010800	37126300	44572800	95815800
HD-05246-RA	SNRPD2_SMD2_small_nuclear_ribonucleoprotein_D2	SNRPD2_SMD2_small_nuclear_ribonucleoprotein_D2		7	7	42431900	40583200	41591600	51206100	63220900	53758300
HD-04902-RA	mtnB_methylthioribulose_1_phosphate_dehydratase	mtnB_methylthioribulose_1_phosphate_dehydratase		2	2	42417500		40453000	40151800	46381400	53684000
HD-02504-RA	PDPK1_3_phosphoinositide_dependent_protein_kinase_1	PDPK1_3_phosphoinositide_dependent_protein_kinase_1		18	18	42405400	42033000	42424600	27124000	24791700	29030600
HD-22483-RA	UNANNOTATED	UNANNOTATED		15	9	42361800	63460700	46798200	47124800	55515900	30019500
HD-17843-RA	NPEPPS_puromycin_sensitive_aminopeptidase	NPEPPS_puromycin_sensitive_aminopeptidase		43	43	42355500	48721100	45111000	44967600	41492100	40643200
HD-05176-RA	ATPeV1B_ATP6B_V_type_H+_transporting_ATPase_subunit_B	ATPeV1B_ATP6B_V_type_H+_transporting_ATPase_subunit_B		18	14	42289800	45964800	46455000	55446200	66827300	41857800
HD-11499-RA	ACTR8_ARP8_INO80N_actin_related_protein_8	ACTR8_ARP8_INO80N_actin_related_protein_8		27	27	42232300	39058300	39691900	23706700	18706700	25523900
HD-20302-RA	SEPT3_9_12_septin_3_9_12	SEPT3_9_12_septin_3_9_12		14	14	42222400	47810300	43931000	51108400	35135400	43837500
HD-02974-RA	COX5A_cytochrome_c_oxidase_subunit_5a	COX5A_cytochrome_c_oxidase_subunit_5a		7	7	42208600	36761600	37215800	53997000	144745000	40523500
HD-16816-RA	UNANNOTATED	UNANNOTATED		31	31	42183100	43820300	42982900	51129500	71409400	41027800
HD-01256-RA	TM9SF2_4_transmembrane_9_superfamily_member_2_4	TM9SF2_4_transmembrane_9_superfamily_member_2_4		9	9	42160800	42873400	36521300	108303000	101523000	58876500
HD-15687-RA	DHRS11_17beta_estradiol_17_dehydrogenase__3beta_hydroxysteroid_3_dehydrogenase	DHRS11_17beta_estradiol_17_dehydrogenase__3beta_hydroxysteroid_3_dehydrogenase		11	9	42063400	49854800	44085100	47892700	43642500	40621300
HD-11547-RA	DARS_aspartyl_tRNA_synthetase	DARS_aspartyl_tRNA_synthetase		22	22	41974000	46474400	42932100	51524400	60023500	58086500
HD-13723-RA	UNANNOTATED	UNANNOTATED		2	2	41959100	37777300	31029300	41466500		15008700
HD-00228-RA	EIF2B3_translation_initiation_factor_eIF_2B_subunit_gamma	EIF2B3_translation_initiation_factor_eIF_2B_subunit_gamma		13	13	41946200	41236100	39902200	40792300	41504200	45512400
HD-19781-RA	UNANNOTATED	UNANNOTATED		8	7	41911700	40318700	52936800	6707580	12629900	3561830
HD-21417-RA	UNANNOTATED	UNANNOTATED		14	14	41862400	43615100	45039800	37949300	32612900	19738700
HD-17343-RA	GLB1_ELNR1_beta_galactosidase	GLB1_ELNR1_beta_galactosidase		6	6	41846100	9744390	39099200	20671900	64906900	26472000
HD-15879-RA	ABAT_4_aminobutyrate_aminotransferase__(S)_3_amino_2_methylpropionate_transaminase	ABAT_4_aminobutyrate_aminotransferase__(S)_3_amino_2_methylpropionate_transaminase		15	15	41807400	26069300	46719200	25414900	56661100	26585500
HD-11300-RA	EXOC7_EXO70_exocyst_complex_component_7	EXOC7_EXO70_exocyst_complex_component_7		19	19	41752200	46026600	40464000	37127200	32987000	38656400
HD-08237-RA	ACVR1B_ALK4_activin_receptor_type_1B	ACVR1B_ALK4_activin_receptor_type_1B		2	2	41647900	36572000	37437800	29759000	40450700	33562200
HD-03273-RA	UNANNOTATED	UNANNOTATED		14	14	41637400	36560400	50112000	46002200	35698300	31824300
HD-03942-RA	UNANNOTATED	UNANNOTATED		21	21	41587800	42954500	37641100	12809400	7245440	11291900
HD-15070-RA	UNANNOTATED	UNANNOTATED		18	18	41587100	26552700	38083900	21437400	15066000	24625900
HD-01712-RA	UNANNOTATED	UNANNOTATED		19	19	41535900	43459500	40594500	43579900	37780400	42790600
HD-10599-RA	UNANNOTATED	UNANNOTATED		3	3	41509300	75844800	37566300	32932200	27724600	17362700
HD-07636-RA	UNANNOTATED	UNANNOTATED		19	19	41474800	42418100	37216800	89296400	126840000	77337200
HD-24779-RA	UNANNOTATED	UNANNOTATED		29	29	41463100		42375100	169382000	126660000	74016300
HD-05579-RA	UNANNOTATED	UNANNOTATED		6	6	41419300		42264700
HD-01267-RA	STK24_25_MST4_serine_threonine_protein_kinase_24_25_MST4	STK24_25_MST4_serine_threonine_protein_kinase_24_25_MST4		15	15	41391400	40141600	38972300	32444200	29550000	35237900
HD-11365-RA	MINOS1_MOS1_mitochondrial_inner_membrane_organizing_system_protein_1	MINOS1_MOS1_mitochondrial_inner_membrane_organizing_system_protein_1		1	1	41389200	36250600	29420000	70070000	163498000	74104200
HD-13928-RA	UNANNOTATED	UNANNOTATED		2	2	41362900			51886100	45167000	46208600
HD-13676-RA	RP_S24e_RPS24_small_subunit_ribosomal_protein_S24e	RP_S24e_RPS24_small_subunit_ribosomal_protein_S24e		5	5	41275600	40145300	39054400	49368000	43511000	43133100
HD-03093-RA	LMNB_lamin_B	LMNB_lamin_B		38	38	41262900	35166400	45265500	58249800	79904400	65856700
HD-21344-RA	RP_L27e_RPL27_large_subunit_ribosomal_protein_L27e	RP_L27e_RPL27_large_subunit_ribosomal_protein_L27e		3	3	41180400	43646600	35650000	70189200	131815000	65256600
HD-03611-RA	UNANNOTATED	UNANNOTATED		13	13	41161600	32476000	52076100	37959300	16447500	11806000
HD-04756-RA	UNANNOTATED	UNANNOTATED		24	24	41085700	46416900	39989600	203059000	202944000	175889000
HD-00567-RA	ASRGL1_iaaA_L_asparaginase__beta_aspartyl_peptidase	ASRGL1_iaaA_L_asparaginase__beta_aspartyl_peptidase		9	9	41034200	17199500	48676600	43398700	63086700	42949000
HD-22138-RA	MFN2_FZO1_mitofusin_2	MFN2_FZO1_mitofusin_2		24	24	41024400	42629900	33533900	65705100	55223100	67512900
HD-13331-RA	UNANNOTATED	UNANNOTATED		1	1	41024400	34049300	27679400	76947900	106076000	54262400
HD-07334-RA	CNOT3_NOT3_CCR4_NOT_transcription_complex_subunit_3	CNOT3_NOT3_CCR4_NOT_transcription_complex_subunit_3		17	17	40980900	39376700	44522400	38025500	31982300	41474500
HD-21881-RA	XRN1_SEP1_KEM1_5_3_exoribonuclease_1	XRN1_SEP1_KEM1_5_3_exoribonuclease_1		30	28	40884700	44684400	40349700	35348800	37385400	38316000
HD-08819-RA	UNANNOTATED	UNANNOTATED		7	7	40873200	27264200	37916900	153164000	2605040	1833910
HD-02052-RA	OSTM1_osteopetrosis_associated_transmembrane_protein_1_(chloride_channel_7_beta_subunit)	OSTM1_osteopetrosis_associated_transmembrane_protein_1_(chloride_channel_7_beta_subunit)		7	7	40867600	40400500	46663200	62561300	143807000	53245200
HD-02554-RA	UNANNOTATED	UNANNOTATED		7	7	40840000	31409200	42774200	15817200	19749500	26491700
HD-04250-RA	ECI2_PECI_Delta3_Delta2_enoyl_CoA_isomerase	ECI2_PECI_Delta3_Delta2_enoyl_CoA_isomerase		9	9	40818000	36361800	42120500	37867200	98487900	52152100
HD-11712-RA	REXO4_REX4_RNA_exonuclease_4	REXO4_REX4_RNA_exonuclease_4		8	8	40781400	65958200	44169600	14626600	11899700	7866930
HD-07235-RA	PPP3C_CNA_serine_threonine_protein_phosphatase_2B_catalytic_subunit	PPP3C_CNA_serine_threonine_protein_phosphatase_2B_catalytic_subunit		14	14	40767500	38888900	44167100	30331400	23248300	23945800
HD-13697-RA	NLRC3_NOD3_NLR_family_CARD_domain_containing_protein_3	NLRC3_NOD3_NLR_family_CARD_domain_containing_protein_3		36	36	40758000	58260400	39049300	54893200	54450300	50874300
HD-10867-RA	RRM2_ribonucleoside_diphosphate_reductase_subunit_M2	RRM2_ribonucleoside_diphosphate_reductase_subunit_M2		12	12	40753700	17091000	55144000	18235400	16395700	19411400
HD-13005-RA	UNANNOTATED	UNANNOTATED		9	9	40729300	40898600	54139500	105548000	159411000	126786000
HD-09769-RA	aor_aldehyde:ferredoxin_oxidoreductase	aor_aldehyde:ferredoxin_oxidoreductase		13	13	40724700	147086000	15241300	131220000	301760000	164895000
HD-07750-RA	NIT2_yafV_omega_amidase	NIT2_yafV_omega_amidase		11	11	40670000	26246100	42751700	63801200	100012000	76038300
HD-00584-RA	UNANNOTATED	UNANNOTATED		7	7	40639400	26736700	44515800	24713700	18510500	37309800
HD-17889-RA	UNANNOTATED	UNANNOTATED		2	2	40635700	39734200	39235700
HD-20045-RA	OPA1_optic_atrophy_protein_1	OPA1_optic_atrophy_protein_1		27	25	40624100	38630700	33204400	68107100	100727000	92354100
HD-16197-RA	RAB7A_Ras_related_protein_Rab_7A	RAB7A_Ras_related_protein_Rab_7A		15	15	40584300	34949200	42690700	50970700	61351400	44877000
HD-02359-RA	UNANNOTATED	UNANNOTATED		7	7	40582000	40685600	44125800	25386100	20437200	16249100
HD-08326-RA	UNANNOTATED	UNANNOTATED		12	12	40565300	46477600	46049000	35867500	54561100	47921600
HD-02936-RA	OLA1_obg_like_ATPase_1	OLA1_obg_like_ATPase_1		14	14	40558800	41169100	34229100	34788400	33760600	43820300
HD-00513-RA	UNANNOTATED	UNANNOTATED		27	27	40544300	44024400	41863700	46321200	54056200	36828100
HD-23578-RA	TRAPPC4_TRS23_trafficking_protein_particle_complex_subunit_4	TRAPPC4_TRS23_trafficking_protein_particle_complex_subunit_4		8	8	40542000	50456600	54201400	46787600	36747500	39010000
HD-20972-RA	UNANNOTATED	UNANNOTATED		25	25	40534600	30616900	43188800	68489800	178246000	68321700
HD-22132-RA	PARP2_3_4_poly_[ADP_ribose]_polymerase_2_3_4	PARP2_3_4_poly_[ADP_ribose]_polymerase_2_3_4		21	21	40516300	51964500	39690800	38022300	32262500	42355800
HD-06999-RA	LIG1_DNA_ligase_1	LIG1_DNA_ligase_1		16	16	40444000	32692200	41231400	34974300	31626200	55877400
HD-11677-RA	UNANNOTATED	UNANNOTATED		1	1	40414600	38064600	31531200	19700600	22600200	6311130
HD-12996-RA	GPR89_GPHR_golgi_pH_regulator	GPR89_GPHR_golgi_pH_regulator		3	3	40388600	33790000	27462900	70657300	75583100	35481800
HD-18008-RA	NOP15_nucleolar_protein_15	NOP15_nucleolar_protein_15		5	5	40373800	20215600	27354300	22369200	26723400	40768100
HD-18079-RA	PSMA5_20S_proteasome_subunit_alpha_5	PSMA5_20S_proteasome_subunit_alpha_5		11	11	40359200	35209200	44265500	42150000	69998400	44335400
HD-18286-RA	PTER_php_phosphotriesterase_related_protein	PTER_php_phosphotriesterase_related_protein		10	5	40323900	21893200	60279900	29031100	32261200	23360100
HD-02544-RA	BRX1_BRIX1_ribosome_biogenesis_protein_BRX1	BRX1_BRIX1_ribosome_biogenesis_protein_BRX1		7	7	40320900	36546600	37172900	34369500	32014800	50173500
HD-13216-RA	UNANNOTATED	UNANNOTATED		51	40	40318400	245146000	45834000	39023600	25208400	18341500
HD-22795-RA	HERC4_E3_ubiquitin_protein_ligase_HERC4	HERC4_E3_ubiquitin_protein_ligase_HERC4		25	25	40287300	22485300	42324500	54771000	81926600	78777800
HD-02473-RA	WHSC2_NELFA_negative_elongation_factor_A	WHSC2_NELFA_negative_elongation_factor_A		16	16	40248500	28931400	39030700	30452500	31643500	54314300
HD-00740-RA	TBC1D2B_TBC1_domain_family_member_2B	TBC1D2B_TBC1_domain_family_member_2B		19	19	40228600	48962800	46338700	40152200	50588800	32273500
HD-04854-RA	VAC14_TAX1BP2_vacuole_morphology_and_inheritance_protein_14	VAC14_TAX1BP2_vacuole_morphology_and_inheritance_protein_14		15	15	40216700	51409700	40490300	40032300	34057200	48392600
HD-10331-RA	CYP6_cytochrome_P450_family_6	CYP6_cytochrome_P450_family_6		16	16	40164000	60698100	32850800	66752400	50214100	36778800
HD-07230-RA	UNANNOTATED	UNANNOTATED		15	15	40155800	34757900	35564900	18096600	27097400	21707500
HD-18074-RA	IQSEC_IQ_motif_and_SEC7_domain_containing_protein	IQSEC_IQ_motif_and_SEC7_domain_containing_protein		19	19	40146400	46598600	44252400	34221000	26715700	19187800
HD-11523-RA	NEBL1_2_neurobeachin_like_protein_1_2	NEBL1_2_neurobeachin_like_protein_1_2		27	26	40142700	44492000	38372200	41908300	46336500	38685900
HD-01470-RA	FAT4_protocadherin_Fat_4	FAT4_protocadherin_Fat_4		54	54	40142000	62763000	44337800	15338500	28490200	6628080
HD-08897-RA	ABTB2_ankyrin_repeat_and_BTB_POZ_domain_containing_protein_2	ABTB2_ankyrin_repeat_and_BTB_POZ_domain_containing_protein_2		33	33	40140000	35926900	40319400	29335800	21343300	30001200
HD-11334-RA	DDX54_DBP10_ATP_dependent_RNA_helicase_DDX54_DBP10	DDX54_DBP10_ATP_dependent_RNA_helicase_DDX54_DBP10		11	11	40090800	37894100	40395400	38738000	42784900	44830300
HD-16456-RA	EIF2B4_translation_initiation_factor_eIF_2B_subunit_delta	EIF2B4_translation_initiation_factor_eIF_2B_subunit_delta		17	17	40060500	39890100	39735400	32271900	30118000	36728100
HD-10881-RA	PIK3R1_2_3_phosphoinositide_3_kinase_regulatory_subunit_alpha_beta_delta	PIK3R1_2_3_phosphoinositide_3_kinase_regulatory_subunit_alpha_beta_delta		20	20	40050200	45574900	43088900	34943800	27671100	26947100
HD-17200-RA	DIS3L2_DIS3_like_exonuclease_2	DIS3L2_DIS3_like_exonuclease_2		26	26	40035800	50253200	41412700	44783800	40730800	42668400
HD-09408-RA	UNANNOTATED	UNANNOTATED		14	14	40001000	27675700	43942400	17217800	10502000	9283530
HD-23967-RA	PURA_transcriptional_activator_protein_Pur_alpha	PURA_transcriptional_activator_protein_Pur_alpha		9	2	39960700	52267600	38099900	48091500	76694700	47135500
HD-08798-RA	UNANNOTATED	UNANNOTATED		15	15	39947900	47807000	40607900	38295800	18618500	18563600
HD-00692-RA	NAPA_SNAPA_SEC17_alpha_soluble_NSF_attachment_protein	NAPA_SNAPA_SEC17_alpha_soluble_NSF_attachment_protein		15	15	39918500	45136100	39671400	63122100	85645400	43273700
HD-20444-RA	SAR1_GTP_binding_protein_SAR1	SAR1_GTP_binding_protein_SAR1		6	6	39857200	36937300	41414900	46978100	41478000	44149100
HD-21337-RA	ENPEP_CD249_glutamyl_aminopeptidase	ENPEP_CD249_glutamyl_aminopeptidase		22	22	39848600	40755000	40531600	38291800	70223200	22234500
HD-00549-RA	KCNMA1_KCA1.1_potassium_large_conductance_calcium_activated_channel_subfamily_M_alpha_member_1	KCNMA1_KCA1.1_potassium_large_conductance_calcium_activated_channel_subfamily_M_alpha_member_1		9	9	39826700	55238200	55903100	90647600	46362200	21801900
HD-21262-RA	UNANNOTATED	UNANNOTATED		3	3	39814600	35786500	43560900	41270300	94922200	23673600
HD-03152-RA	UNANNOTATED	UNANNOTATED		2	2	39791700	31133000	47222300	10836200	6497330	19442500
HD-13411-RA	UNANNOTATED	UNANNOTATED		25	25	39789800	27491000	40773600	38231300	35295400	43858500
HD-23534-RA	SART3_TIP110_squamous_cell_carcinoma_antigen_recognized_by_T_cells_3	SART3_TIP110_squamous_cell_carcinoma_antigen_recognized_by_T_cells_3		26	26	39770100	47679100	39316800	32596400	18937600	40539500
HD-07328-RA	UNANNOTATED	UNANNOTATED		27	27	39766300	67523700	39410900	19926100	21392800	16563000
HD-07427-RA	HADH_3_hydroxyacyl_CoA_dehydrogenase	HADH_3_hydroxyacyl_CoA_dehydrogenase		13	13	39758800	40689400	38239100	30903400	60718100	36829400
HD-00784-RA	DENND1_DENN_domain_containing_protein_1	DENND1_DENN_domain_containing_protein_1		8	8	39706500	55291600	40069700	43751700	40171900	44999500
HD-00676-RA	UNANNOTATED	UNANNOTATED		4	4	39690200	49404200	56321700	216151000	338943000	114841000
HD-01968-RA	MAP3K5_ASK1_mitogen_activated_protein_kinase_kinase_kinase_5	MAP3K5_ASK1_mitogen_activated_protein_kinase_kinase_kinase_5		21	21	39688500	33936300	37885100	44283200	38328500	38696800
HD-02918-RA	DNAJC13_DnaJ_homolog_subfamily_C_member_13	DNAJC13_DnaJ_homolog_subfamily_C_member_13		64	64	39646000	47599300	39978000	43336400	46591300	36499500
HD-12041-RA	UNANNOTATED	UNANNOTATED		3	3	39595400	92858700		65787500	103664000	37123900
HD-08972-RA	INTS9_integrator_complex_subunit_9	INTS9_integrator_complex_subunit_9		8	7	39584300	44435400	43711600	35071200	29719000	47774100
HD-06245-RA	AP1M_AP_1_complex_subunit_mu	AP1M_AP_1_complex_subunit_mu		9	9	39578100	49072200	45605900	50404400	47465900	50809900
HD-16465-RA	SCRIB_protein_scribble	SCRIB_protein_scribble		42	42	39551300	32832600	41961400	39578100	43895300	52596700
HD-02375-RA	UNANNOTATED	UNANNOTATED		13	13	39549300	39803800	35492200	35546100	59093400	39486000
HD-07887-RA	UNANNOTATED	UNANNOTATED		8	8	39530600	44039400	44245600	10898000	16810700	3793440
HD-07320-RA	UNANNOTATED	UNANNOTATED		10	10	39497600	30396900	38453900	37673100	33984000	54605100
HD-01232-RA	DNAH_dynein_heavy_chain_axonemal	DNAH_dynein_heavy_chain_axonemal		75	75	39464200	32202100	34410400	88846700	108532000	111153000
HD-21250-RA	COPA_RET1_coatomer_subunit_alpha	COPA_RET1_coatomer_subunit_alpha		38	38	39442200	42402500	36101300	52221800	44413500	47312000
HD-10467-RA	UNANNOTATED	UNANNOTATED		17	17	39437700	56485000	35020700	59455200	44162200	50051400
HD-23927-RA	NUCB_nucleobindin	NUCB_nucleobindin		14	14	39437600	26186300	45412600	42921900	97494800	26988000
HD-15010-RA	UNANNOTATED	UNANNOTATED		20	20	39415100	23482700	43683500	21399200	16365100	18913700
HD-02102-RA	EXOC3_SEC6_exocyst_complex_component_3	EXOC3_SEC6_exocyst_complex_component_3		22	22	39380600	50540300	38525100	40003800	51814900	33860500
HD-18717-RA	SFRS4_5_6_splicing_factor_arginine_serine_rich_4_5_6	SFRS4_5_6_splicing_factor_arginine_serine_rich_4_5_6		15	15	39370400	31058700	44659700	52233500	42656300	66656100
HD-10099-RA	HSF1_heat_shock_transcription_factor_1	HSF1_heat_shock_transcription_factor_1		12	12	39365800	46452800	34615400	43584700	47017600	34323100
HD-04734-RA	PPT_palmitoyl_protein_thioesterase	PPT_palmitoyl_protein_thioesterase		13	13	39308500	33194600	40834000	74303100	149099000	53816800
HD-16480-RA	MARK_MAP_microtubule_affinity_regulating_kinase	MARK_MAP_microtubule_affinity_regulating_kinase		23	23	39296800	42340900	35275300	39162300	35435200	31791600
HD-16066-RA	ARL2BP_BART_ADP_ribosylation_factor_like_protein_2_binding_protein	ARL2BP_BART_ADP_ribosylation_factor_like_protein_2_binding_protein		6	6	39246400	36198300	44983100	32417000	48722500	40478100
HD-11435-RA	PTPRF_LAR_receptor_type_tyrosine_protein_phosphatase_F	PTPRF_LAR_receptor_type_tyrosine_protein_phosphatase_F		23	22	39116000	28701000	42887800	32430800	49555600	22063800
HD-13570-RA	SF3B2_SAP145_CUS1_splicing_factor_3B_subunit_2	SF3B2_SAP145_CUS1_splicing_factor_3B_subunit_2		14	14	39104300	35879100	40019300	23495900	17666600	34660900
HD-03770-RA	AGL_glycogen_debranching_enzyme	AGL_glycogen_debranching_enzyme		40	40	39082400	44746800	40940300	34078300	37384300	37509800
HD-15080-RA	RAB1A_Ras_related_protein_Rab_1A	RAB1A_Ras_related_protein_Rab_1A		13	13	38996900	34879500	41306400	40570400	48168900	35041700
HD-06276-RA	UNANNOTATED	UNANNOTATED		13	13	38983600	26407200	34225700	45687400	78296400	32396200
HD-00618-RA	TRIP11_thyroid_receptor_interacting_protein_11	TRIP11_thyroid_receptor_interacting_protein_11		37	37	38964600	39604800	40800600	41618800	33161900	43250300
HD-10117-RA	NGDN_LCP5_U3_small_nucleolar_ribonucleoprotein_protein_LCP5	NGDN_LCP5_U3_small_nucleolar_ribonucleoprotein_protein_LCP5		8	8	38963200	29109300	33800900	35586200	52409600	43537700
HD-27180-RA	NDUFA5_NADH_dehydrogenase_(ubiquinone)_1_alpha_subcomplex_subunit_5	NDUFA5_NADH_dehydrogenase_(ubiquinone)_1_alpha_subcomplex_subunit_5		5	2	38942400	32302000	32030100	19402900	57312900	19463900
HD-20124-RA	UNANNOTATED	UNANNOTATED		5	5	38940900	25118500	37431700	18855300	29738100	9618220
HD-08320-RA	E3.1.3.5_5_nucleotidase	E3.1.3.5_5_nucleotidase		16	16	38934800	36756300	35668000	35659400	45859000	41727000
HD-04753-RA	UNANNOTATED	UNANNOTATED		22	22	38881000	43495700	38059800	26352200	16103200	21595200
HD-01568-RA	PSMD3_RPN3_26S_proteasome_regulatory_subunit_N3	PSMD3_RPN3_26S_proteasome_regulatory_subunit_N3		21	21	38872500	43694900	36981600	64223800	69453500	59975800
HD-06808-RA	UNANNOTATED	UNANNOTATED		72	72	38868000	43902100	36971500	43884200	40408100	47434200
HD-10145-RA	CLN5_ceroid_lipofuscinosis_neuronal_protein_5	CLN5_ceroid_lipofuscinosis_neuronal_protein_5		5	5	38839100	41268300	42137900	39969700	104459000	34324800
HD-03701-RA	ATP2A_P_type_Ca2+_transporter_type_2A	ATP2A_P_type_Ca2+_transporter_type_2A		24	22	38833200	34643500	36846300	43223900	42212300	40598200
HD-01230-RA	UNANNOTATED	UNANNOTATED		11	11	38831000	39399600	39029400	42288600	67763400	45072100
HD-13084-RA	E1.3.3.6_ACOX1_ACOX3_acyl_CoA_oxidase	E1.3.3.6_ACOX1_ACOX3_acyl_CoA_oxidase		6	6	38823200	30919600	39607300	46689400	70188300	31218200
HD-16726-RA	TTC3_E3_ubiquitin_protein_ligase_TTC3	TTC3_E3_ubiquitin_protein_ligase_TTC3		29	28	38808900	42563800	37453400	37437700	34219400	39858700
HD-07182-RA	dgkA_DGK_diacylglycerol_kinase_(ATP)	dgkA_DGK_diacylglycerol_kinase_(ATP)		16	16	38796600	42534500	39844100	34442100	31708900	29189600
HD-21047-RA	UNANNOTATED	UNANNOTATED		4	4	38767500	53751500	46559900			32134000
HD-18172-RA	DDX3X_bel_ATP_dependent_RNA_helicase_DDX3X	DDX3X_bel_ATP_dependent_RNA_helicase_DDX3X		31	30	38744400	35551700	36888000	44646200	46890700	50181000
HD-11926-RA	UNANNOTATED	UNANNOTATED		4	4	38723900	102526000	37098500
HD-20411-RA	SMARCC_SWI_SNF_related_matrix_associated_actin_dependent_regulator_of_chromatin_subfamily_C	SMARCC_SWI_SNF_related_matrix_associated_actin_dependent_regulator_of_chromatin_subfamily_C		25	25	38678600	33823600	31656700	49583900	37345600	62952100
HD-21897-RA	UNANNOTATED	UNANNOTATED		15	15	38677500	49022800	58375300	97899400	78631200	27232100
HD-08608-RA	UNANNOTATED	UNANNOTATED		15	15	38598600	43337900	35239000	37791500	36614300	41182100
HD-25412-RA;HD-26235-RA	EIF4G_translation_initiation_factor_4G	EIF4G_translation_initiation_factor_4G		25	10	38587200	48307300	35000900	47826600	43807100	40905900
HD-20383-RA;HD-20472-RA	UNANNOTATED	UNANNOTATED		9	9	38585800	49076800	32432700	161662000	345027000	141579000
HD-16272-RA	UNANNOTATED	UNANNOTATED		5	5	38575300	60896600	38399600	47534200	76361200	23706100
HD-19757-RA	cdd_CDA_cytidine_deaminase	cdd_CDA_cytidine_deaminase		8	8	38538600	65645800	35772600	87386500	95255400	74547200
HD-17247-RA	L3HYPDH_trans_L_3_hydroxyproline_dehydratase	L3HYPDH_trans_L_3_hydroxyproline_dehydratase		11	11	38531100	44210500	44817600	35860800	37247200	40571100
HD-08475-RA	RCD1_CNOT9_CAF40_CCR4_NOT_transcription_complex_subunit_9	RCD1_CNOT9_CAF40_CCR4_NOT_transcription_complex_subunit_9		7	7	38514100	38497900	38700500	55611300	70656000	48984600
HD-00474-RA	XDH_xanthine_dehydrogenase_oxidase	XDH_xanthine_dehydrogenase_oxidase		28	9	38499000	71734200	57460700	63717100	105844000	56019500
HD-03696-RA	ATP2C_P_type_Ca2+_transporter_type_2C	ATP2C_P_type_Ca2+_transporter_type_2C		13	12	38490300	42326800	37789300	54637000	41786400	54279600
HD-07260-RA	CSTF1_cleavage_stimulation_factor_subunit_1	CSTF1_cleavage_stimulation_factor_subunit_1		13	13	38468300	45405900	32790500	51510900	44803300	60131400
HD-04681-RA	UNANNOTATED	UNANNOTATED		5	5	38464700	33021500	52117000	43698300	49704500	29998600
HD-05079-RA	NCBP1_CBP80_nuclear_cap_binding_protein_subunit_1	NCBP1_CBP80_nuclear_cap_binding_protein_subunit_1		30	30	38464600	40475500	42813200	41581000	33895700	37334900
HD-19092-RA	XPO7_EXP7_exportin_7	XPO7_EXP7_exportin_7		20	20	38429900	40622200	39781400	56143100	46375300	52720800
HD-03992-RA	RAPH1_Ras_associated_and_pleckstrin_homology_domains_containing_protein_1	RAPH1_Ras_associated_and_pleckstrin_homology_domains_containing_protein_1		26	26	38424100	35052900	34538300	24250800	17102800	24352100
HD-08421-RA	DLG1_disks_large_protein_1	DLG1_disks_large_protein_1		24	24	38422600	38374000	40309700	45869200	51208100	50962800
HD-15842-RA	UNANNOTATED	UNANNOTATED		19	19	38420700	42000200	31038300	18857700	11927100	19951700
HD-20682-RA	PBRM1_PB1_protein_polybromo_1	PBRM1_PB1_protein_polybromo_1		18	18	38419400	44446900	34731300	37362500	38578700	48446300
HD-13656-RA	UNANNOTATED	UNANNOTATED		13	13	38418200	35822300	48739900	86418000	303256000	92462000
HD-19760-RA	EMC1_ER_membrane_protein_complex_subunit_1	EMC1_ER_membrane_protein_complex_subunit_1		19	19	38403200	42382000	39472700	100765000	123588000	68539700
HD-06848-RA	FBXO30_F_box_protein_30	FBXO30_F_box_protein_30		11	11	38399100	39532600	42379700	27233300	25210400	18204800
HD-08794-RA	CERS1_2_3_4_LASS1_2_3_4_ceramide_synthetase	CERS1_2_3_4_LASS1_2_3_4_ceramide_synthetase		6	6	38388200	43432600	35373100	54358100	55437700	39767600
HD-08479-RA	RP_L15e_RPL15_large_subunit_ribosomal_protein_L15e	RP_L15e_RPL15_large_subunit_ribosomal_protein_L15e		8	8	38322200	33810200	34388300	68451100	99352400	50453500
HD-07591-RA	TEP1_telomerase_protein_component_1	TEP1_telomerase_protein_component_1		60	60	38320300	50487300	37060300	34736600	32948800	29100500
HD-15912-RA	UNANNOTATED	UNANNOTATED		18	18	38303000	40064000	34502700	43542900	57417100	58653800
HD-08482-RA	CA_carbonic_anhydrase	CA_carbonic_anhydrase		10	10	38180200	52418700	46803900	140696000	184052000	28624600
HD-03281-RA	UNANNOTATED	UNANNOTATED		29	29	38127100	27072800	45123400	39876600	58384600	24133000
HD-10774-RA	SNX8_MVP1_sorting_nexin_8	SNX8_MVP1_sorting_nexin_8		21	21	38112900	44188400	35940500	33739800	27821000	34288000
HD-24963-RA	USP47_ubiquitin_carboxyl_terminal_hydrolase_47	USP47_ubiquitin_carboxyl_terminal_hydrolase_47		19	19	38094500	38484700	38754400	29939000	23333600	29702900
HD-03073-RA	UNANNOTATED	UNANNOTATED		2	2	38087300	9756710	39700000	25516700	14735300	28489100
HD-06600-RA	UNANNOTATED	UNANNOTATED		7	7	38057800	32911800	41935100	32761500	32372000	11378800
HD-23810-RA	UNANNOTATED	UNANNOTATED		3	3	38037900	46755700	33788800	35633900		57634600
HD-12779-RA	UNANNOTATED	UNANNOTATED		39	39	38008900	39833400	40076800	40479400	38169000	34411800
HD-07459-RA	EIF6_translation_initiation_factor_6	EIF6_translation_initiation_factor_6		4	4	37983900	31546500	38591100	55825700	83390200	53031200
HD-05195-RA	PXDN_VPO1_peroxidase	PXDN_VPO1_peroxidase		20	20	37965800	34081400	39327400	56921700	42927600	31469000
HD-19167-RA	PINK1_PTEN_induced_putative_kinase_1	PINK1_PTEN_induced_putative_kinase_1		18	18	37954900	57288400	36058400	36166500	33906500	18723000
HD-09141-RA	PCM1_pericentriolar_material_1_protein	PCM1_pericentriolar_material_1_protein		37	37	37797200	27207300	38616000	42803700	54482700	57287800
HD-10616-RA	ATPeF0O_ATP5O_ATP5_F_type_H+_transporting_ATPase_subunit_O	ATPeF0O_ATP5O_ATP5_F_type_H+_transporting_ATPase_subunit_O		9	9	37774800	37172200	34749600	52744000	126554000	56269400
HD-17283-RA	PPIL1_peptidyl_prolyl_cis_trans_isomerase_like_1	PPIL1_peptidyl_prolyl_cis_trans_isomerase_like_1		5	5	37755200	36646300	34790300	37560600	53966300	44579100
HD-07455-RA	ETF1_ERF1_peptide_chain_release_factor_subunit_1	ETF1_ERF1_peptide_chain_release_factor_subunit_1		14	14	37713600	43742700	39444900	49800900	47938100	43616300
HD-16880-RA	ACIN1_ACINUS_apoptotic_chromatin_condensation_inducer_in_the_nucleus	ACIN1_ACINUS_apoptotic_chromatin_condensation_inducer_in_the_nucleus		16	16	37697900	27778800	35494900	39820800	21943600	64002400
HD-04214-RA	UNANNOTATED	UNANNOTATED		12	12	37671900	48253800	36780400	65934200	105327000	40797900
HD-19044-RA	TSR2_pre_rRNA_processing_protein_TSR2	TSR2_pre_rRNA_processing_protein_TSR2		4	4	37588100	33221700	37825900	41756500	45906400	36582000
HD-11340-RA	UNANNOTATED	UNANNOTATED		2	2	37566200	21566800	34444100	38860900	51825800	23400400
HD-18631-RA	ATG7_ubiquitin_like_modifier_activating_enzyme_ATG7	ATG7_ubiquitin_like_modifier_activating_enzyme_ATG7		13	11	37552500	28758000	43781900	15196500	11320400	14996200
HD-12573-RA	glnA_GLUL_glutamine_synthetase	glnA_GLUL_glutamine_synthetase		14	14	37533400	26999900	39909100	51878800	66298900	49336700
HD-01886-RA	MSI_RNA_binding_protein_Musashi	MSI_RNA_binding_protein_Musashi		14	13	37509200	37933600	35709300	58251300	54665500	55957700
HD-00038-RA	GRXCR1_glutaredoxin_domain_containing_cysteine_rich_protein_1	GRXCR1_glutaredoxin_domain_containing_cysteine_rich_protein_1		12	12	37476300	7437280	39937900	50340800	88295100	83958200
HD-03730-RA;HD-27360-RA	UNANNOTATED	UNANNOTATED		3	3	37463700	21869200	43080300	26302300	28670700	50727300
HD-03659-RA	FBXW8_F_box_and_WD_40_domain_protein_8	FBXW8_F_box_and_WD_40_domain_protein_8		4	4	37462600	34969300	38198600	28611200
HD-21481-RA	UNANNOTATED	UNANNOTATED		13	13	37434600	36296600	36079100	26302500	19945500	37630000
HD-07757-RA	DDX19_DBP5_ATP_dependent_RNA_helicase_DDX19_DBP5	DDX19_DBP5_ATP_dependent_RNA_helicase_DDX19_DBP5		17	17	37427700	39703300	38082700	31305300	29933200	50078300
HD-01201-RA	PSMD1_RPN2_26S_proteasome_regulatory_subunit_N2	PSMD1_RPN2_26S_proteasome_regulatory_subunit_N2		32	32	37402700	41111300	36508200	54366800	65227000	56578100
HD-07907-RA	UNANNOTATED	UNANNOTATED		3	3	37393800	20908900	40238600	51591600	104068000	40267900
HD-12705-RA	SNX1_2_sorting_nexin_1_2	SNX1_2_sorting_nexin_1_2		28	28	37378800	40819800	37947100	32481100	28515700	34029100
HD-13472-RA;HD-13474-RA;HD-13475-RA	UNANNOTATED	UNANNOTATED		5	5	37347700	9291470	39963600	30305300	33855300	17798600
HD-17610-RA	CRN_CRNKL1_CLF1_SYF3_crooked_neck	CRN_CRNKL1_CLF1_SYF3_crooked_neck		15	15	37341600	38023700	33127700	38468800	28194000	59329000
HD-11635-RA	PSMC5_RPT6_26S_proteasome_regulatory_subunit_T6	PSMC5_RPT6_26S_proteasome_regulatory_subunit_T6		18	18	37324100	38210100	36109200	47380700	54778800	44756800
HD-19140-RA	UNANNOTATED	UNANNOTATED		16	16	37277500	29318100	36172400	46836300	78421500	33684000
HD-18247-RA	TBC1D22_GYP1_TBC1_domain_family_member_2	TBC1D22_GYP1_TBC1_domain_family_member_2		15	15	37257500	37929700	35378300	38291100	38282800	33480100
HD-10920-RA	SERBP1_plasminogen_activator_inhibitor_1_RNA_binding_protein	SERBP1_plasminogen_activator_inhibitor_1_RNA_binding_protein		18	18	37238100	32532600	37941600	21772500	12307500	28353100
HD-15714-RA	SSH_protein_phosphatase_slingshot	SSH_protein_phosphatase_slingshot		19	19	37205700	34381300	40364300	25984200	21937000	36766000
HD-02642-RA	PTPN11_tyrosine_protein_phosphatase_non_receptor_type_11	PTPN11_tyrosine_protein_phosphatase_non_receptor_type_11		23	22	37181600	42279600	34803500	37572500	37760000	35625900
HD-15778-RA	RRP5_PDCD11_rRNA_biogenesis_protein_RRP5	RRP5_PDCD11_rRNA_biogenesis_protein_RRP5		28	28	37156500	35209300	33499100	34350700	30010800	48193100
HD-20001-RA	LIMK1_LIM_domain_kinase_1	LIMK1_LIM_domain_kinase_1		14	5	37132600	29453500	34605200	12776400	15289300	10965400
HD-08392-RA	UNANNOTATED	UNANNOTATED		6	6	37110800	26784800	40923300			23769500
HD-04241-RA	RAB2A_Ras_related_protein_Rab_2A	RAB2A_Ras_related_protein_Rab_2A		13	13	37099000	46350400	36812500	66969800	63634900	46614100
HD-03469-RA	PRPF4_PRP4_U4_U6_small_nuclear_ribonucleoprotein_PRP4	PRPF4_PRP4_U4_U6_small_nuclear_ribonucleoprotein_PRP4		14	14	37098400	40992000	35849300	34420400	24858100	41270000
HD-07871-RA	UNANNOTATED	UNANNOTATED		8	8	37096700	30857200	39095800	27757200	37931000	31927800
HD-09290-RA;HD-23609-RA	UNANNOTATED	UNANNOTATED		8	8	37089600	13319400	40253400	20807900	18194400	24063700
HD-15856-RA	UNANNOTATED	UNANNOTATED		15	15	37086100	39332300	43779300	24858000	18431200	28489300
HD-03288-RA	UNANNOTATED	UNANNOTATED		9	9	37061500	28053800	33010700	56973700	74114800	46471300
HD-02503-RA	ATPeF0D_ATP5H_ATP7_F_type_H+_transporting_ATPase_subunit_d	ATPeF0D_ATP5H_ATP7_F_type_H+_transporting_ATPase_subunit_d		6	6	37056500	26448300	39727300	44380400	127646000	32706000
HD-21683-RA	CASC1_cancer_susceptibility_candidate_protein_1	CASC1_cancer_susceptibility_candidate_protein_1		8	8	37051000	19047800	39346900	29473500	28572300	61517800
HD-18093-RA	CAMK1_calcium_calmodulin_dependent_protein_kinase_I	CAMK1_calcium_calmodulin_dependent_protein_kinase_I		13	13	37039200	46766100	40402900	32292400	21229000	32864700
HD-03693-RA	SDO1_SBDS_ribosome_maturation_protein_SDO1	SDO1_SBDS_ribosome_maturation_protein_SDO1		5	1	37012000	50634500	39460400	26040800	36313100	32448700
HD-02827-RA	CPSF2_CFT2_cleavage_and_polyadenylation_specificity_factor_subunit_2	CPSF2_CFT2_cleavage_and_polyadenylation_specificity_factor_subunit_2		17	17	37006600	34284100	33069200	40519300	29709700	52242100
HD-23057-RA	metK_S_adenosylmethionine_synthetase	metK_S_adenosylmethionine_synthetase		10	5	37004900	103850000	44826000	53062100	55044900	55500000
HD-05258-RA	PPP2R5_serine_threonine_protein_phosphatase_2A_regulatory_subunit_B	PPP2R5_serine_threonine_protein_phosphatase_2A_regulatory_subunit_B		16	16	37000800	47115100	40282200	27076000	22840800	32249500
HD-12495-RA	SFRS2_splicing_factor_arginine_serine_rich_2	SFRS2_splicing_factor_arginine_serine_rich_2		4	4	36987900	20983600	28492100	42387400	38220000	49435300
HD-07555-RA	KMO_kynurenine_3_monooxygenase	KMO_kynurenine_3_monooxygenase		8	8	36947700	39013700	33845400	77333600	114239000	69409100
HD-04011-RA	UNANNOTATED	UNANNOTATED		12	12	36947400	50459400	47138600	25999900	32910000	15149500
HD-08800-RA	AP3S_AP_3_complex_subunit_sigma	AP3S_AP_3_complex_subunit_sigma		5	5	36939800	45343500	37290700	39873500	31832800	36017200
HD-05025-RA	PXDN_VPO1_peroxidase	PXDN_VPO1_peroxidase		22	22	36939300	39276500	39833900	37784500	44304600	24443700
HD-00926-RA	GPSM2_G_protein_signaling_modulator_2	GPSM2_G_protein_signaling_modulator_2		7	7	36918300	46685500	40479200	30894600	33799400	16757400
HD-06294-RA	PDE12_2_5_phosphodiesterase	PDE12_2_5_phosphodiesterase		12	12	36899600	44374100	35644800	31558400	20356000	27145300
HD-04091-RA	SDK_protein_sidekick	SDK_protein_sidekick		31	31	36898700	39106500	37151500	8877790	16856100	5639620
HD-06919-RA	DNAJB11_DnaJ_homolog_subfamily_B_member_11	DNAJB11_DnaJ_homolog_subfamily_B_member_11		14	14	36868200	29422700	31987200	63040600	153214000	44906000
HD-07487-RA	SMC5_structural_maintenance_of_chromosomes_protein_5	SMC5_structural_maintenance_of_chromosomes_protein_5		25	25	36853200	26915600	31730500	41647600	37002000	71173000
HD-13651-RA	NAP1L1_NRP_nucleosome_assembly_protein_1_like_1	NAP1L1_NRP_nucleosome_assembly_protein_1_like_1		11	11	36847400	34761200	39392900	37863800	58109300	39399800
HD-08040-RA	UNANNOTATED	UNANNOTATED		2	2	36805200	29349900	28910000	24419600
HD-12746-RA	G3BP1_Ras_GTPase_activating_protein_binding_protein_1	G3BP1_Ras_GTPase_activating_protein_binding_protein_1		10	10	36721300	35181200	38008000	23952100	21366900	29126300
HD-11401-RA	UNANNOTATED	UNANNOTATED		6	6	36674300	48494600	42131400	142726000	68097600	117443000
HD-07732-RA	ATP1A_sodium_potassium_transporting_ATPase_subunit_alpha	ATP1A_sodium_potassium_transporting_ATPase_subunit_alpha		26	26	36668000	17506300	34003900	70248400	124662000	65628300
HD-11594-RA	EHD1_EH_domain_containing_protein_1	EHD1_EH_domain_containing_protein_1		23	23	36639700	29508500	31116800	42431200	45679900	37988900
HD-11716-RA	PRMT7_type_III_protein_arginine_methyltransferase	PRMT7_type_III_protein_arginine_methyltransferase		11	11	36639100	37221200	41555600	38381000	50017900	55668300
HD-20778-RA	E3.2.1.22B_galA_rafA_alpha_galactosidase	E3.2.1.22B_galA_rafA_alpha_galactosidase		8	8	36607000	38439100	45370800	40340700	95931600	32915800
HD-07958-RA	UNANNOTATED	UNANNOTATED		10	6	36585500	41347600	33885900	44664800	46080800	53281800
HD-00117-RA	CANX_calnexin	CANX_calnexin		14	14	36572100	35979700	35094200	70502300	100397000	50351300
HD-02481-RA	UNANNOTATED	UNANNOTATED		6	6	36542700	42321000	33385100	47404600	57481300	41059200
HD-01646-RA	SEMA5_semaphorin_5	SEMA5_semaphorin_5		14	12	36527900	21578100	39644100	28104800	61627000	25141700
HD-04884-RA	PSMD7_RPN8_26S_proteasome_regulatory_subunit_N8	PSMD7_RPN8_26S_proteasome_regulatory_subunit_N8		12	12	36512900	42122900	39168600	60739000	69523700	62590900
HD-16572-RA	UNANNOTATED	UNANNOTATED		6	6	36512200	33696300	37845000	19278000		8842990
HD-01931-RA	UNANNOTATED	UNANNOTATED		8	8	36485700	20664500	35874700	51196900	59512300	73746400
HD-06715-RA	UNANNOTATED	UNANNOTATED		57	57	36458900	46735500	36809800	14047700	18588400	5767550
HD-05927-RA	pal_peptidoglycan_associated_lipoprotein	pal_peptidoglycan_associated_lipoprotein		9	9	36437300	105357000	11443400	92346200	140778000	70724100
HD-13830-RA	CDC73_parafibromin	CDC73_parafibromin		13	13	36427500	41188400	33866200	30677900	28393200	39630400
HD-03276-RA	TDRKH_TDRD2_tudor_domain_containing_protein_2	TDRKH_TDRD2_tudor_domain_containing_protein_2		14	14	36407800	30584300	35772200	48605900	70606600	53849100
HD-08282-RA	UNANNOTATED	UNANNOTATED		24	24	36369100	40923100	35646900	45114000	50914000	36613700
HD-13181-RA	TOP1_DNA_topoisomerase_I	TOP1_DNA_topoisomerase_I		27	27	36363200	38623800	33423700	36173900	28908900	53608800
HD-03943-RA	ATPeAF1_ATPAF1_ATP11_ATP_synthase_mitochondrial_F1_complex_assembly_factor_1	ATPeAF1_ATPAF1_ATP11_ATP_synthase_mitochondrial_F1_complex_assembly_factor_1		5	5	36358300	31069500	29208200	42627000	86556000	68997800
HD-21483-RA	UNANNOTATED	UNANNOTATED		2	2	36344200	21023300	7933380
HD-02732-RA	UNANNOTATED	UNANNOTATED		11	11	36296800	41609500	30703900	45466200	61224100	38818700
HD-01236-RA	ARHGEF7_PIXB_Rho_guanine_nucleotide_exchange_factor_7	ARHGEF7_PIXB_Rho_guanine_nucleotide_exchange_factor_7		22	22	36296200	43249600	36528200	34324700	28201800	23926100
HD-06319-RA	UNANNOTATED	UNANNOTATED		3	3	36273700	20448200	31304700	41930800	37192200	28375100
HD-19207-RA	UNANNOTATED	UNANNOTATED		18	18	36254000	34204300	35378200	33072700	39604900	43767000
HD-00443-RA	UNANNOTATED	UNANNOTATED		8	8	36233100	30086000	49741200	19557000	16637600	12110900
HD-02668-RA	SEPT6_8_11_septin_6_8_11	SEPT6_8_11_septin_6_8_11		13	13	36205300	40773500	31980900	44838000	36699500	29533100
HD-10754-RA	FRK_PTK5_fyn_related_kinase	FRK_PTK5_fyn_related_kinase		27	27	36137300	37777300	33940600	41160600	48475500	31431400
HD-01108-RA	HNRNPL_heterogeneous_nuclear_ribonucleoprotein_L	HNRNPL_heterogeneous_nuclear_ribonucleoprotein_L		12	12	36135600	31522500	34570500	47918400	52594400	46838800
HD-02175-RA	RBBP6_E3_ubiquitin_protein_ligase_RBBP6	RBBP6_E3_ubiquitin_protein_ligase_RBBP6		7	7	36096100	36254000	37557400	38323200	30051800	40702000
HD-07135-RA	ACSS1_2_acs_acetyl_CoA_synthetase	ACSS1_2_acs_acetyl_CoA_synthetase		14	14	36089100	40024600	36084300	38550100	37351300	44642200
HD-09083-RA	KRAS_KRAS2_GTPase_KRas	KRAS_KRAS2_GTPase_KRas		9	3	36087200	35308200	39432300	50211400	41914700	49063400
HD-13278-RA	UNANNOTATED	UNANNOTATED		5	5	36082200	81521600	33057800	67005400	54246700	42716400
HD-02058-RA	KRIT1_Krev_interaction_trapped_protein_1	KRIT1_Krev_interaction_trapped_protein_1		15	15	36078400	49776200	27079600
HD-05597-RA	rbsB_ribose_transport_system_substrate_binding_protein	rbsB_ribose_transport_system_substrate_binding_protein		12	12	36075700	64514800	5038980	57427700	101986000	41374900
HD-16249-RA	adk_AK_adenylate_kinase	adk_AK_adenylate_kinase		15	15	36036000	36395300	37630500	27171300	37964700	36448600
HD-03184-RA	UNANNOTATED	UNANNOTATED		1	1	35955400	13788400	22819300	14457500	34062800	15142000
HD-00670-RA	UNANNOTATED	UNANNOTATED		15	15	35944100	18580700	36859300	55528000	93401900	60198900
HD-00996-RA	YARS_tyrS_tyrosyl_tRNA_synthetase	YARS_tyrS_tyrosyl_tRNA_synthetase		5	5	35940600	89649100	46240500	75212600	99632900	60647300
HD-06374-RA	UNANNOTATED	UNANNOTATED		5	5	35933000	38594200	35179300	39241700	53073000	26869300
HD-01472-RA	TFIIF2_GTF2F2_TFG2_transcription_initiation_factor_TFIIF_subunit_beta	TFIIF2_GTF2F2_TFG2_transcription_initiation_factor_TFIIF_subunit_beta		8	7	35923400	32859800	32895600	24059500	22065500	31282500
HD-19746-RA	UNANNOTATED	UNANNOTATED		34	34	35919600	43979300	38424400	18667300	11284200	10816600
HD-05090-RA	UNANNOTATED	UNANNOTATED		27	27	35901000	51004000	54084500	221915000	66080100	165793000
HD-22321-RA	UNANNOTATED	UNANNOTATED		13	13	35861700	15068300	37990100	43015700	87529000	34328300
HD-10982-RA	UNANNOTATED	UNANNOTATED		2	2	35816800	106868000			31340600
HD-03903-RA	UNANNOTATED	UNANNOTATED		18	18	35808600	44771700	36176300	8675200	18747300	4546670
HD-14080-RA	CRYM_thiomorpholine_carboxylate_dehydrogenase	CRYM_thiomorpholine_carboxylate_dehydrogenase		10	10	35805700	20214300	46653800	28592200	45592400	30367500
HD-13508-RA	AGA_aspG_N4_(beta_N_acetylglucosaminyl)_L_asparaginase	AGA_aspG_N4_(beta_N_acetylglucosaminyl)_L_asparaginase		6	6	35800000	70373100	48497500	60435300	122293000	43952900
HD-00135-RA	RP_L22_MRPL22_rplV_large_subunit_ribosomal_protein_L22	RP_L22_MRPL22_rplV_large_subunit_ribosomal_protein_L22		3	3	35792700	26029300	33864800	56486000	210838000	64304900
HD-10644-RA	UNANNOTATED	UNANNOTATED		14	7	35756000	36043300	37180300	30506800	24473400	37654200
HD-14706-RA	UNANNOTATED	UNANNOTATED		22	22	35692900	50585400	38271300	51541100	51735500	43550000
HD-01217-RA	DIS3_RRP44_exosome_complex_exonuclease_DIS3_RRP44	DIS3_RRP44_exosome_complex_exonuclease_DIS3_RRP44		21	21	35675300	36718100	31808200	26440400	21605100	42458100
HD-10535-RA	RAD23_HR23_UV_excision_repair_protein_RAD23	RAD23_HR23_UV_excision_repair_protein_RAD23		15	15	35654300	37409000	44331200	32857400	21039800	33816500
HD-01189-RA	UNANNOTATED	UNANNOTATED		9	9	35644000	26632600	33874000	42866000	92263300	26906300
HD-04809-RA	UNANNOTATED	UNANNOTATED		24	24	35639900	58667500	35701200	16209800	28551900	5195680
HD-10659-RA	HACD_PHS1_PAS2_very_long_chain_(3R)_3_hydroxyacyl_CoA_dehydratase	HACD_PHS1_PAS2_very_long_chain_(3R)_3_hydroxyacyl_CoA_dehydratase		7	7	35637100	26557000	35670100	45788400	48497500	41047800
HD-04003-RA	NAGPA_N_acetylglucosamine_1_phosphodiester_alpha_N_acetylglucosaminidase	NAGPA_N_acetylglucosamine_1_phosphodiester_alpha_N_acetylglucosaminidase		5	5	35594300	27411800	43847200	51710400	84313400	39225100
HD-11658-RA	COBRA1_NELFB_negative_elongation_factor_B	COBRA1_NELFB_negative_elongation_factor_B		6	6	35585600	43812800	41317300	38366900	35716700	53315100
HD-00660-RA	UNANNOTATED	UNANNOTATED		17	17	35571900	21835400	43487200	39051000	23091200	37171200
HD-13087-RA	UNANNOTATED	UNANNOTATED		12	12	35552900	31456600	35099400	35779700	37365200	30370100
HD-06796-RA	HECTD4_E3_ubiquitin_protein_ligase_HECTD4	HECTD4_E3_ubiquitin_protein_ligase_HECTD4		84	84	35538100	42552300	33110300	43248600	39902500	45759800
HD-03313-RA	RAB8A_MEL_Ras_related_protein_Rab_8A	RAB8A_MEL_Ras_related_protein_Rab_8A		5	4	35522000	37756800	40196200	45952200	48795800	25649700
HD-12794-RA	CAMKK2_calcium_calmodulin_dependent_protein_kinase_kinase_2	CAMKK2_calcium_calmodulin_dependent_protein_kinase_kinase_2		10	10	35517300	34407400	36402900	29010600	28924700	29335700
HD-06812-RA	ELOB_TCEB2_elongin_B	ELOB_TCEB2_elongin_B		4	4	35498700	32981100	35322300	34542300	41779000	41886700
HD-15069-RA	MCM5_CDC46_DNA_replication_licensing_factor_MCM5	MCM5_CDC46_DNA_replication_licensing_factor_MCM5		23	23	35495000	27476600	31320500	34764800	28870000	58655500
HD-06693-RA	UNANNOTATED	UNANNOTATED		29	29	35476000	63757600	36904000	54286500	81202300	44728500
HD-24660-RA	UNANNOTATED	UNANNOTATED		15	15	35463200	53381600	37375300
HD-08016-RA	UNANNOTATED	UNANNOTATED		32	32	35462800	41743800	38924100	36357700	27071300	36895700
HD-02965-RA	UNANNOTATED	UNANNOTATED		13	13	35459200	5131950	36961500	43604300	97974500	25162400
HD-00470-RA	GARS_glyS1_glycyl_tRNA_synthetase	GARS_glyS1_glycyl_tRNA_synthetase		24	24	35456500	33013400	34569400	25003400	23273500	34150300
HD-08745-RA	UNANNOTATED	UNANNOTATED		3	3	35438400	33872300	34236700	74168800	147770000	91324300
HD-13572-RA	SCLY_selenocysteine_lyase	SCLY_selenocysteine_lyase		10	10	35383400	21198200	41578300	16294500	17480100	12785600
HD-06495-RA	UNANNOTATED	UNANNOTATED		6	6	35382700	15657100	33873600	59093100	56237800	69421800
HD-16750-RA	NOP1_FBL_rRNA_2_O_methyltransferase_fibrillarin	NOP1_FBL_rRNA_2_O_methyltransferase_fibrillarin		13	13	35353800	36754100	37129300	37736900	52142300	55608000
HD-15691-RA	WWP1_AIP5_NEDD4_like_E3_ubiquitin_protein_ligase_WWP1	WWP1_AIP5_NEDD4_like_E3_ubiquitin_protein_ligase_WWP1		22	22	35353500	40095000	33390600	38059300	39724900	27283000
HD-06537-RA	NUG1_GNL3_nuclear_GTP_binding_protein	NUG1_GNL3_nuclear_GTP_binding_protein		15	15	35343600	28860400	34297500	42865900	37396300	61798500
HD-00792-RA	UNANNOTATED	UNANNOTATED		17	17	35307200	37677100	34073600	32054700	29441200	31688000
HD-10876-RA	FLNA_filamin	FLNA_filamin		19	19	35295400	51459800	40167000	18145800	30653700	9480080
HD-00645-RA	DPP3_dipeptidyl_peptidase_III	DPP3_dipeptidyl_peptidase_III		25	25	35283300	37926900	44012800	43884400	54451600	46857800
HD-07249-RA	GBF1_golgi_specific_brefeldin_A_resistance_guanine_nucleotide_exchange_factor_1	GBF1_golgi_specific_brefeldin_A_resistance_guanine_nucleotide_exchange_factor_1		31	31	35282800	37016100	32525400	41525100	42988800	40929900
HD-18004-RA	grxC_GLRX_GLRX2_glutaredoxin_3	grxC_GLRX_GLRX2_glutaredoxin_3		3	3	35272500	24897900	33531500	20025500	27227800	19684800
HD-06510-RA	UNANNOTATED	UNANNOTATED		7	7	35239900	35407800	42674300	37981800	40403600	30563200
HD-07840-RA	MAGOH_protein_mago_nashi	MAGOH_protein_mago_nashi		10	10	35234100	34569300	38126900	49090500	83322700	53879900
HD-03894-RA	UNANNOTATED	UNANNOTATED		3	3	35194300	30671300	38883100	24762300	19988400	47278400
HD-12878-RA	UNANNOTATED	UNANNOTATED		12	9	35193200	15437600	33648600	49070400	64970700	28713800
HD-17354-RA	MCU_calcium_uniporter_protein_mitochondrial	MCU_calcium_uniporter_protein_mitochondrial		11	8	35155300	43154300	28941900	85868200	110205000	80762500
HD-00036-RA	HSP110_heat_shock_protein_110kDa	HSP110_heat_shock_protein_110kDa		31	31	35146700	39371900	37764600	36255900	27643100	44437200
HD-05073-RA	UNANNOTATED	UNANNOTATED		6	6	35133600	53693300	32953000	31150700	33824600	31439700
HD-11369-RA	RP_L23e_RPL23_large_subunit_ribosomal_protein_L23e	RP_L23e_RPL23_large_subunit_ribosomal_protein_L23e		7	7	35111400	50440300	50758400	46540700	52698200	33924800
HD-10208-RA	AP2M1_AP_2_complex_subunit_mu_1	AP2M1_AP_2_complex_subunit_mu_1		12	12	35078700	44512000	34492200	42754000	45200300	40738800
HD-10865-RA	ALG2_alpha_1_3_alpha_1_6_mannosyltransferase	ALG2_alpha_1_3_alpha_1_6_mannosyltransferase		9	9	35068500	38728100	33459000	112329000	104820000	77835600
HD-19501-RA	OXSR1_STK39_serine_threonine_protein_kinase_OSR1_STK39	OXSR1_STK39_serine_threonine_protein_kinase_OSR1_STK39		14	12	35012100	37979400	35979900	26855600	22414800	25856100
HD-00013-RA	UNANNOTATED	UNANNOTATED		7	7	35006400	39575500	28429300	50417900	72381900	37738900
HD-00450-RA	UNANNOTATED	UNANNOTATED		2	2	35004200	15373800	10702300	6374320		11113800
HD-05562-RA	UNANNOTATED	UNANNOTATED		6	6	34948600	48089000	38006200	42028600	53061500	32920200
HD-21038-RA	MAPKAPK5_PRAK_mitogen_activated_protein_kinase_activated_protein_kinase_5	MAPKAPK5_PRAK_mitogen_activated_protein_kinase_activated_protein_kinase_5		14	11	34947000	38629700	36636300	34103400	25043500	42418300
HD-07124-RA	HECTD3_E3_ubiquitin_protein_ligase_HECTD3	HECTD3_E3_ubiquitin_protein_ligase_HECTD3		26	26	34944100	42760200	32930800	42416600	45146600	40659200
HD-14843-RA	DDX46_PRP5_ATP_dependent_RNA_helicase_DDX46_PRP5	DDX46_PRP5_ATP_dependent_RNA_helicase_DDX46_PRP5		24	24	34942000	34454200	34679100	33203400	22823300	39588400
HD-09420-RA	ssb_single_strand_DNA_binding_protein	ssb_single_strand_DNA_binding_protein		9	9	34937100	18769800	32082800	58769600	165079000	62970000
HD-06170-RA	SH3GL_endophilin_A	SH3GL_endophilin_A		13	13	34925100	35947200	38463500	33083100	34474400	20938900
HD-11773-RA	SWP1_RPN2_oligosaccharyltransferase_complex_subunit_delta_(ribophorin_II)	SWP1_RPN2_oligosaccharyltransferase_complex_subunit_delta_(ribophorin_II)		17	17	34923600	37010200	35460700	64740000	87032600	49845900
HD-18643-RA;HD-25660-RA	UNANNOTATED	UNANNOTATED		3	3	34893200	59747400	30210600	42011700	55510100	45344300
HD-00874-RA	AIF1_allograft_inflammatory_factor_1	AIF1_allograft_inflammatory_factor_1		5	5	34892700	19251900	44104300	29974300	39873100	21476300
HD-18426-RA	UNANNOTATED	UNANNOTATED		6	6	34870000	54010900	31231700	24643600	23445400	19144000
HD-03176-RA	TTC7_tetratricopeptide_repeat_protein_7	TTC7_tetratricopeptide_repeat_protein_7		8	8	34865900	36691200	33714400	39248900	35048900	38939200
HD-15101-RA	PPM1B_PP2CB_protein_phosphatase_1B	PPM1B_PP2CB_protein_phosphatase_1B		19	19	34842100	33374300	35489600	33980100	34313300	32473100
HD-08598-RA	ALDH1L_formyltetrahydrofolate_dehydrogenase	ALDH1L_formyltetrahydrofolate_dehydrogenase		34	34	34828800	42847200	32953200	47252100	73564600	41272600
HD-18307-RA	UNANNOTATED	UNANNOTATED		5	5	34807300	26861400	33707800	30211100	38514000	43151600
HD-14770-RA	UNANNOTATED	UNANNOTATED		1	1	34805700		36114300
HD-09765-RA	UNANNOTATED	UNANNOTATED		3	3	34750000	52940700		21820200		21454200
HD-19168-RA	RPC19_POLR1D_DNA_directed_RNA_polymerases_I_and_III_subunit_RPAC2	RPC19_POLR1D_DNA_directed_RNA_polymerases_I_and_III_subunit_RPAC2		3	3	34739900	25588800	37776300	33271100	88951500	36887200
HD-12279-RA	UPF1_RENT1_regulator_of_nonsense_transcripts_1	UPF1_RENT1_regulator_of_nonsense_transcripts_1		29	29	34722500	39489400	31770900	39404500	32814500	38233000
HD-22314-RA	UNANNOTATED	UNANNOTATED		3	3	34709500	13317700	26435900	35396800	94209400	30381900
HD-06568-RA	ABCD2_ALDL1_ATP_binding_cassette_subfamily_D_(ALD)_member_2	ABCD2_ALDL1_ATP_binding_cassette_subfamily_D_(ALD)_member_2		8	8	34706600	27589000	27415100	80097300	113937000	80435100
HD-19989-RA	UNANNOTATED	UNANNOTATED		6	6	34696600	36255100	33931800	48204600	41370000	55759300
HD-10866-RA	DDX4_VASA_probable_ATP_dependent_RNA_helicase_DDX4	DDX4_VASA_probable_ATP_dependent_RNA_helicase_DDX4		29	29	34689000	22915900	32311500	51546000	50292900	68119500
HD-15707-RA;HD-27405-RA	STX16_syntaxin_16	STX16_syntaxin_16		10	10	34683700	36439500	34233100	55321900	75413200	44663400
HD-16896-RA	UNANNOTATED	UNANNOTATED		1	1	34647400	30611900	36769200	17002700	11710000	6979050
HD-02321-RA	UNANNOTATED	UNANNOTATED		14	14	34590300	40594500	39911000	29319900	29198100	26686400
HD-16584-RA	UNANNOTATED	UNANNOTATED		13	13	34583300	24780900	31611800	32417200	32129000	24536000
HD-01856-RA	UNANNOTATED	UNANNOTATED		15	15	34570100	37846100	35677300	31356700	26117700	31353000
HD-10283-RA	UNANNOTATED	UNANNOTATED		2	2	34570100	34638700	32009600	20550100	14704400	11908800
HD-02425-RA	UNANNOTATED	UNANNOTATED		10	10	34544300	39282600	32060800	34371500	29518600	28699900
HD-16073-RA	CNOT1_NOT1_CCR4_NOT_transcription_complex_subunit_1	CNOT1_NOT1_CCR4_NOT_transcription_complex_subunit_1		47	46	34459000	39030300	32696900	47372600	46342300	44939200
HD-00225-RA	CEP135_CEP4_centrosomal_protein_CEP135	CEP135_CEP4_centrosomal_protein_CEP135		15	15	34450300	32050400	33169000	29980700	45953700	25697900
HD-05240-RA	UNANNOTATED	UNANNOTATED		4	4	34351800	112045000	57658700	170196000	378799000	119173000
HD-06235-RA	CHERP_calcium_homeostasis_endoplasmic_reticulum_protein	CHERP_calcium_homeostasis_endoplasmic_reticulum_protein		22	22	34351700	31068000	31241300	30635400	16304300	43110900
HD-17398-RA	PTEN_phosphatidylinositol_3_4_5_trisphosphate_3_phosphatase_and_dual_specificity_protein_phosphatase_PTEN	PTEN_phosphatidylinositol_3_4_5_trisphosphate_3_phosphatase_and_dual_specificity_protein_phosphatase_PTEN		19	13	34264300	36467100	36303700	24868000	22602800	24706200
HD-09334-RA	UNANNOTATED	UNANNOTATED		8	7	34256500	34918900	34009600	25031600	18613800	18998100
HD-02669-RA	GST_gst_glutathione_S_transferase	GST_gst_glutathione_S_transferase		9	9	34235400	40032200	39149300	28087900	29821900	33323900
HD-03776-RA	PKA_protein_kinase_A	PKA_protein_kinase_A		13	13	34226800	38273200	35098800	33863500	28821000	22808200
HD-06728-RA	UNANNOTATED	UNANNOTATED		20	20	34185400	53122400	34869100	33708500	24288200	21274900
HD-07764-RA	AP1B1_AP_1_complex_subunit_beta_1	AP1B1_AP_1_complex_subunit_beta_1		28	28	34143300	38796800	36124300	38487900	39699500	33976900
HD-19716-RA	E2.6.1.42_ilvE_branched_chain_amino_acid_aminotransferase	E2.6.1.42_ilvE_branched_chain_amino_acid_aminotransferase		9	9	34129400	39277400	36586300	35433800	75718800	33844700
HD-14470-RA	PRXII_glutaredoxin_dependent_peroxiredoxin	PRXII_glutaredoxin_dependent_peroxiredoxin		3	3	34101000	40092400	5616290	39474900	72692400	55929800
HD-14858-RA	RASA1_RASGAP_Ras_GTPase_activating_protein_1	RASA1_RASGAP_Ras_GTPase_activating_protein_1		21	20	34094400	31570000	32725500	36136800	23131600	36743500
HD-05202-RA	GPS1_COPS1_CSN1_COP9_signalosome_complex_subunit_1	GPS1_COPS1_CSN1_COP9_signalosome_complex_subunit_1		18	18	34083100	40318400	36191000	43481400	32388400	39062900
HD-24001-RA	UNANNOTATED	UNANNOTATED		4	4	34061500	24234700	23927000	43668500	29313900	57568700
HD-00956-RA	UNANNOTATED	UNANNOTATED		8	8	34016700	45641500	41159300	32373000	31221100	22883100
HD-23936-RA	UNANNOTATED	UNANNOTATED		9	9	33998800	42955300	41620300	174265000	178749000	28817900
HD-06224-RA	UNANNOTATED	UNANNOTATED		21	21	33979200	21312000	29389400	36728800	31958400	53718600
HD-17701-RA	UCHL3_YUH1_ubiquitin_carboxyl_terminal_hydrolase_L3	UCHL3_YUH1_ubiquitin_carboxyl_terminal_hydrolase_L3		7	7	33968300	34124800	40031900	21569600	18711800	23529900
HD-17766-RA	UNANNOTATED	UNANNOTATED		5	5	33928500	19618400	30704800	83905900	4901310	1901730
HD-10763-RA	MAPRE_microtubule_associated_protein_RP_EB_family	MAPRE_microtubule_associated_protein_RP_EB_family		7	7	33911900	36763600	33745100	30915400	31216900	33243900
HD-07052-RA	UNANNOTATED	UNANNOTATED		16	16	33882000	34979400	34282800	30634300	23995300	25978700
HD-19765-RA	PDE6D_retinal_rod_rhodopsin_sensitive_cGMP_3_5_cyclic_phosphodiesterase_subunit_delta	PDE6D_retinal_rod_rhodopsin_sensitive_cGMP_3_5_cyclic_phosphodiesterase_subunit_delta		3	3	33873500	39334300	31292900	40871100	45876700	31115400
HD-18925-RA	ARL1_ADP_ribosylation_factor_like_protein_1	ARL1_ADP_ribosylation_factor_like_protein_1		3	3	33863700	32057200	42538900	36633500	34803700	32790500
HD-06442-RA	UCHL5_UCH37_ubiquitin_carboxyl_terminal_hydrolase_L5	UCHL5_UCH37_ubiquitin_carboxyl_terminal_hydrolase_L5		10	10	33855600	28299300	33835800	37244800	33192100	41567700
HD-00827-RA	GOLGA2_golgin_subfamily_A_member_2	GOLGA2_golgin_subfamily_A_member_2		23	23	33853700	33612000	31493800	35889400	36651400	37240200
HD-14190-RA	UNANNOTATED	UNANNOTATED		8	8	33844000	12166500	5265350	47240800	94049300	25891100
HD-02698-RA	AP1G1_AP_1_complex_subunit_gamma_1	AP1G1_AP_1_complex_subunit_gamma_1		21	21	33839300	42983900	33170300	40419000	31325100	30264500
HD-15676-RA	K14165_atypical_dual_specificity_phosphatase	K14165_atypical_dual_specificity_phosphatase		6	6	33838600	25158400	32191000	41589100	49220900	32853500
HD-13271-RA	PSME3_proteasome_activator_subunit_3_(PA28_gamma)	PSME3_proteasome_activator_subunit_3_(PA28_gamma)		7	7	33790700	30163600	40396200	32142700	56415400	35870100
HD-18982-RA	RAD50_DNA_repair_protein_RAD50	RAD50_DNA_repair_protein_RAD50		29	29	33787900	28239000	30400500	34712000	29593500	44902100
HD-14076-RA	LYPLA2_lysophospholipase_II	LYPLA2_lysophospholipase_II		9	9	33781000	43053900	41970100	31922800	33165400	29836800
HD-21628-RA	EMC2_TTC35_ER_membrane_protein_complex_subunit_2	EMC2_TTC35_ER_membrane_protein_complex_subunit_2		8	6	33758100	37128500	33123200	68612700	79607400	58583100
HD-03445-RA	uaZ_urate_oxidase	uaZ_urate_oxidase		7	7	33730300	34376700	35449600	35277500	69693200	35218500
HD-19124-RA	UNANNOTATED	UNANNOTATED		3	3	33727000	20190400	29976000	26671000
HD-22755-RA;HD-24723-RA	UNANNOTATED	UNANNOTATED		10	10	33709100	37859900	33620000	50345600	55395700	36042700
HD-03800-RA	UNANNOTATED	UNANNOTATED		31	31	33692600	16248600	30274100	68306000	133155000	57762400
HD-12687-RA;HD-21941-RA	PPIL4_peptidyl_prolyl_cis_trans_isomerase_like_4	PPIL4_peptidyl_prolyl_cis_trans_isomerase_like_4		8	8	33659600	28694300	29128800	23070800	19985100	29024600
HD-08558-RA	UNANNOTATED	UNANNOTATED		3	3	33645400	46971500	34976800	13213200	11488600	13966600
HD-07669-RA	argK_LAO_AO_transport_system_kinase	argK_LAO_AO_transport_system_kinase		5	5	33640000	41463800	28454500	51096400	90696400	67521900
HD-17727-RA	UNANNOTATED	UNANNOTATED		6	6	33576600	28779400	34651400	37252800	35556200	28373200
HD-17539-RA	UNANNOTATED	UNANNOTATED		22	22	33556200	33505000	35367900	56394700	98695000	44514800
HD-07848-RA	serC_PSAT1_phosphoserine_aminotransferase	serC_PSAT1_phosphoserine_aminotransferase		15	15	33522600	51561200	44772300	44526000	73902500	49932100
HD-13600-RA	NCOAT_MGEA5_protein_O_GlcNAcase__histone_acetyltransferase	NCOAT_MGEA5_protein_O_GlcNAcase__histone_acetyltransferase		20	14	33519900	45501200	38093400	26665200	27316100	28642500
HD-13191-RA	UNANNOTATED	UNANNOTATED		42	42	33516200	32368300	31392300	44723500	51768100	49646800
HD-13079-RA	HNRNPM_heterogeneous_nuclear_ribonucleoprotein_M	HNRNPM_heterogeneous_nuclear_ribonucleoprotein_M		16	9	33515200	33337400	34395800	26880100	22726100	35014700
HD-23969-RA	UNANNOTATED	UNANNOTATED		3	3	33502200	36518300	33701500	31968900	35355500	31441200
HD-08289-RA	PEBP1_TFS1_phosphatidylethanolamine_binding_protein	PEBP1_TFS1_phosphatidylethanolamine_binding_protein		7	7	33461600	38995500	33839200	33163900	35744200	15074400
HD-24305-RA	PDIA4_ERP72_protein_disulfide_isomerase_A4	PDIA4_ERP72_protein_disulfide_isomerase_A4		22	7	33421800	46720900	32801900	62002800	106880000	46808400
HD-16051-RA	DAPP1_BAM32_dual_adapter_for_phosphotyrosine_and_3_phosphotyrosine_and_3_phosphoinositide	DAPP1_BAM32_dual_adapter_for_phosphotyrosine_and_3_phosphotyrosine_and_3_phosphoinositide		2	2	33413700	43005500	16098600	10265400		15136500
HD-07356-RA	GNA_guanine_nucleotide_binding_protein_subunit_alpha_other	GNA_guanine_nucleotide_binding_protein_subunit_alpha_other		18	15	33386700	33201000	33603800	52221800	55598300	48576900
HD-17472-RA	SOS_son_of_sevenless	SOS_son_of_sevenless		30	30	33351700	36743500	30904300	23434400	20286800	22393200
HD-20533-RA	ARHGEF4_29_ASEF1_2_Rho_guanine_nucleotide_exchange_factor_4_29	ARHGEF4_29_ASEF1_2_Rho_guanine_nucleotide_exchange_factor_4_29		20	20	33349200	38371300	30721400	39623900	28433900	26410600
HD-17650-RA	UNANNOTATED	UNANNOTATED		64	64	33347300	38161400	31157300	41900600	40348700	35169000
HD-08754-RA	USP15_ubiquitin_carboxyl_terminal_hydrolase_15	USP15_ubiquitin_carboxyl_terminal_hydrolase_15		34	33	33284300	37204700	37479500	32970500	28491400	29493600
HD-11242-RA	UTP13_TBL3_U3_small_nucleolar_RNA_associated_protein_13	UTP13_TBL3_U3_small_nucleolar_RNA_associated_protein_13		20	20	33265200	29341900	30486900	37075700	38221500	49471100
HD-07870-RA	SRP19_signal_recognition_particle_subunit_SRP19	SRP19_signal_recognition_particle_subunit_SRP19		2	2	33252800	27223600	30009900	23802600		24556100
HD-16280-RA	NOP56_nucleolar_protein_56	NOP56_nucleolar_protein_56		21	21	33210500	41254000	31463100	33578000	29115400	47234500
HD-20543-RA	SNX14_sorting_nexin_14	SNX14_sorting_nexin_14		7	7	33202300	32907300	25415300	44883100	42311200	38496300
HD-11736-RA	UNANNOTATED	UNANNOTATED		26	26	33189700	45134800	33193300	31170600	22907900	30336900
HD-09389-RA	HSD17B8_17beta_estradiol_17_dehydrogenase__3alpha(17beta)_hydroxysteroid_dehydrogenase_(NAD+)__3_oxoacyl_[acyl_carrier_protein]_reductase_alpha_subunit	HSD17B8_17beta_estradiol_17_dehydrogenase__3alpha(17beta)_hydroxysteroid_dehydrogenase_(NAD+)__3_oxoacyl_[acyl_carrier_protein]_reductase_alpha_subunit		6	6	33179600	30088600	29723700	28528100	56667000	27929400
HD-02342-RA	UNANNOTATED	UNANNOTATED		19	19	33152800	24818000	39691700	44109300	108337000	32560400
HD-01890-RA	UNANNOTATED	UNANNOTATED		15	15	33102400	17467400	33833000	14066100	14873800	33716400
HD-15903-RA	USP25_ubiquitin_carboxyl_terminal_hydrolase_25	USP25_ubiquitin_carboxyl_terminal_hydrolase_25		20	20	33084100	31013200	39320000	23838000	27647000	26583600
HD-07261-RA	ERLIN_erlin	ERLIN_erlin		18	18	33058000	31887300	30684700	64690800	96540100	50445000
HD-22162-RA	INTS7_integrator_complex_subunit_7	INTS7_integrator_complex_subunit_7		13	13	33055700	32618100	26100900	28464900	35615800	29756100
HD-10513-RA	PARN_PNLDC1_poly(A)_specific_ribonuclease	PARN_PNLDC1_poly(A)_specific_ribonuclease		17	17	33047500	33842900	32113600	26860800	21628600	29443100
HD-17863-RA	KALRN_kalirin	KALRN_kalirin		49	49	33045800	40860200	32279900	29081200	21356700	20727300
HD-08276-RA	LSC1_succinyl_CoA_synthetase_alpha_subunit	LSC1_succinyl_CoA_synthetase_alpha_subunit		8	7	33026600	28821400	31409100	41731500	91992200	47512900
HD-06528-RA	mmuM_BHMT2_homocysteine_S_methyltransferase	mmuM_BHMT2_homocysteine_S_methyltransferase		5	5	33011200	35389700	36555800	23323600	19230200	26352800
HD-19088-RA	VPS24_CHMP3_charged_multivesicular_body_protein_3	VPS24_CHMP3_charged_multivesicular_body_protein_3		3	3	32980900	40939200	44148400	21200100	52008700	20784800
HD-05838-RA	clpA_ATP_dependent_Clp_protease_ATP_binding_subunit_ClpA	clpA_ATP_dependent_Clp_protease_ATP_binding_subunit_ClpA		5	5	32977000	49184600		37439100	64408500	37755200
HD-17007-RA	PTER_php_phosphotriesterase_related_protein	PTER_php_phosphotriesterase_related_protein		9	0	32959200	15564300	38167000	15615500	11263600	8424800
HD-06317-RA	UNANNOTATED	UNANNOTATED		54	54	32893800	41201200	32508900	2770500		4493190
HD-01187-RA	IPO5_KPNB3_RANBP5_importin_5	IPO5_KPNB3_RANBP5_importin_5		19	19	32884500	33933100	30204600	36026400	36218000	25630300
HD-07211-RA	UNANNOTATED	UNANNOTATED		4	4	32856100	18216000	25453600	30087500	31454000	19045100
HD-20450-RA	EIF2B1_translation_initiation_factor_eIF_2B_subunit_alpha	EIF2B1_translation_initiation_factor_eIF_2B_subunit_alpha		12	12	32846100	35199000	35459400	39065400	41636600	39907400
HD-09342-RA	UNANNOTATED	UNANNOTATED		5	5	32794500	44242700	29926400	36986600	30360600	19886200
HD-14857-RA	UTP4_CIRH1A_U3_small_nucleolar_RNA_associated_protein_4	UTP4_CIRH1A_U3_small_nucleolar_RNA_associated_protein_4		11	11	32692800	30051300	27410700	31187200	24391900	41206600
HD-02090-RA	ABI1_abl_interactor_1	ABI1_abl_interactor_1		20	20	32655100	32052900	32368200	23977900	17141700	20776200
HD-12716-RA	E4.1.3.3_nanA_NPL_N_acetylneuraminate_lyase	E4.1.3.3_nanA_NPL_N_acetylneuraminate_lyase		16	16	32579800	39294000	35206100	27439700	24851800	42490500
HD-15998-RA	UNANNOTATED	UNANNOTATED		3	3	32553800	38171000	30733000
HD-00309-RA	UNANNOTATED	UNANNOTATED		21	21	32511300	33189100	27143100	62508100	68814700	36341800
HD-11718-RA	UNANNOTATED	UNANNOTATED		27	27	32507000	23721300	27429200	34292400	36146000	36774600
HD-21482-RA	UNANNOTATED	UNANNOTATED		12	12	32486400	34613600	36064600	28732500	28261900	31303600
HD-01130-RA	UNANNOTATED	UNANNOTATED		7	7	32481700	24893400	35871000	30164300	17241800	36853200
HD-13073-RA	UNANNOTATED	UNANNOTATED		16	16	32476800	26810700	28291200	19427700	13944800	13077400
HD-12514-RA	SNRNP40_PRP8BP_Prp8_binding_protein	SNRNP40_PRP8BP_Prp8_binding_protein		10	10	32460900	38982800	32527200	33342000	32807700	30446000
HD-15233-RA	UNANNOTATED	UNANNOTATED		7	7	32429100	36050300	34361200	20629500	17415700	18496300
HD-18082-RA	PMPCB_MAS1_mitochondrial_processing_peptidase_subunit_beta	PMPCB_MAS1_mitochondrial_processing_peptidase_subunit_beta		9	9	32421300	34919000	31274000	64965500	131023000	61103400
HD-19556-RA	ARMC8_armadillo_repeat_containing_protein_8	ARMC8_armadillo_repeat_containing_protein_8		14	14	32397900	33591500	31668500	34606800	29952200	42758400
HD-12582-RA	TWF_twinfilin	TWF_twinfilin		11	11	32391600	25668100	32789800	32441800	27183000	36716100
HD-04932-RA	ACSL_fadD_long_chain_acyl_CoA_synthetase	ACSL_fadD_long_chain_acyl_CoA_synthetase		24	24	32356000	21580500	31177200	48565100	30193400	47262100
HD-00271-RA	PSMD11_RPN6_26S_proteasome_regulatory_subunit_N6	PSMD11_RPN6_26S_proteasome_regulatory_subunit_N6		16	16	32343700	32774800	35626300	34103700	34210900	46364800
HD-17714-RA	RP_S19e_RPS19_small_subunit_ribosomal_protein_S19e	RP_S19e_RPS19_small_subunit_ribosomal_protein_S19e		6	6	32312700	33680300	31753700	40543100	45368900	44068100
HD-10888-RA	UNANNOTATED	UNANNOTATED		16	16	32302300	32022300	33289600	32922300	27282900	31287000
HD-21830-RA	SRGAP_SLIT_ROBO_Rho_GTPase_activating_protein	SRGAP_SLIT_ROBO_Rho_GTPase_activating_protein		36	36	32286200	33121800	33061600	21608400	15742400	18103200
HD-00342-RA	PTGES3_cytosolic_prostaglandin_E_synthase	PTGES3_cytosolic_prostaglandin_E_synthase		7	7	32285300	33543800	33260800	35236900	30533600	36634000
HD-24642-RA	UNANNOTATED	UNANNOTATED		9	9	32239700	12819500	32632200	31196800	51194000	55300100
HD-02085-RA	UNANNOTATED	UNANNOTATED		12	12	32215700	35061800	31975300	20014800	29515300	6825020
HD-02120-RA	UNANNOTATED	UNANNOTATED		16	16	32211500	39536000	37100400	26652900	21469800	19979300
HD-00204-RA	ETFDH_electron_transferring_flavoprotein_dehydrogenase	ETFDH_electron_transferring_flavoprotein_dehydrogenase		11	11	32210900	39921800	26964000	51453200	99447200	63219600
HD-16742-RA	PXDN_VPO1_peroxidase	PXDN_VPO1_peroxidase		28	28	32162700	23495400	30028800	28659400	51041700	19670900
HD-03088-RA	UNANNOTATED	UNANNOTATED		8	8	32144200	29975200	38606800	24684300	26471000	38861600
HD-26716-RA	ENGASE_mannosyl_glycoprotein_endo_beta_N_acetylglucosaminidase	ENGASE_mannosyl_glycoprotein_endo_beta_N_acetylglucosaminidase		16	16	32129700	32188000	33754100	24494000	21414000	27494000
HD-13790-RA	dnaK_HSPA9_molecular_chaperone_DnaK	dnaK_HSPA9_molecular_chaperone_DnaK		29	17	32120100	32453400	31228900	37241700	85168700	44754300
HD-19113-RA	ELMOD_ELMO_domain_containing_protein	ELMOD_ELMO_domain_containing_protein		7	7	32095900	38260000	29913900	55467000	47835800	43292400
HD-17924-RA	UNANNOTATED	UNANNOTATED		6	6	32091900	20465300	27052400	19572500	24462800	38540900
HD-15189-RA	RAP1GAP_RAPGAP_RAP1_GTPase_activating_protein_1	RAP1GAP_RAPGAP_RAP1_GTPase_activating_protein_1		24	24	32075700	25647800	33382500	60867500	53547200	57831800
HD-12689-RA;HD-21943-RA	ATPeV1G_ATP6G_V_type_H+_transporting_ATPase_subunit_G	ATPeV1G_ATP6G_V_type_H+_transporting_ATPase_subunit_G		8	8	32049100	27896800	36893400	22116100	33037500	20126100
HD-13936-RA	UNANNOTATED	UNANNOTATED		10	10	32042900	38032200	6241130	24227900	60649800	19598700
HD-05321-RA	BCAS2_pre_mRNA_splicing_factor_SPF27	BCAS2_pre_mRNA_splicing_factor_SPF27		9	9	32042200	28420500	29997600	33095800	37172800	46203400
HD-08575-RA	UNANNOTATED	UNANNOTATED		6	6	32039700	24809900	39357400	80694000	86552100	14332200
HD-11343-RA	MCM3_DNA_replication_licensing_factor_MCM3	MCM3_DNA_replication_licensing_factor_MCM3		23	23	32039600	23836900	27571300	33428500	29783400	46268400
HD-10875-RA	UNANNOTATED	UNANNOTATED		9	9	32038000	42520000	24045400	5829000	7096010	7332490
HD-17126-RA	UNANNOTATED	UNANNOTATED		21	21	32033600	32221200	35384700	14074600	16520900	15701400
HD-07275-RA	UNANNOTATED	UNANNOTATED		22	22	32026300	31885400	34783900	22917800	19242500	18122000
HD-12762-RA	UNANNOTATED	UNANNOTATED		14	13	32010300	23989300	38095500	60877000	104884000	35862200
HD-01892-RA	SET_TAF1_I2PP2A_template_activating_factor_I	SET_TAF1_I2PP2A_template_activating_factor_I		7	7	31996000	27614300	32245100	26688800	45113500	34332100
HD-09390-RA	UNANNOTATED	UNANNOTATED		14	14	31991600	28286600	35770300	40627300	31545000	33569400
HD-02553-RA	USP5_13_UBP14_ubiquitin_carboxyl_terminal_hydrolase_5_13	USP5_13_UBP14_ubiquitin_carboxyl_terminal_hydrolase_5_13		27	27	31986200	37355700	34667000	28481300	27394900	31766300
HD-14911-RA	DNALI_dynein_light_intermediate_chain_axonemal	DNALI_dynein_light_intermediate_chain_axonemal		11	11	31933100	22773000	33439900	30003400	38937100	59526400
HD-06672-RA;HD-24734-RA	LNPK_endoplasmic_reticulum_junction_formation_protein_lunapark	LNPK_endoplasmic_reticulum_junction_formation_protein_lunapark		11	11	31925700	24043300	31291500	26205000	36268800	35831100
HD-02941-RA	UNANNOTATED	UNANNOTATED		9	9	31894600	55731300	39762600	111792000	128742000	68390000
HD-06214-RA	CARM1_PRMT4_type_I_protein_arginine_methyltransferase	CARM1_PRMT4_type_I_protein_arginine_methyltransferase		6	6	31860900	30936300	30845400	51836300	34462700	45736400
HD-00681-RA	CSE1_CAS_XPO2_exportin_2_(importin_alpha_re_exporter)	CSE1_CAS_XPO2_exportin_2_(importin_alpha_re_exporter)		19	19	31844900	26945700	31046400	33527000	33448100	43938200
HD-03902-RA	UNANNOTATED	UNANNOTATED		35	35	31825200	31272500	31706900	29091400	24320700	28327400
HD-18739-RA	PDIA5_protein_disulfide_isomerase_A5	PDIA5_protein_disulfide_isomerase_A5		31	31	31802400	28234300	31315300	45831500	96239200	39144900
HD-11858-RA	PTGES2_microsomal_prostaglandin_E_synthase_2	PTGES2_microsomal_prostaglandin_E_synthase_2		5	1	31780300	27163500	24447600	44326400	67350800	44679700
HD-05253-RA	UNANNOTATED	UNANNOTATED		10	10	31763100	35397300	25103000	28232200	23882700	22522300
HD-00682-RA	SETD3_protein_histidine_N_methyltransferase	SETD3_protein_histidine_N_methyltransferase		13	13	31744900	38707200	30337700	30375500	20610200	42566800
HD-06113-RA	UNANNOTATED	UNANNOTATED		20	20	31725100	34358600	32158200	31390000	24401700	25848900
HD-20965-RA	UNANNOTATED	UNANNOTATED		5	5	31721800	22706900	31908800	20430600	37761300	42521100
HD-02615-RA	CLCN2_chloride_channel_2	CLCN2_chloride_channel_2		4	4	31720500	17678500	15731800	87078300	40966000	68379700
HD-11536-RA	SOD2_superoxide_dismutase_Fe_Mn_family	SOD2_superoxide_dismutase_Fe_Mn_family		5	5	31714700	25021300	36250700	35285800	90650800	25938400
HD-04682-RA	EIF4EBP2_eukaryotic_translation_initiation_factor_4E_binding_protein_2	EIF4EBP2_eukaryotic_translation_initiation_factor_4E_binding_protein_2		6	6	31711900	14315500	27106500	14384500	11360100	16376000
HD-07176-RA	SLC9A6_7_NHE6_7_solute_carrier_family_9_(sodium_hydrogen_exchanger)_member_6_7	SLC9A6_7_NHE6_7_solute_carrier_family_9_(sodium_hydrogen_exchanger)_member_6_7		2	2	31698200	31707000	25240900	57856000	85359400	40086400
HD-17683-RA	POLD1_DNA_polymerase_delta_subunit_1	POLD1_DNA_polymerase_delta_subunit_1		19	19	31655700	25003700	27924800	31438100	22075700	48169600
HD-08739-RA	HD_huntingtin	HD_huntingtin		17	17	31629300	41943200	32807100	33872200	30841100	30811900
HD-12255-RA	UNANNOTATED	UNANNOTATED		6	6	31613700	19561600	27194200	32091200	18991000	30541100
HD-14804-RA	frmA_ADH5_adhC_S_(hydroxymethyl)glutathione_dehydrogenase__alcohol_dehydrogenase	frmA_ADH5_adhC_S_(hydroxymethyl)glutathione_dehydrogenase__alcohol_dehydrogenase		11	11	31603500	27067900	40934300	22089800	31085900	27134200
HD-08726-RA	HSD17B10_3_hydroxyacyl_CoA_dehydrogenase__3_hydroxy_2_methylbutyryl_CoA_dehydrogenase	HSD17B10_3_hydroxyacyl_CoA_dehydrogenase__3_hydroxy_2_methylbutyryl_CoA_dehydrogenase		10	10	31603400	36950300	29691300	45016500	104737000	44462400
HD-14422-RA	tesA_acyl_CoA_thioesterase_I	tesA_acyl_CoA_thioesterase_I		3	3	31581000	66537500	11701000	25357000	65662700	37212200
HD-15215-RA	thyA_TYMS_thymidylate_synthase	thyA_TYMS_thymidylate_synthase		7	7	31568500	13402700	29514300	17922900	17376700	18436600
HD-17608-RA	UNANNOTATED	UNANNOTATED		8	8	31557900	13999900	36686300	409555000	710019000	188728000
HD-03512-RA	STOM_erythrocyte_band_7_integral_membrane_protein	STOM_erythrocyte_band_7_integral_membrane_protein		8	7	31518400	34447300	31180800	62512000	85449200	33707400
HD-00964-RA	VAPA_vesicle_associated_membrane_protein_associated_protein_A	VAPA_vesicle_associated_membrane_protein_associated_protein_A		5	5	31507200	29044000	31716000	23080200	21357200	19332300
HD-08151-RA	UNANNOTATED	UNANNOTATED		3	3	31490100	29626900	41059500	19877900	24720100	25168100
HD-09261-RA	UNANNOTATED	UNANNOTATED		13	13	31483400	26915500	39490100	17908600	15973200	15160900
HD-11873-RA	KIF1_kinesin_family_member_1	KIF1_kinesin_family_member_1		31	31	31479600	34393600	30915900	30616400	32556000	29715500
HD-27320-RA	UNANNOTATED	UNANNOTATED		6	2	31466800	20015800	39526900	23325700	53106300	10968900
HD-00954-RA	UNANNOTATED	UNANNOTATED		12	12	31453900	34212900	38858900	31502900	26141100	31797200
HD-00115-RA	CHM_CHML_Rab_proteins_geranylgeranyltransferase_component_A	CHM_CHML_Rab_proteins_geranylgeranyltransferase_component_A		15	15	31451900	28314600	30127900	32790200	31588300	30551100
HD-06407-RA	RASGRP3_RAS_guanyl_releasing_protein_3	RASGRP3_RAS_guanyl_releasing_protein_3		6	6	31420800	24415300	31060100	56910400	80711000	59582200
HD-09343-RA	UNANNOTATED	UNANNOTATED		11	11	31417900	21446600	27347900	43398300	71196800	29832200
HD-01058-RA	UNANNOTATED	UNANNOTATED		18	18	31398100	35039500	32463000	32876500	19379300	26530500
HD-16277-RA	UNANNOTATED	UNANNOTATED		12	12	31394700	30852000	33685600	24506400	17708600	21485800
HD-04033-RA	RP_S6_MRPS6_rpsF_small_subunit_ribosomal_protein_S6	RP_S6_MRPS6_rpsF_small_subunit_ribosomal_protein_S6		6	6	31388900	31349300	30273700	55872000	118024000	44427300
HD-11127-RA	potF_putrescine_transport_system_substrate_binding_protein	potF_putrescine_transport_system_substrate_binding_protein		6	6	31383900	101509000	4716200	44577100	120780000	36902600
HD-17849-RA	DDHD1_phospholipase_DDHD1	DDHD1_phospholipase_DDHD1		11	11	31367000	26330100	28228900	52298900	62186200	55430400
HD-05493-RA	UNANNOTATED	UNANNOTATED		41	41	31364600	41382900	30658000	36536700	26733000	34929000
HD-13050-RA	EIF2D_translation_initiation_factor_2D	EIF2D_translation_initiation_factor_2D		22	12	31350100	23760300	33983700	20826000	21895200	26210000
HD-03357-RA	PSTPIP1_proline_serine_threonine_phosphatase_interacting_protein_1	PSTPIP1_proline_serine_threonine_phosphatase_interacting_protein_1		18	18	31344900	28622900	34917000	20525500	15904400	19207900
HD-12825-RA	UNANNOTATED	UNANNOTATED		12	12	31342600	40632400	32364500	22037100	18140000	27543500
HD-18129-RA	LOXL2_3_4_lysyl_oxidase_like_protein_2_3_4	LOXL2_3_4_lysyl_oxidase_like_protein_2_3_4		8	8	31340200	20363400	40181200	26496400	46028900	17925700
HD-22992-RA	RNF213_E3_ubiquitin_protein_ligase_RNF213	RNF213_E3_ubiquitin_protein_ligase_RNF213		38	20	31331100	32324600	30709900	20870400	11661100	8218040
HD-02780-RA	SETDB1_[histone_H3]_lysine9_N_trimethyltransferase_SETDB1	SETDB1_[histone_H3]_lysine9_N_trimethyltransferase_SETDB1		5	5	31309400	17110500	31854700	20974300	26437500	28181800
HD-02388-RA	WASF1_WAS_protein_family_member_1	WASF1_WAS_protein_family_member_1		10	10	31276000	29341900	27674600	8105340
HD-15881-RA	UNANNOTATED	UNANNOTATED		7	7	31242300	14749000	32130300	10858200	16472000	11304500
HD-13384-RA	TBC1D15_TBC1_domain_family_member_15	TBC1D15_TBC1_domain_family_member_15		9	9	31228200	29608000	33360800	26777400	17717800	25572600
HD-02835-RA	PAF1_RNA_polymerase_II_associated_factor_1	PAF1_RNA_polymerase_II_associated_factor_1		11	11	31209700	35575000	28093500	29155600	31885000	36945700
HD-14869-RA	dgkA_DGK_diacylglycerol_kinase_(ATP)	dgkA_DGK_diacylglycerol_kinase_(ATP)		20	20	31168800	33938200	32375000	33252400	23355800	24398200
HD-13706-RA	UNANNOTATED	UNANNOTATED		11	11	31115700	20719300	33724600	25188800	21438500	16588300
HD-11348-RA	UNANNOTATED	UNANNOTATED		9	9	31114200	36086500	40096300	24468300	20143200	25522700
HD-19211-RA	TSG101_STP22_VPS23_ESCRT_I_complex_subunit_TSG101	TSG101_STP22_VPS23_ESCRT_I_complex_subunit_TSG101		9	9	31087700	33798000	34368500	31588200	26664500	30106800
HD-03456-RA	UNANNOTATED	UNANNOTATED		33	33	31082400	28770800	32288900	40844900	49549800	33103400
HD-03913-RA	AOAH_acyloxyacyl_hydrolase	AOAH_acyloxyacyl_hydrolase		7	7	31071100	27113900	38100500	17410900	32492800	11585600
HD-13480-RA	UNANNOTATED	UNANNOTATED		7	7	31050100	17161900	42953200	21941000	48908200	21477700
HD-02075-RA	UNANNOTATED	UNANNOTATED		9	9	31047700	40501900	31055200	25800100
HD-12928-RA	SNX4_sorting_nexin_4	SNX4_sorting_nexin_4		5	5	31040800	38695800	32746100	21787100	15161000	20617100
HD-03116-RA	UNANNOTATED	UNANNOTATED		4	4	31037000	22411000	30828600	27823700	45507200	39640900
HD-02239-RA	HOOK3_protein_HOOK3	HOOK3_protein_HOOK3		20	20	31023000	23687800	31073800	27561800	22010800	29129000
HD-06790-RA	PRPF19_PRP19_pre_mRNA_processing_factor_19	PRPF19_PRP19_pre_mRNA_processing_factor_19		10	10	31007300	26097300	30128100	28553100	28901400	32524600
HD-02771-RA	UNANNOTATED	UNANNOTATED		7	7	31006300	26604800	34636300	21761800	31999200	23970800
HD-04812-RA	PSMB2_20S_proteasome_subunit_beta_4	PSMB2_20S_proteasome_subunit_beta_4		6	6	31002100	26719000	32274800	44193600	100644000	41473600
HD-15695-RA	CHMP1_VPS46_DID2_charged_multivesicular_body_protein_1	CHMP1_VPS46_DID2_charged_multivesicular_body_protein_1		9	9	30970700	28103800	35942200	20006300	28923200	16680300
HD-25889-RA	MITF_microphthalmia_associated_transcription_factor	MITF_microphthalmia_associated_transcription_factor		7	1	30955900	28909000	30216200	17035200	16171700	21507900
HD-00424-RA	UNANNOTATED	UNANNOTATED		11	11	30953300	33451700	41030700	41034000	86325500	22495500
HD-18019-RA	PPCS_COAB_phosphopantothenate__cysteine_ligase_(ATP)	PPCS_COAB_phosphopantothenate__cysteine_ligase_(ATP)		10	10	30922100	29207500	35719200	22863300	22755400	19384800
HD-08062-RA	UNANNOTATED	UNANNOTATED		27	27	30920200	17873400	32357800	29549600	31346100	49619400
HD-22709-RA	ARHGEF28_A_kinase_anchor_protein_28	ARHGEF28_A_kinase_anchor_protein_28		37	37	30915100	27221600	29234900	27704600	24643400	27403100
HD-20381-RA	LIN7_protein_lin_7	LIN7_protein_lin_7		19	7	30905900	33486500	29579700	38049800	44069000	32684000
HD-01062-RA	ALDH_aldehyde_dehydrogenase_(NAD+)	ALDH_aldehyde_dehydrogenase_(NAD+)		6	6	30903500	17467600	39337700	15857000	6657580	3038320
HD-03354-RA	UNANNOTATED	UNANNOTATED		8	7	30892600	26200100	29527800	14212200	16390000	13796200
HD-10033-RA	UNANNOTATED	UNANNOTATED		4	4	30878400	25333600	29034200	35647000	26095500	47997700
HD-04009-RA	UNANNOTATED	UNANNOTATED		1	1	30852900	26779100	22055800	64884100	112551000	60557300
HD-05657-RA	ENO_eno_enolase	ENO_eno_enolase		5	5	30832600	58216200		37474500	67630500	30225300
HD-16415-RA	COPB1_SEC26_coatomer_subunit_beta	COPB1_SEC26_coatomer_subunit_beta		38	38	30781600	33700000	30762200	42441800	39596500	43391600
HD-03888-RA	HPD_hppD_4_hydroxyphenylpyruvate_dioxygenase	HPD_hppD_4_hydroxyphenylpyruvate_dioxygenase		16	16	30765400	30393300	36010700	34108500	47297900	29748400
HD-14954-RA	NFKB1_nuclear_factor_NF_kappa_B_p105_subunit	NFKB1_nuclear_factor_NF_kappa_B_p105_subunit		21	21	30729700	38660700	30110500	46397600	45621100	37753200
HD-19102-RA	SMC3_CSPG6_structural_maintenance_of_chromosome_3_(chondroitin_sulfate_proteoglycan_6)	SMC3_CSPG6_structural_maintenance_of_chromosome_3_(chondroitin_sulfate_proteoglycan_6)		20	2	30718700	26160300	27414900	36528000	30238300	60858200
HD-22604-RA	NUDT9_ADP_ribose_pyrophosphatase	NUDT9_ADP_ribose_pyrophosphatase		15	15	30717000	26599100	32913300	21698700	23448100	24240000
HD-15349-RA	hupB_DNA_binding_protein_HU_beta	hupB_DNA_binding_protein_HU_beta		5	5	30704700	26045900	10629800	21427800	71105200	39462100
HD-10098-RA	PSMD6_RPN7_26S_proteasome_regulatory_subunit_N7	PSMD6_RPN7_26S_proteasome_regulatory_subunit_N7		19	19	30684100	29326800	27713700	38345000	36643800	35779900
HD-00878-RA	GABBR_gamma_aminobutyric_acid_type_B_receptor	GABBR_gamma_aminobutyric_acid_type_B_receptor		6	6	30683000	36073200	40012800	74020900	110513000	35692100
HD-14397-RA	IARS_ileS_isoleucyl_tRNA_synthetase	IARS_ileS_isoleucyl_tRNA_synthetase		11	11	30647800	57003300	29110500	41071700	70624200	40924000
HD-13555-RA	UNANNOTATED	UNANNOTATED		1	1	30646400	33672200	26614300	22302300		35952200
HD-00973-RA	VPS4_vacuolar_protein_sorting_associated_protein_4	VPS4_vacuolar_protein_sorting_associated_protein_4		14	14	30637500	29761800	26189100	24003000	33732500	26543800
HD-05928-RA	UNANNOTATED	UNANNOTATED		10	10	30631500	71934200	7892860	36528500	59214500	31732200
HD-24268-RA	MTHFD_methylenetetrahydrofolate_dehydrogenase_(NADP+)__methenyltetrahydrofolate_cyclohydrolase__formyltetrahydrofolate_synthetase	MTHFD_methylenetetrahydrofolate_dehydrogenase_(NADP+)__methenyltetrahydrofolate_cyclohydrolase__formyltetrahydrofolate_synthetase		19	19	30619100	31741900	33917400	25933100	21550300	29657100
HD-00706-RA	BCHE_cholinesterase	BCHE_cholinesterase		11	11	30592500	12000900	36081200	32393500	69505900	23905800
HD-12791-RA	UNANNOTATED	UNANNOTATED		2	2	30586000	27787600	37971400	19062300	20608700	23229000
HD-12539-RA	DDX52_ROK1_ATP_dependent_RNA_helicase_DDX52_ROK1	DDX52_ROK1_ATP_dependent_RNA_helicase_DDX52_ROK1		7	7	30563600	34092800	31106800	29349400	26515200	40486400
HD-15872-RA	CPD_carboxypeptidase_D	CPD_carboxypeptidase_D		19	19	30542100	24452700	33396600	45030700	57806200	21197800
HD-04079-RA	EIPR1_TSSC1_EARP_and_GARP_complex_interacting_protein_1	EIPR1_TSSC1_EARP_and_GARP_complex_interacting_protein_1		13	13	30491200	33714300	30880700	35399100	52065300	31710400
HD-17864-RA	UNANNOTATED	UNANNOTATED		6	6	30421900	29180200	39501000	32585200	53993400	31742500
HD-18394-RA;HD-24955-RA	UNANNOTATED	UNANNOTATED		3	3	30408300	19502100	29581300	34077500	47469700	25503200
HD-09712-RA	UNANNOTATED	UNANNOTATED		8	8	30395300	66587800	12257200	44767800	77360100	38318800
HD-02421-RA	RAB11A_Ras_related_protein_Rab_11A	RAB11A_Ras_related_protein_Rab_11A		7	7	30385400	27383200	26815000	35418100	32356400	25586700
HD-13545-RA	CACYBP_SIP_calcyclin_binding_protein	CACYBP_SIP_calcyclin_binding_protein		12	12	30384500	34929800	34724300	18910500	20620900	26655000
HD-17207-RA	UNANNOTATED	UNANNOTATED		31	31	30378900	21183800	31666100	43596400	58557500	76114500
HD-20555-RA	DNAH_dynein_heavy_chain_axonemal	DNAH_dynein_heavy_chain_axonemal		110	106	30374900	23819300	25046800	66859600	87052400	90715900
HD-16907-RA	UNANNOTATED	UNANNOTATED		13	13	30345500	22432500	35011100	33388000	79480900	29535100
HD-03988-RA	SYTL_synaptotagmin_like_protein	SYTL_synaptotagmin_like_protein		29	23	30337700	32578300	31348700	32691100	34071200	27240700
HD-19112-RA	DKC1_NOLA4_CBF5_H_ACA_ribonucleoprotein_complex_subunit_4	DKC1_NOLA4_CBF5_H_ACA_ribonucleoprotein_complex_subunit_4		17	17	30292600	33772100	28437900	31737500	28729100	40416300
HD-16429-RA	UNANNOTATED	UNANNOTATED		27	27	30266100	33078100	29005000	25301200	26164600	19629900
HD-00775-RA	EDEM3_ER_degradation_enhancer_mannosidase_alpha_like_3	EDEM3_ER_degradation_enhancer_mannosidase_alpha_like_3		9	9	30258400	32890700	29266000	63446200	87355000	34389300
HD-10360-RA	UNANNOTATED	UNANNOTATED		18	18	30252000	37778600	31975200	43973200	46757800	27335100
HD-19511-RA	ACLY_ATP_citrate_(pro_S)_lyase	ACLY_ATP_citrate_(pro_S)_lyase		31	31	30225200	26773600	30192200	28252600	20289700	29629700
HD-04056-RA	EFR3_protein_EFR3	EFR3_protein_EFR3		15	15	30207400	29002000	28571100	42200300	55311700	34294800
HD-13178-RA	UNANNOTATED	UNANNOTATED		1	1	30205000	26163200	23516400		40794700	42564600
HD-00867-RA	DPP7_dipeptidyl_peptidase_II	DPP7_dipeptidyl_peptidase_II		12	12	30202500	31124900	34983100	34879600	62834000	24811200
HD-01735-RA	RAP1A_Ras_related_protein_Rap_1A	RAP1A_Ras_related_protein_Rap_1A		8	8	30201300	25289300	29790100	35069700	34042000	29987800
HD-22325-RA	MAP2K7_MKK7_mitogen_activated_protein_kinase_kinase_7	MAP2K7_MKK7_mitogen_activated_protein_kinase_kinase_7		12	11	30200500	28894600	29636900	31371900	25655900	34213700
HD-17556-RA	SDHA_SDH1_succinate_dehydrogenase_(ubiquinone)_flavoprotein_subunit	SDHA_SDH1_succinate_dehydrogenase_(ubiquinone)_flavoprotein_subunit		23	23	30185700	36008800	27609600	44118300	80263100	43110500
HD-00963-RA	TRAPPC8_TRS85_trafficking_protein_particle_complex_subunit_8	TRAPPC8_TRS85_trafficking_protein_particle_complex_subunit_8		27	27	30178800	34631300	27629400	34833900	38035600	33674100
HD-01719-RA	CADPS_calcium_dependent_secretion_activator	CADPS_calcium_dependent_secretion_activator		19	19	30157900	38681900	31830900	29066900	20957500	26796200
HD-14722-RA	ECH1_Delta3_5_Delta2_4_dienoyl_CoA_isomerase	ECH1_Delta3_5_Delta2_4_dienoyl_CoA_isomerase		7	7	30157500	25308400	31422100	31418300	76633900	28699800
HD-09257-RA	PECR_peroxisomal_trans_2_enoyl_CoA_reductase	PECR_peroxisomal_trans_2_enoyl_CoA_reductase		8	8	30115700	32897200	31433100	34532600	49491700	39907200
HD-02731-RA	UNANNOTATED	UNANNOTATED		3	3	30107200	25009800	22918900	32789000	72527300	20174200
HD-20629-RA	UNANNOTATED	UNANNOTATED		9	9	30105400	21166000	43610000	12667600	12889800	14737000
HD-11294-RA	UNANNOTATED	UNANNOTATED		17	17	30085300	37409300	38720900	191476000	105128000	44369200
HD-17770-RA	PDCD6IP_ALIX_RIM20_programmed_cell_death_6_interacting_protein	PDCD6IP_ALIX_RIM20_programmed_cell_death_6_interacting_protein		34	34	30067200	28611000	32821400	27643400	32378600	23312000
HD-10140-RA	UNANNOTATED	UNANNOTATED		10	10	30057100	36903900	27495400	31613600	25851700	28635800
HD-00904-RA	E2.7.1.20_ADK_adenosine_kinase	E2.7.1.20_ADK_adenosine_kinase		14	14	30052400	32229700	38208800	25267700	23131300	35512800
HD-14726-RA	UNANNOTATED	UNANNOTATED		13	13	30051800	35510300	27436800	71246700	95329100	69235300
HD-17685-RA	DPYS_dht_hydA_dihydropyrimidinase	DPYS_dht_hydA_dihydropyrimidinase		14	4	30008900	25019900	40280100	26296600	28048200	17347800
HD-08458-RA	4CL_4_coumarate_CoA_ligase	4CL_4_coumarate_CoA_ligase		13	13	29973500	29611800	39891000	23933100	31318000	19521400
HD-19959-RA	GCLC_glutamate_cysteine_ligase_catalytic_subunit	GCLC_glutamate_cysteine_ligase_catalytic_subunit		19	19	29957300	24638600	33905000	23542400	22594200	24049100
HD-18834-RA	INTS8_integrator_complex_subunit_8	INTS8_integrator_complex_subunit_8		13	13	29951700	29489800	32211400	37839400	34923500	36398100
HD-16205-RA	H2A_histone_H2A	H2A_histone_H2A		3	3	29948500	23676800	22597300	43922200	106445000	58452700
HD-20259-RA	PTPRO_receptor_type_tyrosine_protein_phosphatase_O	PTPRO_receptor_type_tyrosine_protein_phosphatase_O		22	22	29924300	35007100	31273800	21796700	24061100	12281100
HD-02876-RA	UNANNOTATED	UNANNOTATED		21	21	29915600	35325300	29224200	29675300	25787200	27027400
HD-21877-RA;HD-27192-RA	UNANNOTATED	UNANNOTATED		11	11	29901600	35393300	38372500	13705700	10140000	14929600
HD-24640-RA	ANPRA_NPR1_atrial_natriuretic_peptide_receptor_A	ANPRA_NPR1_atrial_natriuretic_peptide_receptor_A		17	17	29899800		21907500	72719400	166555000	76776200
HD-11790-RA	UNANNOTATED	UNANNOTATED		2	2	29888100	28190000	30011400	69211100	75349400	50027200
HD-11121-RA	UNANNOTATED	UNANNOTATED		6	6	29886800	18005700	4725860	54113800	110400000	40942200
HD-10903-RA	SMC2_structural_maintenance_of_chromosome_2	SMC2_structural_maintenance_of_chromosome_2		38	38	29882400	27283100	25306300	28544300	30119300	43224600
HD-07839-RA	E3.5.4.3_guaD_guanine_deaminase	E3.5.4.3_guaD_guanine_deaminase		16	16	29882200	26913600	35994800	21887300	27053200	24259300
HD-20540-RA;HD-26679-RA	RRAGA_B_Ras_related_GTP_binding_protein_A_B	RRAGA_B_Ras_related_GTP_binding_protein_A_B		9	9	29876600	34108400	28926800	33644900	36942100	31314100
HD-16858-RA	atuD_citronellyl_CoA_dehydrogenase	atuD_citronellyl_CoA_dehydrogenase		14	14	29864700	57705600	30889200	44177200	80305900	42940400
HD-05257-RA	ATG2_autophagy_related_protein_2	ATG2_autophagy_related_protein_2		23	23	29863000	34868600	30808800	26402600	25741900	24740700
HD-00820-RA	RB1CC1_RB1_inducible_coiled_coil_protein_1	RB1CC1_RB1_inducible_coiled_coil_protein_1		19	19	29835200	31407100	28674800	42626300	27486500	23983300
HD-07730-RA	TOM70_mitochondrial_import_receptor_subunit_TOM70	TOM70_mitochondrial_import_receptor_subunit_TOM70		25	25	29832200	34168000	30941700	49830800	57602600	54329900
HD-18979-RA	GP63_leishmanolysin	GP63_leishmanolysin		9	9	29815300	45126200	26437600	35036500	68721300	19366400
HD-01655-RA	E1.1.1.30_bdh_3_hydroxybutyrate_dehydrogenase	E1.1.1.30_bdh_3_hydroxybutyrate_dehydrogenase		6	6	29777200	16695200	36379700	21638600	15551400	16642700
HD-00901-RA	FNBP1_formin_binding_protein_1	FNBP1_formin_binding_protein_1		21	21	29762800	28440700	30207800	29825700	27530100	27092600
HD-11940-RA	UNANNOTATED	UNANNOTATED		16	16	29762000	19627700	35282400	23315700	43849500	13356000
HD-04901-RA	UNANNOTATED	UNANNOTATED		13	13	29760300	8451500	25542800	32286300	26141400	14421300
HD-06915-RA	UNANNOTATED	UNANNOTATED		41	41	29748600	38335600	29958200	21147200	29219100	7768970
HD-11373-RA	UNANNOTATED	UNANNOTATED		4	4	29729200	32263600	30370400	5918350	11425500	3212730
HD-09142-RA	UNANNOTATED	UNANNOTATED		32	32	29727000	39672100	33968900	30682700	31548900	27635500
HD-01766-RA	MRPL46_large_subunit_ribosomal_protein_L46	MRPL46_large_subunit_ribosomal_protein_L46		9	9	29703300	21031000	26697600	27323200	76391400	35807500
HD-15894-RA	U2AF1_splicing_factor_U2AF_35_kDa_subunit	U2AF1_splicing_factor_U2AF_35_kDa_subunit		7	7	29695000	33921400	32195200	31983000	44498600	37579400
HD-18141-RA	UNANNOTATED	UNANNOTATED		4	4	29649000		29834500
HD-13187-RA	KPNB1_IPO1_importin_subunit_beta_1	KPNB1_IPO1_importin_subunit_beta_1		24	3	29643100	30021700	34989000	27746200	27757800	39680000
HD-10879-RA	UNANNOTATED	UNANNOTATED		10	10	29638100	35667200	26887300	14632200	23903900	5703020
HD-06283-RA	UNANNOTATED	UNANNOTATED		21	21	29625400	25754700	28951100	28347000	23782700	22476700
HD-21266-RA	UNANNOTATED	UNANNOTATED		15	15	29606500	30480100	34590500	19373100	10825100	12463700
HD-22763-RA	UNANNOTATED	UNANNOTATED		4	4	29590300	60793800	58212300	17217000	12438600	3663920
HD-02167-RA	UNANNOTATED	UNANNOTATED		9	9	29589300	55879300	31943300
HD-08778-RA	ALDH_aldehyde_dehydrogenase_(NAD+)	ALDH_aldehyde_dehydrogenase_(NAD+)		18	18	29583900	37356900	29139100	38725100	39354800	25659500
HD-04317-RA	XDH_xanthine_dehydrogenase_oxidase	XDH_xanthine_dehydrogenase_oxidase		18	5	29570900	29951600	36632100	30668400	32788300	21233100
HD-19522-RA	CMS1_protein_CMS1	CMS1_protein_CMS1		5	5	29567800	31342900	34514500	31157200	31036900	24537200
HD-03447-RA	CASD1_N_acetylneuraminate_9_O_acetyltransferase	CASD1_N_acetylneuraminate_9_O_acetyltransferase		15	15	29561000	27128300	32933500	31789600	34099600	37315100
HD-05328-RA	CDK10_cyclin_dependent_kinase_10	CDK10_cyclin_dependent_kinase_10		4	4	29549800	28592400	25077000			28729300
HD-20361-RA	VPS16_vacuolar_protein_sorting_associated_protein_16	VPS16_vacuolar_protein_sorting_associated_protein_16		24	24	29548600	31302700	27912200	29455900	25214100	27493900
HD-19727-RA	UNANNOTATED	UNANNOTATED		17	17	29545800	60671400	35616100	28232600	19613700	14986000
HD-06596-RA	UNANNOTATED	UNANNOTATED		29	29	29540500		25333500	34951200	105511000	43578700
HD-02570-RA	RERE_arginine_glutamic_acid_dipeptide_repeats_protein	RERE_arginine_glutamic_acid_dipeptide_repeats_protein		8	8	29502100	25648500	25419900	28134900	18694500	34107000
HD-22523-RA	PTPN12_18_22_tyrosine_protein_phosphatase_non_receptor_type_12_18_22	PTPN12_18_22_tyrosine_protein_phosphatase_non_receptor_type_12_18_22		18	18	29490300	25944500	28342300	26281300	22507700	23703700
HD-04899-RA	RCAN1_MCIP1_calcipressin_1	RCAN1_MCIP1_calcipressin_1		4	4	29435900	22408900	35682000	23165800	18307000	26394400
HD-25413-RA	ABCD3_PMP70_ATP_binding_cassette_subfamily_D_(ALD)_member_3	ABCD3_PMP70_ATP_binding_cassette_subfamily_D_(ALD)_member_3		13	13	29429100	31650200	25911500	37954200	47414900	35445700
HD-02671-RA	GST_gst_glutathione_S_transferase	GST_gst_glutathione_S_transferase		7	6	29412000	30192400	32602300	20193800	17616300	16637900
HD-02997-RA	UNANNOTATED	UNANNOTATED		9	9	29410700	42713500	31135400	22184000	18145700	17872600
HD-20907-RA	UNANNOTATED	UNANNOTATED		6	6	29405900	19165400	25337600	57816200	72587100	66231800
HD-03838-RA	UNANNOTATED	UNANNOTATED		8	8	29403400	27915400	37454900	20610900	32994700	13563800
HD-03785-RA	NRD1_nardilysin	NRD1_nardilysin		15	15	29398500	31569400	30414600	25297900	25236900	19624600
HD-11384-RA	DCHS1_2_PCDH16_23_protocadherin_16_23	DCHS1_2_PCDH16_23_protocadherin_16_23		33	33	29394800	9208560	26980700	50794300	150095000	58764400
HD-12860-RA	UNANNOTATED	UNANNOTATED		10	10	29388700	19531300	35434000	28625300	32137600	17474400
HD-05507-RA	UNANNOTATED	UNANNOTATED		12	12	29384800	24711300	33999400	34744500	50167300	23681900
HD-06312-RA	MYOF_myoferlin	MYOF_myoferlin		63	63	29381600	24859100	27293300	51818800	85144800	47271300
HD-02217-RA	E3.2.1.123_endoglycosylceramidase	E3.2.1.123_endoglycosylceramidase		8	8	29379300	24225900	36515700	39272300	137443000	33224700
HD-00105-RA	UNANNOTATED	UNANNOTATED		7	7	29379100	19256100	33021900	14436700	16778500	22929300
HD-15742-RA	UNANNOTATED	UNANNOTATED		13	13	29346300	41472700	30344600	26845800	26735200	32217200
HD-20851-RA	SNRPF_SMF_small_nuclear_ribonucleoprotein_F	SNRPF_SMF_small_nuclear_ribonucleoprotein_F		3	3	29343100	37707100	26105400	49814800	168150000	33069100
HD-00797-RA	HNRNPF_H_heterogeneous_nuclear_ribonucleoprotein_F_H	HNRNPF_H_heterogeneous_nuclear_ribonucleoprotein_F_H		17	17	29340700	29916700	36114900	32033300	32325700	41973600
HD-12430-RA	DNAJC3_DnaJ_homolog_subfamily_C_member_3	DNAJC3_DnaJ_homolog_subfamily_C_member_3		5	5	29331500	26726100	27090100	57646100	84342000	35791400
HD-11600-RA	NMT_glycylpeptide_N_tetradecanoyltransferase	NMT_glycylpeptide_N_tetradecanoyltransferase		17	17	29325800	31706500	28174500	28148000	21566500	35600200
HD-01905-RA	pfdB_PFDN6_prefoldin_beta_subunit	pfdB_PFDN6_prefoldin_beta_subunit		7	7	29315900	23215700	41404200	19528600	36725000	24543000
HD-10120-RA	E1.7.1.7_guaC_GMP_reductase	E1.7.1.7_guaC_GMP_reductase		5	5	29302500	26401800	34691900	30838400	45379800	44516000
HD-08279-RA	EPN_epsin	EPN_epsin		11	11	29294800	27771800	26532300	17227900	14011200	21530700
HD-18781-RA	FLNA_filamin	FLNA_filamin		33	33	29283400	39098000	30221400	7384860	9123520	4243540
HD-20968-RA	GBE1_glgB_1_4_alpha_glucan_branching_enzyme	GBE1_glgB_1_4_alpha_glucan_branching_enzyme		17	17	29276900	23033200	32251000	20954900	21677800	33758500
HD-23131-RA;HD-22987-RA	UNANNOTATED	UNANNOTATED		5	5	29254300	27308600	25695900	30028200	32374300	36873300
HD-04083-RA	UNANNOTATED	UNANNOTATED		7	7	29250600	25604800	32525500	25378000	26664900	30108300
HD-21151-RA	UNANNOTATED	UNANNOTATED		7	7	29248400	43913700	30959300	24096200	18686000	11823200
HD-18702-RA	PARD6_partitioning_defective_protein_6	PARD6_partitioning_defective_protein_6		11	9	29226200	27886200	28165700	25170900	21681000	19912500
HD-01909-RA	SPG11_spatacsin	SPG11_spatacsin		28	28	29215200	36007900	25921800	36179300	35792600	34070900
HD-00188-RA	RANGAP1_Ran_GTPase_activating_protein_1	RANGAP1_Ran_GTPase_activating_protein_1		15	15	29207000	21622800	33242000	20918200	16736800	28452400
HD-11696-RA	UNANNOTATED	UNANNOTATED		8	8	29191000	42296300	24956800	17258900	12209500	10189100
HD-17931-RA	UNANNOTATED	UNANNOTATED		16	16	29182900	40141100	29466300	33429000	68431000	40010000
HD-02875-RA	UNANNOTATED	UNANNOTATED		15	15	29160300	29763200	30701600	24747500	21755000	22964800
HD-03618-RA	UNANNOTATED	UNANNOTATED		3	3	29146600	30191000	28352700	71385300	90847900	62309500
HD-10563-RA	RASGRF2_Ras_specific_guanine_nucleotide_releasing_factor_2	RASGRF2_Ras_specific_guanine_nucleotide_releasing_factor_2		11	11	29128700	35862000	29146800	51334400	28646000	39971000
HD-08323-RA	UNANNOTATED	UNANNOTATED		29	29	29125000	25694500	32135800	20357100	15150500	20043200
HD-16739-RA	DDX6_RCK_DHH1_ATP_dependent_RNA_helicase_DDX6_DHH1	DDX6_RCK_DHH1_ATP_dependent_RNA_helicase_DDX6_DHH1		25	25	29123900	29153500	29279300	32857600	29018700	32846600
HD-15972-RA	UNANNOTATED	UNANNOTATED		34	34	29095200	29823700	27377600	33261700	29099400	30371600
HD-20396-RA	pfdA_PFDN5_prefoldin_alpha_subunit	pfdA_PFDN5_prefoldin_alpha_subunit		10	10	29078400	25590200	35374300	20547300	29054100	27750800
HD-16864-RA	UNANNOTATED	UNANNOTATED		7	7	29064000	35982800	30542100	16672100	14143700	16331400
HD-17389-RA	CDKL_cyclin_dependent_kinase_like	CDKL_cyclin_dependent_kinase_like		11	11	29058200	25382000	34807100	9923940	6193850	20353700
HD-11935-RA	UNANNOTATED	UNANNOTATED		4	4	29038300	18525600	31273800	39264400	57009400	50177000
HD-16597-RA	RAP1GAP_RAPGAP_RAP1_GTPase_activating_protein_1	RAP1GAP_RAPGAP_RAP1_GTPase_activating_protein_1		10	10	29018000	41430900	36095800	21273600	12337300
HD-13234-RA	UNANNOTATED	UNANNOTATED		20	20	29014300	11618900	32722700	40997900	38300500	20288300
HD-06363-RA	EIF4E_translation_initiation_factor_4E	EIF4E_translation_initiation_factor_4E		4	4	29003600	28443700	27737800	27272700	23124200	24176200
HD-06169-RA	NEDD4_RSP5_E3_ubiquitin_protein_ligase_NEDD4	NEDD4_RSP5_E3_ubiquitin_protein_ligase_NEDD4		22	22	28987600	31735500	28607800	32016400	29993300	28585900
HD-15769-RA	UNANNOTATED	UNANNOTATED		6	6	28976000	10180800	15474200	38238100	36929500	27609400
HD-07265-RA	UBA5_UBE1DC1_ubiquitin_like_modifier_activating_enzyme_5	UBA5_UBE1DC1_ubiquitin_like_modifier_activating_enzyme_5		9	9	28943700	21466800	31533000	18114800	13458200	18688600
HD-16195-RA;HD-23067-RA	UNANNOTATED	UNANNOTATED		4	4	28932600	27983500	35789200	36395100	36972300	29841300
HD-02932-RA	UNANNOTATED	UNANNOTATED		12	12	28926300	20682800	32470900	18768500	24311100	51908300
HD-25468-RA	MTX_metaxin	MTX_metaxin		6	6	28921900	21612300	22070500	46893600	76338400	35353000
HD-01513-RA	qor_CRYZ_NADPH:quinone_reductase	qor_CRYZ_NADPH:quinone_reductase		10	10	28919800	34718800	33558900	31258300	43734600	37655600
HD-16543-RA	PPP1R37_LRRC68_protein_phosphatase_1_regulatory_subunit_37	PPP1R37_LRRC68_protein_phosphatase_1_regulatory_subunit_37		16	16	28918900	37294200	33901800	27994000	20102700	22147000
HD-04911-RA	UNANNOTATED	UNANNOTATED		2	2	28890000	3587210	24095700	3596160	5657370	5225690
HD-13004-RA	grxC_GLRX_GLRX2_glutaredoxin_3	grxC_GLRX_GLRX2_glutaredoxin_3		3	3	28874900	49579900	33918800	79630900	111118000	66600300
HD-11597-RA	UNANNOTATED	UNANNOTATED		9	9	28857000	32999700	34741800	7401010	4139010	5936910
HD-22521-RA	PSMD2_RPN1_26S_proteasome_regulatory_subunit_N1	PSMD2_RPN1_26S_proteasome_regulatory_subunit_N1		38	38	28845000	30896300	27597900	35262600	35897200	38762700
HD-00882-RA	RBM26_RNA_binding_protein_26	RBM26_RNA_binding_protein_26		14	14	28828100	32417700	25349900	38148900	31793800	48886200
HD-15701-RA	MVD_mvaD_diphosphomevalonate_decarboxylase	MVD_mvaD_diphosphomevalonate_decarboxylase		7	7	28809100	36791200	32180900	22937700	30520500	17361400
HD-00043-RA	LBP_lipopolysaccharide_binding_protein	LBP_lipopolysaccharide_binding_protein		5	5	28806500	30262800	33359200	25815500	50631800	21684800
HD-05736-RA	E2.2.1.1_tktA_tktB_transketolase	E2.2.1.1_tktA_tktB_transketolase		12	12	28797000	64371500		35823300	58029400	31809800
HD-02728-RA	PHKA_B_phosphorylase_kinase_alpha_beta_subunit	PHKA_B_phosphorylase_kinase_alpha_beta_subunit		3	3	28780100	33392500	23753600	22706100	24426200	16578000
HD-11346-RA	UNANNOTATED	UNANNOTATED		10	10	28768300	27416400	31791200	13193100	11199500	10708800
HD-17585-RA	UNANNOTATED	UNANNOTATED		1	1	28732500		32400500		2281470
HD-19700-RA	UNANNOTATED	UNANNOTATED		32	32	28728400	27797500	28036900	39428400	57491900	40912700
HD-00941-RA	CTU2_NCS2_cytoplasmic_tRNA_2_thiolation_protein_2	CTU2_NCS2_cytoplasmic_tRNA_2_thiolation_protein_2		16	16	28724200	30415100	27836100	26777100	24543300	26336600
HD-23247-RA;HD-24650-RA	UNANNOTATED	UNANNOTATED		12	12	28719200	29830100	25566800	25618900	21212400	17723000
HD-11747-RA	UNANNOTATED	UNANNOTATED		8	8	28680600	23242700	30201600	46613700	32603100	13430700
HD-03449-RA	UNANNOTATED	UNANNOTATED		19	19	28676300	22593800	29549700	15597100	16446800	18407300
HD-20916-RA	PTPRF_LAR_receptor_type_tyrosine_protein_phosphatase_F	PTPRF_LAR_receptor_type_tyrosine_protein_phosphatase_F		24	24	28668400	30520500	31922500	22988700	25170300	10525700
HD-08286-RA	ACTR1_ARP1_centractin	ACTR1_ARP1_centractin		7	7	28648600	30114600	25909900	30379000	31572300	26911000
HD-05365-RA	UNANNOTATED	UNANNOTATED		11	11	28623600	28171400	27900600	25163300	15897900	21227600
HD-00823-RA	UNANNOTATED	UNANNOTATED		13	13	28616900	32607900	25849100	33702400	39777800	33116100
HD-06803-RA	METTL16_METT10D_U6_snRNA_m6A_methyltransferase	METTL16_METT10D_U6_snRNA_m6A_methyltransferase		3	3	28615400	38535600	20675800	28461300		37223600
HD-07780-RA	RPB5_POLR2E_DNA_directed_RNA_polymerases_I_II_and_III_subunit_RPABC1	RPB5_POLR2E_DNA_directed_RNA_polymerases_I_II_and_III_subunit_RPABC1		7	7	28532100	27737700	26820300	32048200	41905200	36782600
HD-15590-RA	CRYL1_L_gulonate_3_dehydrogenase	CRYL1_L_gulonate_3_dehydrogenase		20	20	28517300	35813700	30985800	25972400	21572400	27207400
HD-20140-RA	MAPKAPK2_mitogen_activated_protein_kinase_activated_protein_kinase_2	MAPKAPK2_mitogen_activated_protein_kinase_activated_protein_kinase_2		9	9	28503600	33909800	32718600	25360700	21720300	23667800
HD-11605-RA	WDR12_YTM1_ribosome_biogenesis_protein	WDR12_YTM1_ribosome_biogenesis_protein		14	14	28477400	25034600	26315600	25435500	33018600	35903300
HD-15733-RA	UNANNOTATED	UNANNOTATED		13	13	28470700	35055000	30597100	34232000	25180500	26842500
HD-14890-RA	UNANNOTATED	UNANNOTATED		4	4	28470600	12764600	46607500	30511500	14191900	18693900
HD-10750-RA	CD63_MLA1_TSPAN30_CD63_antigen	CD63_MLA1_TSPAN30_CD63_antigen		2	2	28459600	14141400	27699900	79661400	148064000	50409500
HD-23675-RA	UNANNOTATED	UNANNOTATED		19	19	28430800	33560300	24817500	14723100	12900500	6795260
HD-19250-RA	UNANNOTATED	UNANNOTATED		9	9	28417100	25830300	34687000	33242100	66514800	24618600
HD-22568-RA	NBAS_neuroblastoma_amplified_sequence	NBAS_neuroblastoma_amplified_sequence		33	33	28398100	30016300	25308400	42434200	40415100	41225400
HD-03473-RA	UNANNOTATED	UNANNOTATED		16	16	28392300	22299500	26132300	25892400	29118600	33849900
HD-16357-RA	UNANNOTATED	UNANNOTATED		33	33	28388500	21124800	34178200	10618100	5264950	7183070
HD-03480-RA	NTE_NRE_lysophospholipid_hydrolase	NTE_NRE_lysophospholipid_hydrolase		15	15	28386400	25225600	26913100	47224400	45825000	48180300
HD-05260-RA	NUP133_nuclear_pore_complex_protein_Nup133	NUP133_nuclear_pore_complex_protein_Nup133		24	24	28350200	24806300	24486200	29648900	24635400	38637300
HD-05026-RA	UNANNOTATED	UNANNOTATED		5	5	28349300	20038600	34660000	15273000	10805700
HD-00149-RA	ABCB1_CD243_ATP_binding_cassette_subfamily_B_(MDR_TAP)_member_1	ABCB1_CD243_ATP_binding_cassette_subfamily_B_(MDR_TAP)_member_1		28	26	28331100	19333700	24144200	54056800	71313000	48724400
HD-05208-RA	UNANNOTATED	UNANNOTATED		29	29	28311800	34076400	27340200	19146000	15300400	18279700
HD-00288-RA	PTGR1_LTB4DH_prostaglandin_reductase_1	PTGR1_LTB4DH_prostaglandin_reductase_1		10	10	28304800	25808100	29961800	28541600	53625500	24715100
HD-03797-RA	SFRS12_splicing_factor_arginine_serine_rich_12	SFRS12_splicing_factor_arginine_serine_rich_12		6	6	28293800	29194200	26922900	36948800	32694900	36512300
HD-14392-RA	hflK_modulator_of_FtsH_protease_HflK	hflK_modulator_of_FtsH_protease_HflK		20	20	28292900	74450500	6373150	46349800	83505600	41687600
HD-08808-RA	FBN1_fibrillin_1	FBN1_fibrillin_1		10	7	28291200	22268700	27846300
HD-16270-RA	E3.1.3.56_inositol_1_4_5_trisphosphate_5_phosphatase	E3.1.3.56_inositol_1_4_5_trisphosphate_5_phosphatase		4	4	28286200	31446200	33644800	28393800	27059300	34218900
HD-00642-RA	RIOX1_NO66_bifunctional_lysine_specific_demethylase_and_histidyl_hydroxylase_NO66	RIOX1_NO66_bifunctional_lysine_specific_demethylase_and_histidyl_hydroxylase_NO66		18	18	28272900	32649600	30951000	45704000	35142000	44474500
HD-14796-RA	UNANNOTATED	UNANNOTATED		11	11	28255300	25142100	29395700	18743700	13327000	19329700
HD-18490-RA	GNPNAT1_GNA1_glucosamine_phosphate_N_acetyltransferase	GNPNAT1_GNA1_glucosamine_phosphate_N_acetyltransferase		10	10	28233000	12102100	31695000	30984700	31790700	39487700
HD-03308-RA	UNANNOTATED	UNANNOTATED		8	8	28230500	23063500	30494100	29910200	34028000	28146600
HD-06799-RA	ATXN2_2L_ataxin_2_2L	ATXN2_2L_ataxin_2_2L		6	6	28212400	21079300	32132500	21201200	20389600	18175700
HD-02661-RA	ALG11_alpha_1_2_mannosyltransferase	ALG11_alpha_1_2_mannosyltransferase		8	8	28197700	33827400	26398500	52634200	62725100	45338100
HD-11310-RA	GRB2_growth_factor_receptor_binding_protein_2	GRB2_growth_factor_receptor_binding_protein_2		8	8	28168600	24918700	28783900	21381200	21283400	17689000
HD-21888-RA	CTSH_cathepsin_H	CTSH_cathepsin_H		8	8	28132700	21562200	30296100	67013400	140329000	42098300
HD-03725-RA	NAALAD_N_acetylated_alpha_linked_acidic_dipeptidase	NAALAD_N_acetylated_alpha_linked_acidic_dipeptidase		14	14	28119900	14534100	34297500	27849200	50426100	19429300
HD-02836-RA	SCP2_SCPX_sterol_carrier_protein_2	SCP2_SCPX_sterol_carrier_protein_2		11	11	28118300	36518100	29357700	18070200	19535700	13762000
HD-17725-RA	VTI1_vesicle_transport_through_interaction_with_t_SNAREs_1	VTI1_vesicle_transport_through_interaction_with_t_SNAREs_1		6	6	28096700	26959100	29735100	31059300	66961600	27264600
HD-23689-RA	UNANNOTATED	UNANNOTATED		12	9	28094100	32208100	28114400	29850600	31333700	33488500
HD-06891-RA	LARP4_la_related_protein_4	LARP4_la_related_protein_4		18	18	28064600	20021000	24567700	19540800	18326300	23969800
HD-16735-RA	UNANNOTATED	UNANNOTATED		16	16	28063000	36842500	27832700	30982700	16107600	19106700
HD-18869-RA	PSMA1_20S_proteasome_subunit_alpha_6	PSMA1_20S_proteasome_subunit_alpha_6		10	6	28055400	29553200	19520900	36328400	54565800	37359300
HD-19045-RA	ATP2B_P_type_Ca2+_transporter_type_2B	ATP2B_P_type_Ca2+_transporter_type_2B		37	37	28021400	32184700	28167400	39273000	43428300	31825900
HD-04778-RA	TOLLIP_toll_interacting_protein	TOLLIP_toll_interacting_protein		5	5	27971100	30715600	34542000	45601300	64658300	33680700
HD-06285-RA	ZC3H11_zinc_finger_CCCH_domain_containing_protein_11	ZC3H11_zinc_finger_CCCH_domain_containing_protein_11		18	17	27955900	18420000	28838600	13728800	4667090	24956100
HD-24304-RA	GNPTG_GNPTAG_N_acetylglucosamine_1_phosphate_transferase_gamma_subunit	GNPTG_GNPTAG_N_acetylglucosamine_1_phosphate_transferase_gamma_subunit		3	3	27918500	30214300	26016900	30501900	75201400	23420600
HD-23070-RA	UNANNOTATED	UNANNOTATED		7	7	27912800	19131200	25713100	24279600	32318300	21593500
HD-12694-RA	RBM8A_Y14_RNA_binding_protein_8A	RBM8A_Y14_RNA_binding_protein_8A		5	5	27908200	89551800	40995600	41195000	16719400	106660000
HD-06273-RA	UNANNOTATED	UNANNOTATED		18	18	27902600	23461400	29316300	37872700	81896600	26618400
HD-10501-RA	mtaP_MTAP_5_methylthioadenosine_phosphorylase	mtaP_MTAP_5_methylthioadenosine_phosphorylase		11	11	27886500	33899900	35508600	23052200	27152000	17582500
HD-02191-RA	SSX2IP_ADIP_synovial_sarcoma_X_breakpoint_2_interacting_protein	SSX2IP_ADIP_synovial_sarcoma_X_breakpoint_2_interacting_protein		5	5	27872900	23420000	22951700	31148000	51781400	28490300
HD-00122-RA	SNU23_U4_U6.U5_tri_snRNP_component_SNU23	SNU23_U4_U6.U5_tri_snRNP_component_SNU23		7	7	27863400	28598300	28767500	14601200	10281500	26353700
HD-17786-RA	SND1_staphylococcal_nuclease_domain_containing_protein_1	SND1_staphylococcal_nuclease_domain_containing_protein_1		31	31	27829500	29212200	29001600	26847400	28301500	32648900
HD-15732-RA	SEPT2_septin_2	SEPT2_septin_2		14	13	27826400	30246300	31961300	27805100	33332200	32673200
HD-03005-RA	E3.2.1.25_MANBA_manB_beta_mannosidase	E3.2.1.25_MANBA_manB_beta_mannosidase		15	15	27813700	17681200	31450900	23373300	41564100	15935600
HD-05559-RA	FOHSDR_NADP+_dependent_farnesol_dehydrogenase	FOHSDR_NADP+_dependent_farnesol_dehydrogenase		4	4	27806100	10179100	29707400			17368300
HD-21396-RA	UNANNOTATED	UNANNOTATED		14	14	27804900	40286000	28854800	22823900	64511400	18819200
HD-00672-RA	UNANNOTATED	UNANNOTATED		33	33	27802000	33576400	29595400	26950000	28433300	23277000
HD-04233-RA	UNANNOTATED	UNANNOTATED		10	10	27752000	30176900	36013800	19768800	20826100	21563000
HD-08758-RA	NNMT_nicotinamide_N_methyltransferase	NNMT_nicotinamide_N_methyltransferase		8	6	27750600	17947200	33987100	36263100	42841000	49984000
HD-11146-RA	UNANNOTATED	UNANNOTATED		3	3	27733600	106231000		43788700	95099400	43346500
HD-12287-RA	UNANNOTATED	UNANNOTATED		26	26	27733500	24291700	25020200	20996800	13426400	30451800
HD-20764-RA	UNANNOTATED	UNANNOTATED		6	6	27716700	26014500	22997200	37927900	37524800	32418300
HD-08187-RA	ARSA_arylsulfatase_A	ARSA_arylsulfatase_A		10	10	27708800	21086100	31636300	35442100	81763700	37560600
HD-13683-RA	UNANNOTATED	UNANNOTATED		10	10	27686600		37772000	82445900	85768600	27296500
HD-17294-RA	NCALD_neurocalcin_delta	NCALD_neurocalcin_delta		7	7	27669100	22077800	24545800	26076300	32359200	24677800
HD-10018-RA	K06944_uncharacterized_protein	K06944_uncharacterized_protein		11	11	27652100	30954700	32539100	27940800	28221300	29177100
HD-02043-RA	UNANNOTATED	UNANNOTATED		14	14	27642200	41263600	30835400	20237000	8750590	7169870
HD-07048-RA	INTS1_integrator_complex_subunit_1	INTS1_integrator_complex_subunit_1		36	36	27626400	36667800	23420300	32161100	28484600	36770900
HD-22229-RA	UNANNOTATED	UNANNOTATED		11	11	27622500	31800500	27715100	27533400	55830700	23245400
HD-11504-RA	UNANNOTATED	UNANNOTATED		8	8	27611900	26303000	18397200	25903600	20593100	17194600
HD-13387-RA	UNANNOTATED	UNANNOTATED		12	12	27599900	28397600	29142500	20653500	18316700	24735100
HD-18574-RA	UNANNOTATED	UNANNOTATED		10	10	27590300	21851100	24408900	45559900	36410000	48280100
HD-00831-RA	UNANNOTATED	UNANNOTATED		22	22	27581300	33705000	26684800	22717700	17530700	23068200
HD-14885-RA	UNANNOTATED	UNANNOTATED		9	9	27579800	31556400	19524300	24996000	22889500	22862000
HD-00624-RA	MAK21_NOC1_CEBPZ_ribosome_biogenesis_protein_MAK21	MAK21_NOC1_CEBPZ_ribosome_biogenesis_protein_MAK21		16	16	27571800	28101400	24472300	27060700	29089700	34390900
HD-15602-RA	ASCC3_activating_signal_cointegrator_complex_subunit_3	ASCC3_activating_signal_cointegrator_complex_subunit_3		39	20	27550400	34638100	27184000	36239200	36682100	35590700
HD-13222-RA	AGPHD1_hydroxylysine_kinase	AGPHD1_hydroxylysine_kinase		14	14	27544100	30474500	30342100	30055600	20419300	34113500
HD-22462-RA	NUP210_GP210_nuclear_pore_complex_protein_Nup210	NUP210_GP210_nuclear_pore_complex_protein_Nup210		3	3	27540400	13647300	24660600	41594800	54600600	36722000
HD-17496-RA;HD-23201-RA	UNANNOTATED	UNANNOTATED		10	10	27536500	19352900	30405600	15591500	14800900	13021700
HD-12653-RA	iscS_NFS1_cysteine_desulfurase	iscS_NFS1_cysteine_desulfurase		13	13	27509300	31161000	25126000	30214000	54548100	39396600
HD-15893-RA	TBCC_tubulin_specific_chaperone_C	TBCC_tubulin_specific_chaperone_C		9	9	27494900	19756300	29058400	15409100	9427310	19644000
HD-12070-RA	glpC_glycerol_3_phosphate_dehydrogenase_subunit_C	glpC_glycerol_3_phosphate_dehydrogenase_subunit_C		5	5	27493300	52850100		76958.5	69529600	35431500
HD-02011-RA	UNANNOTATED	UNANNOTATED		9	9	27488500	28359000	24401300	16167400	8835900	10330800
HD-05920-RA	AARSD1_ALAX_misacylated_tRNA(Ala)_deacylase	AARSD1_ALAX_misacylated_tRNA(Ala)_deacylase		3	3	27476500	49414000		13137100		14317500
HD-00599-RA	SNX5_6_32_sorting_nexin_5_6_32	SNX5_6_32_sorting_nexin_5_6_32		16	16	27467000	34395200	27302800	23294600	24022500	28123600
HD-21318-RA	PREB_SEC12_prolactin_regulatory_element_binding_protein	PREB_SEC12_prolactin_regulatory_element_binding_protein		18	18	27466900	30024100	27598100	37288000	26036700	28997600
HD-13996-RA	CARP_pepA_leucyl_aminopeptidase	CARP_pepA_leucyl_aminopeptidase		14	14	27465900	99815000		61395300	93534900	60972800
HD-20296-RA	UNANNOTATED	UNANNOTATED		9	9	27460400	23986000	28478900	58009500	58405300	35869600
HD-00927-RA	MED7_mediator_of_RNA_polymerase_II_transcription_subunit_7	MED7_mediator_of_RNA_polymerase_II_transcription_subunit_7		4	4	27444200	25004300	29646400	14445400	18580200	21112800
HD-10061-RA	UNANNOTATED	UNANNOTATED		9	9	27439400	28312000	27651600	34165700	31680700	34896900
HD-00368-RA	UNANNOTATED	UNANNOTATED		9	9	27397400	26726200	34139600	35892400	90614500	27034700
HD-17280-RA	UNANNOTATED	UNANNOTATED		5	5	27354200	25259700	25502200	32430400	42225400	43345700
HD-00637-RA	UNANNOTATED	UNANNOTATED		2	2	27335900	27929100	27296800	52308900	67982200	27906500
HD-00994-RA	PFDN4_prefoldin_subunit_4	PFDN4_prefoldin_subunit_4		10	10	27332000	17265800	34820600	17126900	25020400	19301700
HD-14811-RA	UNANNOTATED	UNANNOTATED		21	21	27326800	35819000	31057100	22304100	43342500	17266600
HD-12486-RA	UNANNOTATED	UNANNOTATED		6	6	27311600	15410600	25647300	26736200	37989800	13701100
HD-09017-RA	UNANNOTATED	UNANNOTATED		35	35	27275200	20885400	22715900	16440100	10461400	9097580
HD-19550-RA	UNANNOTATED	UNANNOTATED		14	14	27253700	17257900	28584700	32381300	76265900	23080100
HD-05701-RA	ribBA_3_4_dihydroxy_2_butanone_4_phosphate_synthase__GTP_cyclohydrolase_II	ribBA_3_4_dihydroxy_2_butanone_4_phosphate_synthase__GTP_cyclohydrolase_II		9	9	27236500	54400300		53019800	58974400	32857000
HD-10613-RA	SNX3_12_sorting_nexin_3_12	SNX3_12_sorting_nexin_3_12		9	9	27230500	26902300	29050300	25366200	25483600	24567300
HD-15999-RA	UNANNOTATED	UNANNOTATED		11	11	27222300	24872300	29215000	27890000	23276300	44666300
HD-00187-RA	UNANNOTATED	UNANNOTATED		8	8	27209200	26319900	32952100	34501000	86066500	25999900
HD-03514-RA	UNANNOTATED	UNANNOTATED		7	7	27209200	19004100	19728700	29008100	19787900	27003900
HD-08595-RA	UNANNOTATED	UNANNOTATED		13	13	27198200	29782800	27705000	14200600	13283100	13930400
HD-05851-RA	UNANNOTATED	UNANNOTATED		7	7	27186000	87475800	7456700	55081800	121051000	45991400
HD-22578-RA	ITFG1_integrin_alpha_FG_GAP_repeat_containing_protein_1	ITFG1_integrin_alpha_FG_GAP_repeat_containing_protein_1		5	5	27183600	35871100	30043500	60398300	97123600	43102500
HD-13071-RA	UNANNOTATED	UNANNOTATED		2	2	27180000	9949450	36308900		11523400	20616000
HD-18218-RA	GYS_glycogen_synthase	GYS_glycogen_synthase		12	12	27164100	37049400	27796500	24883500	23659600	28554000
HD-09091-RA	TBL2_transducin_beta_like_protein_2	TBL2_transducin_beta_like_protein_2		15	15	27153100	38882500	27689200	38629200	35079200	38105000
HD-01841-RA	NOP14_UTP2_nucleolar_protein_14	NOP14_UTP2_nucleolar_protein_14		17	17	27132900	25760600	27244500	21872200	13706600	35487000
HD-07364-RA	UNANNOTATED	UNANNOTATED		6	6	27117900	26315700	23229400	25323200	25860100	28332200
HD-00728-RA	galM_GALM_aldose_1_epimerase	galM_GALM_aldose_1_epimerase		5	5	27111800	25816900	36553400	28068300	24135900	25691700
HD-09657-RA	purA_ADSS_adenylosuccinate_synthase	purA_ADSS_adenylosuccinate_synthase		11	11	27101600	95311300		57336600	117278000	41631800
HD-21131-RA	UNANNOTATED	UNANNOTATED		6	6	27097900	26523800	31122000	53301000	87358400	46979700
HD-04856-RA	K06971_uncharacterized_protein	K06971_uncharacterized_protein		3	3	27079900	25289200	24852600	23844200	40747000	32244200
HD-03348-RA	PSMB4_20S_proteasome_subunit_beta_7	PSMB4_20S_proteasome_subunit_beta_7		13	13	27068400	28105400	28273100	32409500	36476800	26971100
HD-10639-RA	UNANNOTATED	UNANNOTATED		14	14	27061700	33078000	28918400	16447700	16946500	12843500
HD-00265-RA	ANKRD28_serine_threonine_protein_phosphatase_6_regulatory_ankyrin_repeat_subunit_A	ANKRD28_serine_threonine_protein_phosphatase_6_regulatory_ankyrin_repeat_subunit_A		28	27	27060700	28135500	29842900	34711000	31141000	38381700
HD-11498-RA	KLHL17_kelch_like_protein_17_(actinfilin)	KLHL17_kelch_like_protein_17_(actinfilin)		6	6	27050200	18755700		14199100	27390400	20553300
HD-12576-RA	E2.1.1.103_NMT_phosphoethanolamine_N_methyltransferase	E2.1.1.103_NMT_phosphoethanolamine_N_methyltransferase		8	8	27044800	31666600	32339600	23575600	21101300	20309700
HD-08184-RA	UNANNOTATED	UNANNOTATED		8	8	27044400	33789200	29372000	38439900	72618200	27669700
HD-05803-RA	rpoB_DNA_directed_RNA_polymerase_subunit_beta	rpoB_DNA_directed_RNA_polymerase_subunit_beta		38	38	27038800	64036900	9295940	54385200	88913100	38087200
HD-18678-RA	FAAH2_fatty_acid_amide_hydrolase_2	FAAH2_fatty_acid_amide_hydrolase_2		11	9	27015300	26970900	25223300	50793300	89739500	40810700
HD-13055-RA	UNANNOTATED	UNANNOTATED		10	10	26987000	27325400	27427900	40362700	66813500	26322100
HD-23304-RA	UNANNOTATED	UNANNOTATED		14	14	26986000	25161000	24896700	26436300	47133600	29688200
HD-13750-RA	WNK_PRKWNK_WNK_lysine_deficient_protein_kinase	WNK_PRKWNK_WNK_lysine_deficient_protein_kinase		7	6	26982900	24666700	25431900	28933700	28746900	30107600
HD-00035-RA	FAT1_2_3_protocadherin_Fat_1_2_3	FAT1_2_3_protocadherin_Fat_1_2_3		33	33	26976200	37858000	26573600	15012700	20939000	6928770
HD-04702-RA	UNANNOTATED	UNANNOTATED		24	24	26975900	35329300	31684400	28493800	23176200	26349300
HD-03835-RA	UNANNOTATED	UNANNOTATED		12	12	26961400	13742900	28989500	9934930	9760080	5636900
HD-06221-RA	UNANNOTATED	UNANNOTATED		14	14	26936100	6433040	29560000	59830100	115629000	79694600
HD-07079-RA	PARK2_parkin	PARK2_parkin		11	11	26906900	32934700	24415300	26128700	25134700	21175200
HD-24881-RA	HIBADH_mmsB_3_hydroxyisobutyrate_dehydrogenase	HIBADH_mmsB_3_hydroxyisobutyrate_dehydrogenase		10	10	26905000	22052900	26947600	34865600	74100100	32096900
HD-12608-RA	SLC26A3_DRA_solute_carrier_family_26_(chloride_anion_exchanger)_member_3	SLC26A3_DRA_solute_carrier_family_26_(chloride_anion_exchanger)_member_3		11	11	26890200	15604100	25552700	34489700	49128300	32018400
HD-00705-RA	NOP2_25S_rRNA_(cytosine2870_C5)_methyltransferase	NOP2_25S_rRNA_(cytosine2870_C5)_methyltransferase		15	14	26886500	25447800	25493800	19817500	15772200	28940800
HD-08738-RA	NNMT_nicotinamide_N_methyltransferase	NNMT_nicotinamide_N_methyltransferase		10	9	26876800	34396600	30208800	32027500	37716400	30310500
HD-07231-RA	NAF1_H_ACA_ribonucleoprotein_complex_non_core_subunit_NAF1	NAF1_H_ACA_ribonucleoprotein_complex_non_core_subunit_NAF1		5	5	26864600	23441000	28713700	21483200	20391100	28273900
HD-00647-RA	PKD_protein_kinase_D	PKD_protein_kinase_D		21	21	26862300	38047400	27680400	25583900	16197200	11735800
HD-17313-RA	ECHS1_enoyl_CoA_hydratase	ECHS1_enoyl_CoA_hydratase		15	15	26860500	25024400	25436700	24120300	57708900	24657600
HD-03712-RA	SNRPD3_SMD3_small_nuclear_ribonucleoprotein_D3	SNRPD3_SMD3_small_nuclear_ribonucleoprotein_D3		3	3	26859500	29772600	26258700	36503800	87025800	31105400
HD-14909-RA	ACP7_acid_phosphatase_type_7	ACP7_acid_phosphatase_type_7		12	12	26856800	23498600	25876700	18040600	40628900	12311000
HD-10062-RA	CHMP4_SNF7_VPS32_charged_multivesicular_body_protein_4	CHMP4_SNF7_VPS32_charged_multivesicular_body_protein_4		8	8	26850800	15794600	26650900	17272700	30904200	19128500
HD-12568-RA	UNANNOTATED	UNANNOTATED		3	3	26846400	20694300	25037800	10859700	17924800	4581080
HD-16077-RA	SSR1_translocon_associated_protein_subunit_alpha	SSR1_translocon_associated_protein_subunit_alpha		4	4	26845700	20302700	23182800	44442400	73626600	34771600
HD-15910-RA	STAG1_2_SCC3_IRR1_cohesin_complex_subunit_SA_1_2	STAG1_2_SCC3_IRR1_cohesin_complex_subunit_SA_1_2		22	22	26836800	23979800	25673500	37264700	31771600	51586700
HD-04453-RA	UNANNOTATED	UNANNOTATED		7	7	26829900	19586500	18075700	40213100	38689700	32090400
HD-10873-RA	SGTA_small_glutamine_rich_tetratricopeptide_repeat_containing_protein_alpha	SGTA_small_glutamine_rich_tetratricopeptide_repeat_containing_protein_alpha		8	8	26741600	22453300	23948200	21964000	24135900	23156600
HD-13026-RA	EPG5_ectopic_P_granules_protein_5	EPG5_ectopic_P_granules_protein_5		27	26	26720400	35057300	27109800	22020400	22680400	16411900
HD-07256-RA	NPHP3_nephrocystin_3	NPHP3_nephrocystin_3		21	21	26696100	25132000	24691900	22602700	18221200	18384700
HD-02077-RA	UNANNOTATED	UNANNOTATED		19	19	26694200	36644800	25547600			10837100
HD-04672-RA	TIM13_mitochondrial_import_inner_membrane_translocase_subunit_TIM13	TIM13_mitochondrial_import_inner_membrane_translocase_subunit_TIM13		8	8	26692300	35836600	32832800	28472700	53986300	30985000
HD-18044-RA	UNANNOTATED	UNANNOTATED		10	10	26685400	34614200	26611000	3769920	4710870	4621600
HD-22790-RA	P4HA_prolyl_4_hydroxylase	P4HA_prolyl_4_hydroxylase		16	16	26666900	23900400	25140400	65627200	141776000	74452800
HD-00543-RA	UNANNOTATED	UNANNOTATED		23	23	26653000	29572600	28677200	20331100	22090700	23309100
HD-14421-RA	ABC.CD.A_putative_ABC_transport_system_ATP_binding_protein	ABC.CD.A_putative_ABC_transport_system_ATP_binding_protein		1	1	26643000	22764300
HD-10896-RA	RETSAT_all_trans_retinol_13_14_reductase	RETSAT_all_trans_retinol_13_14_reductase		16	16	26635500	23661200	25134700	30350600	39519700	26231300
HD-04650-RA	UNANNOTATED	UNANNOTATED		8	8	26623900	22806500	26709800	26890900	22838100	22437000
HD-02039-RA	UNANNOTATED	UNANNOTATED		30	30	26605900	32084300	28118600	18490100	11368200	12406200
HD-15997-RA	SUPT6H_SPT6_transcription_elongation_factor_SPT6	SUPT6H_SPT6_transcription_elongation_factor_SPT6		40	40	26589600	28728700	23121100	33086300	24649900	38613600
HD-23402-RA;HD-25329-RA	UNANNOTATED	UNANNOTATED		10	8	26567500	14718800	27700000	5598860	6588330	2417440
HD-02845-RA	SIRT2_SIR2L2_NAD+_dependent_protein_deacetylase_sirtuin_2	SIRT2_SIR2L2_NAD+_dependent_protein_deacetylase_sirtuin_2		15	15	26533800	27841100	25105500	12734300	10103600	9535460
HD-00465-RA	UNANNOTATED	UNANNOTATED		4	4	26528100	13986900	26458000	13074700	11290200	7317540
HD-05226-RA	NOP53_GLTSCR2_nucleolar_protein_53	NOP53_GLTSCR2_nucleolar_protein_53		10	10	26495100	20018200	28580200	15427900	10069500	21393300
HD-06991-RA	TFIP11_tuftelin_interacting_protein_11	TFIP11_tuftelin_interacting_protein_11		3	2	26478500	16000400	24572500	22887200	39193800	33111000
HD-18128-RA	UNANNOTATED	UNANNOTATED		14	14	26462100	30441300	29948900	2185380	1304650	1225990
HD-06889-RA	UNANNOTATED	UNANNOTATED		12	12	26451200	23198800	27335300	22736600	20748400	24064200
HD-22391-RA	ATPIF1_ATPase_inhibitor_mitochondrial	ATPIF1_ATPase_inhibitor_mitochondrial		5	5	26449700	32377500	30050400	48571400	75841700	22613400
HD-03446-RA	UNANNOTATED	UNANNOTATED		8	8	26433800	20058400	23699200	18125400	19498000	20249000
HD-08047-RA	VTA1_LIP5_vacuolar_protein_sorting_associated_protein_VTA1	VTA1_LIP5_vacuolar_protein_sorting_associated_protein_VTA1		6	6	26422400	26513100	28859300	23700700	18494800	24395800
HD-12819-RA	UNANNOTATED	UNANNOTATED		1	1	26403000		30923500
HD-18874-RA	CPT1A_carnitine_O_palmitoyltransferase_1_liver_isoform	CPT1A_carnitine_O_palmitoyltransferase_1_liver_isoform		18	18	26402200	22616200	23910100	50691000	49248200	45326100
HD-00592-RA	PARP1_poly_[ADP_ribose]_polymerase_1	PARP1_poly_[ADP_ribose]_polymerase_1		33	33	26373300	34956400	22916600	29292000	19561700	44849100
HD-12925-RA	AARSD1_ALAX_misacylated_tRNA(Ala)_deacylase	AARSD1_ALAX_misacylated_tRNA(Ala)_deacylase		15	13	26370400	30538800	29413100	19753200	18904500	20539200
HD-04280-RA	gcvH_GCSH_glycine_cleavage_system_H_protein	gcvH_GCSH_glycine_cleavage_system_H_protein		3	3	26363800	16267000	29472800	20600500	40645000	19666300
HD-02628-RA	UNANNOTATED	UNANNOTATED		14	14	26349100	11743800	33813600	17176200	26621600	11022400
HD-23404-RA;HD-25327-RA	E1.14.11.12_gibberellin_44_dioxygenase	E1.14.11.12_gibberellin_44_dioxygenase		6	5	26343300	13721400	30084900	4492290	8897140	4406890
HD-07137-RA	PPIL6_peptidyl_prolyl_cis_trans_isomerase_like_6	PPIL6_peptidyl_prolyl_cis_trans_isomerase_like_6		4	4	26338500	10587700	30340700	23107700	53588700	39670800
HD-00532-RA	PSMA3_20S_proteasome_subunit_alpha_7	PSMA3_20S_proteasome_subunit_alpha_7		11	11	26329300	28733700	29679600	37083000	64898600	41105200
HD-02495-RA	UNANNOTATED	UNANNOTATED		54	54	26328900	35263400	24595400	35731800	37781300	32783700
HD-23037-RA	UNANNOTATED	UNANNOTATED		6	6	26327600	24542100	33665600	25889000	27777300	33583700
HD-16830-RA	UNANNOTATED	UNANNOTATED		19	19	26309400	15136100	29692700	7409210	10407900	4255430
HD-10512-RA	PDE4_cAMP_specific_phosphodiesterase_4	PDE4_cAMP_specific_phosphodiesterase_4		18	18	26309200	38639400	29369300	29568000	27884800	24578700
HD-07830-RA	DDX24_MAK5_ATP_dependent_RNA_helicase_DDX24_MAK5	DDX24_MAK5_ATP_dependent_RNA_helicase_DDX24_MAK5		17	14	26307500	26894800	24193500	26946800	20591600	32928200
HD-05467-RA	CNIH_ERV14_protein_cornichon	CNIH_ERV14_protein_cornichon		1	1	26305600	26617300	23686500	68946200	112431000	45490500
HD-02994-RA	TBCA_tubulin_specific_chaperone_A	TBCA_tubulin_specific_chaperone_A		6	6	26289500	19555200	30233600	21873400	22692100	31255000
HD-19252-RA	RP_L22e_RPL22_large_subunit_ribosomal_protein_L22e	RP_L22e_RPL22_large_subunit_ribosomal_protein_L22e		2	2	26286700	47833000	40267100	44638800	53137200	46422100
HD-12180-RA	UNANNOTATED	UNANNOTATED		6	6	26283300	90678800	16458000	62939100	135935000	82538500
HD-01863-RA	VPS52_vacuolar_protein_sorting_associated_protein_52	VPS52_vacuolar_protein_sorting_associated_protein_52		12	12	26283300	31681000	24217900	24948600	25333700	26550500
HD-06518-RA	hutH_HAL_histidine_ammonia_lyase	hutH_HAL_histidine_ammonia_lyase		16	16	26276500	20077300	32506000	10310200	10101500	5942160
HD-15922-RA	TDRD1_4_6_7_tudor_domain_containing_protein_1_4_6_7	TDRD1_4_6_7_tudor_domain_containing_protein_1_4_6_7		31	31	26270200	23180200	25089400	28133600	26846100	32747900
HD-17911-RA	UNANNOTATED	UNANNOTATED		4	4	26269900	27355800	24801600	27567200	22592900	27254800
HD-04145-RA	UNANNOTATED	UNANNOTATED		7	7	26241200	24652800	28377300	23126600	21306300	24386200
HD-20597-RA	UNANNOTATED	UNANNOTATED		35	35	26229800	24268800	26989400	20697300	15751900	25535500
HD-02319-RA	LIPA_lysosomal_acid_lipase_cholesteryl_ester_hydrolase	LIPA_lysosomal_acid_lipase_cholesteryl_ester_hydrolase		7	7	26215000	23234300	27848500	31084100	65007100	20397600
HD-22682-RA	ALDH7A1_aldehyde_dehydrogenase_family_7_member_A1	ALDH7A1_aldehyde_dehydrogenase_family_7_member_A1		14	14	26213600	23317900	27622500	34431600	48387400	35570800
HD-17752-RA	HACL1_2_hydroxyacyl_CoA_lyase_1	HACL1_2_hydroxyacyl_CoA_lyase_1		9	9	26208800	16280700	23685700	30355600	42244500	29566500
HD-00298-RA	PTGR1_LTB4DH_prostaglandin_reductase_1	PTGR1_LTB4DH_prostaglandin_reductase_1		9	7	26207300	41270700	32649700	31423900	32152800	29110400
HD-06217-RA	SDCCAG10_peptidyl_prolyl_cis_trans_isomerase_SDCCAG10	SDCCAG10_peptidyl_prolyl_cis_trans_isomerase_SDCCAG10		9	9	26202700	19814800	24584400	13774300	6291480	28007900
HD-20293-RA	LDLR_low_density_lipoprotein_receptor	LDLR_low_density_lipoprotein_receptor		5	5	26190000	20188400	27372700	20599700	39989900	12401600
HD-03180-RA	USE1_unconventional_SNARE_in_the_endoplasmic_reticulum_protein_1	USE1_unconventional_SNARE_in_the_endoplasmic_reticulum_protein_1		31	30	26175900	30843500	30150900	18279900	24434500	13081600
HD-09969-RA	pepP_Xaa_Pro_aminopeptidase	pepP_Xaa_Pro_aminopeptidase		14	14	26175500	29450300	32063700	62372600	69318200	54404400
HD-00193-RA	UNANNOTATED	UNANNOTATED		9	9	26172400	37526900	30168300	12695500	17131800	8265870
HD-10366-RA	UNANNOTATED	UNANNOTATED		4	4	26157900	27009700	27968800	34598900	46037100	54639000
HD-17749-RA	LZTFL1_leucine_zipper_transcription_factor_like_protein_1	LZTFL1_leucine_zipper_transcription_factor_like_protein_1		10	9	26153000	15318700	32121100	27135000	31254700	34950000
HD-00830-RA	UNANNOTATED	UNANNOTATED		18	18	26118600	16274500	21180100	27435200	38143200	50904400
HD-04140-RA	UNANNOTATED	UNANNOTATED		5	5	26110600	50599500	21636800	21303900		39358300
HD-24583-RA	FAHD1_acylpyruvate_hydrolase	FAHD1_acylpyruvate_hydrolase		8	8	26076200	26227500	32469900	23755400	43511800	17672800
HD-02069-RA	SMCR8_guanine_nucleotide_exchange_protein_SMCR8	SMCR8_guanine_nucleotide_exchange_protein_SMCR8		10	9	26073300	28438300	25933400	20351000	22049500	23969700
HD-06222-RA	UNANNOTATED	UNANNOTATED		10	10	26039300	1094710	22091700	35761800	49030600	22562800
HD-08834-RA	UNANNOTATED	UNANNOTATED		28	28	26036700	24219500	24321600	24775600	14413600	18695500
HD-01787-RA	UNANNOTATED	UNANNOTATED		43	43	26035600	29583400	29411100	3944880	6607900
HD-14071-RA	EEF2K_elongation_factor_2_kinase	EEF2K_elongation_factor_2_kinase		13	13	26009100	20885000	30311800	8565320	9067180	9496570
HD-12666-RA	AFMID_arylformamidase	AFMID_arylformamidase		9	4	26002900	29685300	31287300	17315400	10345200	11221300
HD-02775-RA	UNANNOTATED	UNANNOTATED		12	12	26001100	26542400	24127400	29103100	38015600	34672700
HD-03482-RA	UNANNOTATED	UNANNOTATED		7	7	26000100	20434100	26072600	14755500	12067500	28202100
HD-01527-RA	FBXO36_F_box_protein_36	FBXO36_F_box_protein_36		6	6	25988100	23384700	27187000	21881000	19218400	26264400
HD-17297-RA	RAE1_GLE2_mRNA_export_factor	RAE1_GLE2_mRNA_export_factor		11	11	25979500	27190600	25788000	28614300	29755800	29370700
HD-04064-RA	UNANNOTATED	UNANNOTATED		20	20	25977700	28351400	27694900	38001100	41944400	39345600
HD-06559-RA	ASPH_aspartate_beta_hydroxylase	ASPH_aspartate_beta_hydroxylase		15	15	25961700	22956800	24815000	37722300	37806000	24252200
HD-12617-RA	UNANNOTATED	UNANNOTATED		37	37	25959000	22282600	25075800	28500200	18253000	36925600
HD-25661-RA	UNANNOTATED	UNANNOTATED		4	4	25954200	11451900	31376300
HD-07817-RA	BZRAP1_RIMBP1_peripheral_type_benzodiazepine_receptor_associated_protein_1	BZRAP1_RIMBP1_peripheral_type_benzodiazepine_receptor_associated_protein_1		26	26	25951800	33781500	26583300	20754500	12733700	17384500
HD-01964-RA	RBBP4_HAT2_CAF1_MIS16_histone_binding_protein_RBBP4	RBBP4_HAT2_CAF1_MIS16_histone_binding_protein_RBBP4		9	9	25934000	24535800	25240900	23821400	21653900	31308500
HD-01525-RA	CWC15_protein_CWC15	CWC15_protein_CWC15		7	6	25895800	24712400	27978400	15908300	10715000	24616700
HD-13771-RA	UNANNOTATED	UNANNOTATED		2	2	25893800	6701030	23315400	21978100	33481900	23338500
HD-17730-RA	UNANNOTATED	UNANNOTATED		13	13	25875100	29098700	26034500	31930100	21870500	26407800
HD-08099-RA	UNANNOTATED	UNANNOTATED		4	4	25865200	23194400	13581700	14217400	10432800	9458880
HD-03467-RA	PPP1R21_CCDC128_KLRAQ1_protein_phosphatase_1_regulatory_subunit_21	PPP1R21_CCDC128_KLRAQ1_protein_phosphatase_1_regulatory_subunit_21		29	29	25863600	27916700	29881200	20724200	28628100	22140100
HD-01198-RA	PEX1_peroxin_1	PEX1_peroxin_1		19	19	25857300	29404800	23318400	25793300	25319800	22840800
HD-04469-RA	COG1_conserved_oligomeric_Golgi_complex_subunit_1	COG1_conserved_oligomeric_Golgi_complex_subunit_1		6	6	25852800	21643800	19955800	22010100	22073000	23363400
HD-09379-RA	MICAL_F_actin_monooxygenase	MICAL_F_actin_monooxygenase		13	12	25848800	8552630	28489100	35399000	31282900	52900400
HD-12972-RA	UNANNOTATED	UNANNOTATED		6	6	25822900	28214400	27473100	30704300	28165800	19527100
HD-09357-RA	LAMB1_laminin_beta_1	LAMB1_laminin_beta_1		17	17	25821200	18353900	24385300	6644490	9863930	5152480
HD-00039-RA	UNANNOTATED	UNANNOTATED		8	8	25821200	32406900	29865700
HD-07106-RA	SH3KBP1_CIN85_SH3_domain_containing_kinase_binding_protein_1	SH3KBP1_CIN85_SH3_domain_containing_kinase_binding_protein_1		15	15	25792400	21970400	26270300	10156500	6812100	8053280
HD-10764-RA	RP_S7_MRPS7_rpsG_small_subunit_ribosomal_protein_S7	RP_S7_MRPS7_rpsG_small_subunit_ribosomal_protein_S7		5	5	25780700	17430200	18204600	31799800	88459700	40519400
HD-09172-RA	UNANNOTATED	UNANNOTATED		46	46	25779500	21690200	35079000	71056700	60692600	14497200
HD-03732-RA	DNAH_dynein_heavy_chain_axonemal	DNAH_dynein_heavy_chain_axonemal		56	37	25776500	19552800	21874900	47413700	59455600	60858700
HD-12456-RA	UNANNOTATED	UNANNOTATED		18	18	25770700	29683300	26028000	26617200	17682600	23415100
HD-06373-RA	PPP1R14B_protein_phosphatase_1_regulatory_subunit_14B	PPP1R14B_protein_phosphatase_1_regulatory_subunit_14B		6	6	25765300	28050800	35210200	17252800	12183800	16647000
HD-08918-RA	UNANNOTATED	UNANNOTATED		8	8	25754500	29899400	27116800	22103700	13588200	18125100
HD-18681-RA	HTATIP2_oxidoreductase	HTATIP2_oxidoreductase		12	12	25752500	27278900	26569700	21692900	22554100	27052200
HD-12755-RA	UNANNOTATED	UNANNOTATED		3	3	25746400	19966700	19947200	19898900	17886300	32387600
HD-06594-RA	UNANNOTATED	UNANNOTATED		15	15	25741500	27181800	26533600	29702600	31726200	22868000
HD-01561-RA	UNANNOTATED	UNANNOTATED		5	5	25732300	21440300	20973400	25483800	24526400	33888300
[truncated: 8,734 more rows]
