# Supplementary material for: Proteomic and transcriptomic signatures of cytoskeletal remodeling during morphogenesis in the basal metazoan Halisarca dujardinii (Porifera)
Source: Front Cell Dev Biol. 2026 Jun 10;14:1829393. doi: 10.3389/fcell.2026.1829393 (PMC13291127; doi:10.3389/fcell.2026.1829393)
Supplement: Supplementary file 11 [file Table6.xlsx]

## Sheet: Sheet1
				transcriptome, CPM														proteome, Area x10E+07
				adults	adults	adults	aggr24h	aggr24h	aggr24h	larvae	larvae	larvae						adults	adults	adults	larvae	larvae	larvae
heatmap_group	gene_id	name	descr	1	2	3	1	2	3	1	2	3	logFC_batch1__larvae_fromtissue_vs_intact_body	logFC_batch1__aggr24h_freeswim_vs_intact_body	adjP_batch1__larvae_fromtissue_vs_intact_body	adjP_batch1__aggr24h_freeswim_vs_intact_body	mean_CPM.batch1	1	2	3	1	2	3
Rho-family GTPase regulators	HD_24686-RA	ARHGAP1	Rho GTPase-activating protein 1 (CDC42GAP)	44.8395	43.8653	42.93	40.6872	39.893	39.9119	41.7061	26.5869	59.5831	-0.0412847		0.887663		43.8783	12.0192	10.7534	12.4642	9.35455	9.03227	10.1341
Rho-family GTPase regulators	HD_13253-RA	ARHGAP12/27	Rho GTPase-activating protein 12/27	107.599	104.932	89.1797	30.9684	37.8158	32.3371	309.924	145.613	146.58	0.996788	-1.57661	0.007644	0.000433225	100.57	50.2451	38.2836	49.7931	31.5845	28.2543	34.7826
Rho-family GTPase regulators	HD_17216-RA	ARHGAP39	Rho GTPase-activating protein 39	113.607	108.152	105.044	117.449	152.754	125.35	84.6073	44.3114	147.312	-0.242188	0.275557	0.535677	0.479914	108.934	9.0438	9.46499	8.82253	7.50069	7.76284	7.29956
Rho-family GTPase regulators	HD_07329-RA	ARHGDI	Rho GDP-dissociation inhibitor (RhoGDI)	432.6	492.461	466	815.473	636.983	691.999	426.663	435.948	352.866	-0.194676	0.624406	0.368106	0.0109527	463.687	99.0733	93.4357	99.5584	86.4465	73.5478	68.7727
Rho-family GTPase regulators	HD_21830-RA	SRGAP	Slit-Robo Rho GTPase-activating protein (SRGAP-like)	166.082	169.388	175.93	254.542	369.369	285.997	237.873	182.504	187.719	0.24983	0.831331	0.270426	0.00269615	170.467	32.2862	33.1218	33.0616	21.6084	15.7424	18.1032
Rho-family GTPase regulators	HD_12746-RA	G3BP1	Ras GTPase-activating protein-binding protein 1 (G3BP-like)	474.475	562.34	486.37	391.758	440.767	423.92	423.984	374.675	327.611	-0.435547	-0.277725	0.0496593	0.190059	507.728	36.7213	35.1812	38.008	23.9521	21.3669	29.1263
Actin cytoskeleton & focal adhesion	HD_15757-RA	ARPC2	Actin-related protein 2/3 complex subunit 2	469.516	543.048	472.131	966.362	740.15	843.149	697.67	500.783	441.97	0.143886	0.780119	0.571699	0.00781666	494.898	43.0285	49.6114	41.4391	68.0905	77.7475	54.8061
Actin cytoskeleton & focal adhesion	HD_02397-RA	FLNA-1 (HD02397)	Filamin (actin crosslinker)	340.568	249.775	232.181	17.255	29.3205	24.1471	2.20482	2.03536	5.5107	-6.38721		3.45044e-07		274.175	45.7215	71.0659	47.2978	19.1069	19.0228	9.42939
Actin cytoskeleton & focal adhesion	HD_18781-RA	FLNA-2 (HD18781)	Filamin (actin crosslinker)	309.731	264.802	227.293	13.5898	15.4991	13.1502	3.00844	13.1497	6.51391	-5.14515	-4.24559	2.14446e-06	6.39613e-06	267.275	29.2834	39.098	30.2214	7.38486	9.12352	4.24354
Actin cytoskeleton & focal adhesion	HD_20445-RA	TLN	Talin (integrin–actin linker)	457.578	399.928	365.929	208.357	299.703	229.667	215.413	123.097	219.871	-1.13154	-0.729683	0.00181537	0.021216	407.812	83.1357	100.585	83.6316	67.8542	57.9033	61.2684
Actin cytoskeleton & focal adhesion	HD_01528-RA	PFN	Profilin	27.2868	34.8832	27.3769	4.73586	3.14244	3.07606	0.123635	0.0848066	0.27867	-7.43746	-3.03405	4.75202e-08	2.1104e-06	29.8489	8.73765	9.77662	8.06033	2.28955	4.91307	2.19329
Actin cytoskeleton & focal adhesion	HD_03470-RA	SPTA	Spectrin alpha	199.482	157.017	180.817	7.37146	9.77351	7.76706	15.4543	11.1733	18.7405	-3.5648	-4.42816	2.66819e-07	8.57575e-08	179.105	70.3417	91.1458	74.0938	16.3499	20.3474	13.1826
Actin cytoskeleton & focal adhesion	HD_10736-RA	SPTB	Spectrin beta	171.723	121.644	140.585	26.9738	34.5468	31.7988	43.1485	23.8942	57.8762	-1.79594	-2.21676	0.000190568	4.33444e-05	144.651	80.1119	107.388	80.4832	12.0131	33.2893	14.8941
Actin cytoskeleton & focal adhesion	HD_07845-RA	TMOD	Tropomodulin (actin filament capping)	109.409	129.562	109.239	162.852	153.74	152.265	37.4819	65.4283	43.2112	-1.25289	0.429166	0.000311993	0.0915843	116.07	13.071	16.5264	16.6839	6.29073	5.00285	8.27392
Myosins (actin motors)	HD_11382-RA	MYO1-1 (HD11382)	Myosin I	68.7679	58.6659	56.9857	35.6631	51.3442	37.4126	109.437	76.1563	95.4444	0.607739	-0.56719	0.0190059	0.0264015	61.4732	12.1432	13.2518	10.9503	20.0572	25.0803	17.4055
Myosins (actin motors)	HD_23249-RA	MYO1-2 (HD23249)	Myosin I	184.081	171.267	168.132	182.989	259.89	196.195	307.397	127.125	272.173	0.432991	0.287946	0.202564	0.392185	174.493	20.116	19.4557	18.1525	28.8298	30.2635	22.4311
Myosins (actin motors)	HD_14720-RA	MYO15	Myosin XV	180.972	135.437	213.336	35.7454	27.6561	33.606	3319.9	1337.74	2461.8	3.74836	-2.44943	2.80067e-06	4.76322e-05	176.582	19.5042	16.7997	15.3407	27.5166	45.8077	54.0238
Myosins (actin motors)	HD_05012-RA	MYO9	Myosin IX (RhoGAP myosin)	83.7	73.9185	89.5611	159.66	233.739	196.464	777.62	419.672	619.111	2.87739		2.4038e-06		82.3932	12.6851	11.2365	10.0214	22.258	33.2856	29.291
Centrosome & microtubule nucleation	HD_12826-RA	CEP120	Centrosomal protein CEP120	37.3619	35.9001	35.9939	23.3498	30.226	25.8005	18.0507	20.4914	21.1988	-0.870661	-0.460327	0.000549407	0.023843	36.4186	10.2113	10.1005	9.78198	13.1642	12.3092	10.9898
Microtubule cytoskeleton & motors	HD_13306-RA	TUBB	Beta-tubulin	2489.21	2787.46	2155	917.335	1355.97	1066.27	2392.43	1196.18	1073.49	-0.672714	-1.154	0.074229	0.00656665	2477.22	258.739	256.022	256.948	301.153	372.412	303.862
Centrosome & microtubule nucleation	HD_11593-RA	TUBG	Gamma-tubulin	39.2213	45.0962	35.1416	16.8502	15.346	15.3611	10.5534	14.5282	9.39919	-1.79319	-1.3288	1.15224e-05	0.00010085	39.8197	17.0611	17.2948	16.2711	20.2081	21.5584	20.0036
Centrosome & microtubule nucleation	HD_07178-RA	TUBGCP3	Gamma-tubulin complex component 3 (GCP3)	22.7477	21.7773	18.4914	4.40641	5.99193	6.45974	5.11023	4.74917	6.79258	-1.91737	-1.89992	1.28363e-05	1.34555e-05	21.0055	50.0546	53.8955	58.1226	61.1693	66.3637	69.0695
Microtubule cytoskeleton & motors	HD_03489-RA	TUBA	Alpha-tubulin	752.587	774.202	726.04	307.875	236.038	278.578	21.35	36.0135	16.9835	-4.92183	-1.45371	1.80353e-07	0.000458637	750.943	54.1778	62.6011	57.7406	44.1176	28.2088	27.8376
Microtubule cytoskeleton & motors	HD_00726-RA	RMDN3/PTPIP51	Regulator of microtubule dynamics protein 3 (PTPIP51)	53.4191	64.315	54.1604	38.5458	28.6814	38.0278	53.472	43.9722	35.5304	-0.370534	-0.70806	0.116182	0.00783759	57.2982	3.87452	3.48841	3.64192	6.35611	6.8939	5.15903
Microtubule cytoskeleton & motors	HD_18095-RA	BICD	Bicaudal D adaptor	29.0709	29.4601	30.3717	77.215	62.1563	71.5569	9.39623	22.7706	20.3777	-0.758255		0.027852		29.6342	7.84902	9.32115	8.9871	6.16692	6.04891	5.22917
Microtubule cytoskeleton & motors	HD_00340-RA	DCTN2	Dynactin subunit 2	83.4607	88.6909	83.7551	146.235	116.43	131.732	154.028	115.676	109.517	0.567359	0.623917	0.015863	0.00964452	85.3023	51.0656	43.5783	53.7434	32.3819	31.3762	38.8924
Microtubule cytoskeleton & motors	HD_17232-RA	DRC1	Dynein regulatory complex protein 1 (axonemal regulator)	17.2904	17.4275	19.5791	4.2005	4.5805	4.7679	90.9951	67.6332	52.9473	1.96186	-2.00115	7.86375e-06	8.02764e-06	18.099	6.43781	5.79805	6.88804	11.0552	15.5634	14.4865
Microtubule cytoskeleton & motors	HD_12767-RA	DYNLL	Dynein light chain (LC8 type)	129.446	166.244	138.58	68.3611	51.0246	57.9069	213.187	196.666	142.644	0.34732	-1.29264	0.149692	0.000186891	144.756	3.51246	2.5657	3.08119	5.20315	8.54586	6.44555
Microtubule cytoskeleton & motors	HD_14987-RA	KIF13	Kinesin family member 13	61.4401	47.2912	65.5785	109.689	154.743	122.511	70.032	38.9974	145.532	0.546766	1.15056	0.218268	0.0190028	58.1032	17.7093	16.7944	17.0981	15.435	14.86	15.8064
Microtubule cytoskeleton & motors	HD_08581-RA	KIF21	Kinesin family member 21	8.52711	6.60945	6.46987	7.08319	9.53383	6.69044	1.97815	1.2721	7.38475	-1.00852	0.111539	0.0914472	0.847203	7.20214	4.6178	3.93341	4.06893	7.25412	9.06889	7.65553
Microtubule cytoskeleton & motors	HD_15621-RA	KIF27	Kinesin family member 27	4.95884	4.54753	3.87062	0.988353	0.878817	1.03817	1.56604	1.56892	3.65754	-0.965706	-2.20446	0.0168109	0.00012608	4.459	6.24989	5.01495	5.05916	8.68889	9.13335	12.6222
Microtubule cytoskeleton & motors	HD_09119-RA	KIF3A	Kinesin family member 3A	24.112	19.7436	23.4215	8.44218	9.18763	8.65143	14.3828	15.8164	22.7464	-0.34478	-1.35518	0.140859	0.000108277	22.4257	2.77474	2.52009	1.99859	3.33647	4.72771	4.1477
Microtubule cytoskeleton & motors	HD_01748-RA	KIF3B	Kinesin family member 3B	8.18603	6.10103	6.92191	0.658902	1.01197	1.15352	90.4181	34.7283	42.8107	2.98416	-2.89521	1.71114e-05	3.8452e-05	7.06966	0.295931	0.332286	0.453088	0.743613	0.664117	0.574951
Microtubule cytoskeleton & motors	HD_07269-RA	KIF6/9	Kinesin family member 6/9	27.864	25.0538	25.0036	4.07695	5.37943	5.46001	210.715	127.252	115.265	2.53986	-2.38223	3.99469e-06	7.11927e-06	25.9738	8.51425	5.12586	6.13066	10.2416	13.8022	17.8129
COPII vesicle coat / ER export	HD_15627-RA	SEC13	Protein transport protein SEC13 (COPII)	86.3403	106.599	97.8532	102.446	86.8386	93.2048	182.124	140.341	122.473	0.613558	-0.0418662	0.0129748	0.852682	96.9307	12.8143	13.7367	14.0974	18.0944	20.1109	18.9773
COPII vesicle coat / ER export	HD_00802-RA	SEC22	Vesicle transport protein SEC22 (SNARE)	60.3457	88.6627	72.0726	105.754	75.3386	89.7057	68.6584	102.107	56.152	0.0374259	0.292465	0.898991	0.306007	73.6937	12.4009	11.9891	10.9732	16.049	20.7839	15.0251
COPII vesicle coat / ER export	HD_02824-RA	SEC23	Protein transport protein SEC23 (COPII)	30.9437	28.9937	40.8613	83.1122	96.3447	90.3682	245.67	122.171	228.022	2.56344	1.42056	7.36061e-06	0.000479693	33.5996	14.5373	13.9865	14.2446	20.5346	21.3424	18.6999
COPII vesicle coat / ER export	HD_10755-RA	SEC24	Protein transport protein SEC24 (COPII)	51.5082	47.2409	53.1761	68.2457	121.487	80.2288	170.18	70.121	181.838	1.47441	0.829728	0.00210241	0.0415247	50.6417	25.4557	28.257	24.8357	38.2226	40.6953	35.0546
COPII vesicle coat / ER export	HD_17653-RA	SEC31	Protein transport protein SEC31 (COPII)	82.8311	76.6442	84.612	109.007	184.072	118.294	286.578	167.013	250.524	1.52839	0.753266	0.000244923	0.0188217	81.3624	84.8351	81.1926	76.3791	94.7386	97.6439	99.629
COPII vesicle coat / ER export	HD_19048-RA	SEC61A	Protein transport protein SEC61 subunit alpha (translocon)	584.461	600.895	595.539	1088.42	944.515	1048.59	1472.53	1254.01	949.115	1.04539	0.791032	0.000892151	0.0052166	593.632	9.85031	9.19434	9.02441	15.0429	16.7004	13.3262
ERGIC / ER–Golgi trafficking	HD_19083-RA	ERGIC1	ER–Golgi intermediate compartment protein 1	41.6648	47.057	46.7865	83.2275	60.6783	72.2875	93.3853	79.1881	51.9719	0.7284	0.673683	0.0122662	0.018172	45.1694	5.6297	6.10937	5.76407	17.7495	20.365	11.5235
ERGIC / ER–Golgi trafficking	HD_09275-RA	ERGIC2/ERV41	ER–Golgi intermediate compartment protein 2 (ERV41-like)	45.6615	54.0619	45.6564	79.7889	62.6224	70.5188	54.3168	49.739	36.0877	-0.0531391	0.550351	0.816188	0.0238799	48.4599	23.2972	23.4045	22.9608	48.1933	60.2072	36.535
ERGIC / ER–Golgi trafficking	HD_09221-RA	ERGIC3/ERV46	ER–Golgi intermediate compartment protein 3 (ERV46-like)	86.572	96.8971	87.4017	90.5986	69.781	80.2149	78.3848	72.901	66.8783	-0.312221	-0.17116	0.109958	0.368715	90.2903	10.6406	8.8837	9.1734	19.3382	24.1678	14.0141
Rab GTPases (membrane trafficking)	HD_23100-RA	RAB20	Ras-related protein Rab-20	32.954	39.2895	33.5642	27.0973	20.559	22.8398	16.7319	15.138	11.0771	-1.3013	-0.586306	0.000128923	0.0191704	35.2692	2.94776	3.48246	3.53117	2.03594	1.60092	1.28048
Rab GTPases (membrane trafficking)	HD_20110-RA	RAB21	Ras-related protein Rab-21	100.358	132.373	111.965	188.322	138.028	158.879	205.058	267.59	116.519	0.773235	0.493243	0.0262994	0.130099	114.899	7.7656	10.5769	8.06179	17.3545	19.3437	12.8064
Rab GTPases (membrane trafficking)	HD_18050-RA	RAB32	Ras-related protein Rab-32	23.9546	32.8456	33.2393	29.6551	25.3392	26.6849	31.5474	147.556	68.3204	1.45815	-0.140755	0.00929679	0.775718	30.0132	8.3159	9.78882	8.78074	6.78691	5.61076	4.85604
Rab GTPases (membrane trafficking)	HD_23590-RA	RAB36	Ras-related protein Rab-36	11.5444	15.3656	11.0751	4.44759	3.43538	4.691	4.16237	4.70676	6.0959	-1.34104	-1.59761	0.000261769	7.44664e-05	12.6617	18.4712	20.7617	20.5829	9.85309	10.2291	6.73144
Rab GTPases (membrane trafficking)	HD_02376-RA	RAB7L1	Ras-related protein Rab-7L1	27.864	31.3808	28.3375	52.9592	40.8783	47.7174	19.4312	30.488	24.2617	-0.239647	0.6923	0.287727	0.00763137	29.1941	17.8306	23.8152	20.449	13.7032	11.876	10.737
ERGIC / ER–Golgi trafficking	HD_05519-RA	GCC2	GRIP and coiled-coil domain-containing protein 2 (Golgi tether)	29.0447	22.1304	37.8445	37.578	46.6039	43.7186	41.5824	28.721	67.5252	0.631172	0.523024	0.0766038	0.134326	29.6732	17.5356	15.168	15.8404	9.75986	7.16972	11.8274
ERGIC / ER–Golgi trafficking	HD_00827-RA	GOLGA2	Golgin subfamily A member 2 (Golgi coiled-coil)	53.9701	49.7686	59.3555	87.9222	104.26	98.7801	100.02	87.5204	101.517	0.825641	0.835166	0.000763548	0.000704333	54.3647	33.8537	33.612	31.4938	35.8894	36.6514	37.2402
Cilia/flagella: dyneins	HD_16974-RA	DNAAF1/LRRC50	Dynein assembly factor 1 (axonemal; ODA7/LRRC50-like)	4.88013	4.51928	6.72414	0.658902	0.798925	0.845918	24.5621	10.7704	39.0601	2.20663	-2.79547	0.000336608	0.000135883	5.37452	5.99807	3.21419	5.4093	10.1471	14.4622	14.3145
Cilia/flagella: dyneins	HD_03589-RA	DNAH-1 (HD03589)	Axonemal dynein heavy chain	198.734	146.552	156.746	58.6834	110.624	70.8648	119.122	61.4423	223.511	-0.312898	-1.0632	0.495454	0.032792	167.344	55.8363	64.6374	54.1417	102.825	107.811	101.833
Cilia/flagella: dyneins	HD_20555-RA	DNAH-2 (HD20555)	Axonemal dynein heavy chain	118.339	86.0641	113.02	13.4799	27.6961	21.5451	799.985	446.019	1139.31	2.90966	-2.33751	2.91779e-05	0.000133399	105.808	30.3749	23.8193	25.0468	66.8596	87.0524	90.7159
Cilia/flagella: dyneins	HD_20852-RA	DNAH-3 (HD20852)	Axonemal dynein heavy chain	28.3231	16.0858	27.504	4.98294	8.37539	4.7679	83.1237	34.1346	262.037	2.39914	-1.98184	0.00369978	0.011162	23.971	12.3083	8.95882	11.5347	25.6087	35.212	40.955
Cilia/flagella: dyneins	HD_01232-RA	DNAH-4 (HD01232)	Axonemal dynein heavy chain	68.1382	47.4053	68.5834	17.9139	32.6361	20.1482	143.169	63.4353	281.855	1.40769	-1.37922	0.014149	0.0159568	61.3756	39.4642	32.2021	34.4104	88.8467	108.532	111.153
Cilia/flagella: dyneins	HD_10649-RA	DNAH-5 (HD10649)	Axonemal dynein heavy chain	97.3403	62.8039	85.4644	2.05907	2.90276	2.03136	188.502	110.952	261.285	1.19101		0.00389414		81.8695	4.85854	5.76489	3.04688	10.0368	15.4987	9.60304
Cilia/flagella: dyneins	HD_06342-RA	DNAH-6 (HD06342)	Axonemal dynein heavy chain	43.9561	37.9337	44.6746	9.47171	16.4046	11.1123	266.309	140.736	341.978	2.56509	-1.77177	2.75058e-05	0.000384889	42.1881	11.3492	7.92632	10.6058	20.1803	25.663	31.886
Cilia/flagella: dyneins	HD_03732-RA	DNAH-7 (HD03732)	Axonemal dynein heavy chain	87.7461	65.3932	81.0381	24.8941	29.2406	23.2177	337.969	192.454	342.416	1.89807	-1.59748	3.44006e-05	0.000122426	78.0591	25.7765	19.5528	21.8749	47.4137	59.4556	60.8587
Cilia/flagella: dyneins	HD_02939-RA	DNAH-8 (HD02939)	Axonemal dynein heavy chain	78.3445	57.955	72.7872	12.5233	19.1476	13.2271	243.478	116.1	360.338	1.78376	-2.2173	0.000835424	0.000200629	69.6955	15.4013	14.7068	15.6275	25.5948	37.7064	42.7703
Cilia/flagella: dyneins	HD_10007-RA	DNAH-9 (HD10007)	Axonemal dynein heavy chain	51.7483	40.6682	51.2741	18.4287	28.4084	21.4375	255.992	135.213	250.776	2.1595	-1.07233	2.88169e-05	0.00355925	47.8969	9.72345	7.71412	8.97926	14.7925	19.0821	21.7139
Cilia/flagella: dyneins	HD_03194-RA	DNAI2	Dynein intermediate chain 2 (axonemal)	24.4269	22.5399	23.6758	6.75374	8.49523	7.99777	138.759	100.326	97.1861	2.25075	-1.60168	1.47867e-06	1.81115e-05	23.5475	5.10214	3.72729	4.82193	7.14948	8.06394	8.5923
Cilia/flagella: dyneins	HD_14718-RA	DNAL4	Dynein light chain 4 (axonemal)	22.8002	26.8332	23.8735	2.8827	2.13047	3.15297	77.2716	96.3402	46.2592	1.58031	-3.17455	0.000213464	2.06977e-06	24.5023	4.74435	3.232	4.96041	8.07589	13.5887	12.6871
Cilia/flagella: IFT machinery	HD_15644-RA	IFT122	Intraflagellar transport protein 122	32.508	27.5111	28.6765	7.70091	11.3714	9.99721	42.86	41.5976	40.1424	0.490224	-1.6071	0.027387	1.30284e-05	29.5652	5.37171	6.87906	5.11738	9.81731	14.6392	13.3947
Cilia/flagella: IFT machinery	HD_02130-RA	IFT140	Intraflagellar transport protein 140	26.0274	21.6078	21.8393	3.7475	5.29953	4.57565	61.8173	34.6859	61.377	1.18426	-2.3459	0.000927114	8.32143e-06	23.1582	7.13052	6.2354	6.77038	9.26555	13.7679	11.6173
Cilia/flagella: IFT machinery	HD_00175-RA	IFT172	Intraflagellar transport protein 172	66.354	57.7378	61.0682	10.7483	17.1502	12.9579	121.863	92.2377	104.369	0.782325	-2.1779	0.00440948	3.59985e-06	61.72	13.2409	11.803	11.898	21.2291	29.2832	28.6913
Cilia/flagella: IFT machinery	HD_10871-RA	IFT46	Intraflagellar transport protein 46	9.52098	10.4073	10.3611	1.63737	1.31663	1.31425	32.1409	19.126	18.3769	1.20058	-2.82836	0.000671715	2.33458e-06	10.0965	0.63852	0.558282	0.717718	1.06805	1.53262	1.60091
Cilia/flagella: IFT machinery	HD_04738-RA	IFT52	Intraflagellar transport protein 52	30.9862	29.9403	28.2244	6.34193	5.16638	5.65227	55.0174	72.552	42.7062	0.933186	-2.37806	0.00156275	2.27017e-06	29.717	12.4616	9.99369	12.0063	17.3906	25.4748	26.1487
Cilia/flagella: IFT machinery	HD_19438-RA	IFT80	Intraflagellar transport protein 80 (listed twice in input)	7.21525	6.21401	5.65054	6.95965	7.11043	6.80579	16.1961	12.933	17.3124	1.28296	0.129671	7.86797e-05	0.542712	6.35993	6.49746	6.0744	5.41527	12.3042	14.2885	17.0832
Cilia/flagella: IFT machinery	HD_03546-RA	IFT81	Intraflagellar transport protein 81	26.7882	24.6301	26.7836	3.99459	5.13975	4.46029	257.325	111.86	128.188	2.6688	-2.52029	1.09843e-05	1.89598e-05	26.0673	45.8731	35.8888	38.544	77.206	104.754	98.6386
Cilia/flagella: IFT machinery	HD_16667-RA	IFT88	Intraflagellar transport protein 88	39.0148	36.013	36.6438	16.8432	16.6443	16.7646	101.009	78.0644	59.6005	1.09553	-1.15187	0.000400778	0.000291987	37.2239	16.6917	13.6296	15.7178	21.8601	30.2875	32.4252
Cilia/flagella: BBSome	HD_14087-RA	BBS1	Bardet–Biedl syndrome 1 protein (BBSome)	24.0596	19.7436	18.6185	3.7475	4.87344	4.88325	6.7999	8.81988	10.485	-1.25642	-2.20561	0.000266494	4.80836e-06	20.8072	7.69205	6.26556	6.64222	12.0065	16.258	16.4237
Cilia/flagella: BBSome	HD_09003-RA	BBS2	Bardet–Biedl syndrome 2 protein (BBSome)	16.7394	15.1961	12.4312	2.8827	3.27559	3.99888	18.7925	13.569	18.6709	0.202119	-2.12576	0.395223	6.02202e-06	14.7889	11.4687	9.28773	10.4059	16.9988	25.9731	25.5567
Cilia/flagella: BBSome	HD_19507-RA	BBS5	Bardet–Biedl syndrome 5 protein (BBSome)	58.0893	64.4704	53.2281	12.2309	9.18763	11.4199	154.461	109.782	103.073	1.06308	-2.42138	0.000614899	1.81617e-06	58.5959	2.85447	1.98954	2.32466	4.30931	4.27777	4.46372
Cilia/flagella: BBSome	HD_20031-RA	BBS7	Bardet–Biedl syndrome 7 protein (BBSome)	27.8115	27.6241	26.4728	7.41264	9.58709	7.95932	64.3312	31.3784	38.9093	0.716622	-1.7122	0.0214187	9.90494e-05	27.3028	6.67205	5.3067	5.96861	9.5355	12.5605	12.7745
Cilia/flagella: BBSome	HD_06892-RA	BBS9	Bardet–Biedl syndrome 9 protein (BBSome)	33.7411	34.742	28.1962	5.72421	6.7376	4.9986	62.3118	35.0675	33.8584	0.440631	-2.46606	0.126681	7.45675e-06	32.2264	11.4635	10.2614	10.3972	17.6309	19.4172	23.9983
Other	HD_25444-RA	HIP1	Huntingtin-interacting protein 1	40.7202	42.8767	37.5761	42.2521	43.4881	40.1042	40.7994	35.5339	36.0181	-0.109077	0.0546364	0.5314	0.757614	40.391	56.7241	59.2132	55.8301	44.6361	34.9674	44.4929
Ankyrin repeat proteins	HD_03802-RA	ANKRD13	Ankyrin repeat domain-containing protein 13	28.6773	27.8783	28.4222	47.3997	45.8316	46.6793	72.079	55.9723	53.0169	1.09117	0.719219	0.000116742	0.00215936	28.326	8.06822	12.2535	9.4897	20.035	22.5677	15.8748
Ankyrin repeat proteins	HD_03802-RA	ANKRD49	Ankyrin repeat domain-containing protein 49	28.6773	27.8783	28.4222	47.3997	45.8316	46.6793	72.079	55.9723	53.0169	1.09117	0.719219	0.000116742	0.00215936	28.326	8.06822	12.2535	9.4897	20.035	22.5677	15.8748
Ankyrin repeat proteins	HD_10115-RA	ANKS6	Ankyrin repeat and SAM domain-containing protein 6	20.019	18.0489	22.1501	26.1913	35.2858	27.9922	39.5219	43.845	39.2228	1.02536	0.571716	0.000274629	0.0114105	20.0727	23.5066	23.5106	25.3688	11.0132	7.14993	11.8844
Actin cytoskeleton & focal adhesion	HD_06786-RA	PXN	Paxillin (focal adhesion adaptor)	345.099	384.464	334.051	318.97	369.013	332.676	451.843	276.088	254.077	-0.115192	-0.0594451	0.668448	0.827734	354.538	20.35	23.2788	26.8953	15.3423	9.9117	12.8765
Other	HD_15724-RA	CLTC	Clathrin heavy chain	793.074	728.664	753.005	1497.11	2543.8	1765.3	1293.82	586.649	1136.83	0.407561	1.3519	0.247692	0.00214734	758.248	72.829	91.2695	71.6472	116.765	105.28	106.086
Other	HD_00555-RA	SCARB2/LIMP2	SCARB2 (LIMP-2/CD36L2) lysosome membrane protein	144.567	158.74	146.886	182.228	165.271	175.316	183.762	204.045	147.277	0.249165	0.215723	0.218274	0.284231	150.064	3.13103	2.358	2.46153	13.4225	35.5978	11.0683
