# Supplementary material for: Proteomic and transcriptomic signatures of cytoskeletal remodeling during morphogenesis in the basal metazoan Halisarca dujardinii (Porifera)
Source: Front Cell Dev Biol. 2026 Jun 10;14:1829393. doi: 10.3389/fcell.2026.1829393 (PMC13291127; doi:10.3389/fcell.2026.1829393)
Supplement: Supplementary file 14 [file Table4.xlsx]

## Sheet: Adults specific
Adults	Adults	Adults	Larvae	Larvae	Larvae	N.Sequences	N.Proteotypic.Sequences	Protein.Group	Protein.Names
14.1279	14.7004	14.0227	NaN	NaN	NaN	1	1	HD-18591-RA;HD-22654-RA	AKAP10_A_kinase_anchor_protein_10
20.1907	20.048	19.9319	NaN	NaN	NaN	4	4	HD-01667-RA	ANKS1_ankyrin_repeat_and_SAM_domain_containing_protein_1
24.0355	24.3983	23.9739	NaN	NaN	NaN	10	10	HD-18248-RA	CDK17_PCTK2_cyclin_dependent_kinase_17
21.5776	21.9249	21.7407	NaN	NaN	NaN	5	5	HD-17904-RA	CRY_cryptochrome
21.0265	21.8122	21.1823	NaN	NaN	NaN	2	2	HD-18063-RA	cutC_copper_homeostasis_protein
23.2798	23.7131	23.2875	NaN	NaN	NaN	19	19	HD-03834-RA	DMD_dystrophin
21.9787	21.4647	22.502	NaN	NaN	NaN	5	3	HD-23746-RA	DSCAM_Down_syndrome_cell_adhesion_molecule
14.6239	14.6983	14.0298	NaN	NaN	NaN	1	1	HD-12269-RA	E2.7.1.12_gntK_idnK_gluconokinase
23.7606	24.8413	24.1626	NaN	NaN	NaN	4	4	HD-07297-RA	EIF5A_translation_initiation_factor_5A
21.8104	20.0825	21.2443	NaN	NaN	NaN	1	1	HD-23788-RA	EPHB2_ERK_DRT_Eph_receptor_B2
23.9926	24.2985	24.1261	NaN	NaN	NaN	21	21	HD-24639-RA	EPS8_epidermal_growth_factor_receptor_kinase_substrate_8
24.7539	24.4085	24.731	NaN	NaN	NaN	10	7	HD-08808-RA	FBN1_fibrillin_1
22.2367	18.6939	22.1534	NaN	NaN	NaN	2	2	HD-01661-RA	FBXO6_F_box_protein_6
23.1483	24.0133	23.2644	NaN	NaN	NaN	3	3	HD-10544-RA	FOXD_forkhead_box_protein_D
15.1534	13.8601	15.1971	NaN	NaN	NaN	1	1	HD-16220-RA	HYLS1_hydrolethalus_syndrome_protein_1
25.1046	25.569	24.6907	NaN	NaN	NaN	15	15	HD-02058-RA	KRIT1_Krev_interaction_trapped_protein_1
24.3702	23.2859	24.4162	NaN	NaN	NaN	2	2	HD-03247-RA	lldD_L_lactate_dehydrogenase_(cytochrome)
22.8558	22.8771	22.4901	NaN	NaN	NaN	4	4	HD-14081-RA	LRRK2_leucine_rich_repeat_kinase_2
23.0231	22.4781	23.1255	NaN	NaN	NaN	4	1	HD-22494-RA	MUC4_mucin_4
23.24	21.2901	23.4642	NaN	NaN	NaN	2	2	HD-10810-RA;HD-27306-RA	PARK7_protein_DJ_1
12.9358	12.7755	12.8623	NaN	NaN	NaN	2	2	HD-08462-RA	PHAX_phosphorylated_adapter_RNA_export_protein
24.5085	25.1606	24.6914	NaN	NaN	NaN	13	13	HD-04805-RA	PHLPP_PH_domain_and_leucine_rich_repeat_containing_protein_phosphatase
22.012	22.0669	21.394	NaN	NaN	NaN	2	2	HD-14606-RA	POLL_DNA_polymerase_lambda
23.5489	23.7388	23.3134	NaN	NaN	NaN	10	10	HD-13812-RA	PTPN13_FAP_1_tyrosine_protein_phosphatase_non_receptor_type_13
21.7019	23.5427	21.4447	NaN	NaN	NaN	13	13	HD-06293-RA	PTPRQ_receptor_type_tyrosine_protein_phosphatase_Q
22.3252	22.6116	22.7751	NaN	NaN	NaN	7	7	HD-22183-RA	RAB11FIP3_4_Rab11_family_interacting_protein_3_4
22.0235	24.4614	22.7195	NaN	NaN	NaN	9	9	HD-11280-RA	RECK_ST15_reversion_inducing_cysteine_rich_protein_with_kazal_motifs
16.0656	16.2233	16.2525	NaN	NaN	NaN	2	2	HD-00074-RA	REX1_REXO1_RNH70_RNA_exonuclease_1
27.53	27.3378	27.3381	NaN	NaN	NaN	5	5	HD-13837-RA	RGS_regulator_of_G_protein_signaling
20.2903	19.5413	20.3421	NaN	NaN	NaN	2	2	HD-10118-RA	RPGRIP1L_protein_fantom
22.0765	21.9736	22.146	NaN	NaN	NaN	2	1	HD-21814-RA	SIRT6_SIR2L6_NAD+_dependent_protein_deacetylase_sirtuin_6
22.3378	17.8518	22.5031	NaN	NaN	NaN	3	3	HD-07094-RA	SMURF_E3_ubiquitin_ligase_SMURF1_2
20.7713	21.6438	20.9464	NaN	NaN	NaN	2	2	HD-02201-RA	TAD1_ADAT1_tRNA_specific_adenosine_deaminase_1
25.7816	24.3076	25.6937	NaN	NaN	NaN	6	5	HD-16828-RA	THAP1_3_THAP_domain_containing_protein_1_3
19.281	21.487	19.8823	NaN	NaN	NaN	5	5	HD-13624-RA	TMC_transmembrane_channel_like_protein
12.7766	12.8927	12.9081	NaN	NaN	NaN	1	0	HD-02300-RA;HD-27313-RA	TPRA1_GPR175_transmembrane_protein_adipocyte_associated_1;UNANNOTATED
21.3413	21.5903	21.3929	NaN	NaN	NaN	2	2	HD-11305-RA	USH1G_Usher_syndrome_type_1G_protein
24.0882	24.785	24.1733	NaN	NaN	NaN	8	8	HD-16289-RA	WHRN_USH2D_whirlin
24.6221	24.9498	24.832	NaN	NaN	NaN	8	8	HD-00039-RA	UNANNOTATED
22.338	22.7879	24.037	NaN	NaN	NaN	3	3	HD-00158-RA	UNANNOTATED
18.436	21.5156	17.9458	NaN	NaN	NaN	5	5	HD-00708-RA	UNANNOTATED
20.9752	20.0505	20.9276	NaN	NaN	NaN	5	5	HD-00724-RA	UNANNOTATED
23.2772	24.121	23.5837	NaN	NaN	NaN	11	11	HD-00862-RA	UNANNOTATED
22.1413	23.2048	22.3236	NaN	NaN	NaN	1	1	HD-01103-RA	UNANNOTATED
24.5704	23.9213	24.1122	NaN	NaN	NaN	6	6	HD-01195-RA	UNANNOTATED
22.6028	21.727	23.2325	NaN	NaN	NaN	5	5	HD-01209-RA	UNANNOTATED
14.1698	13.3972	14.1897	NaN	NaN	NaN	4	4	HD-01259-RA	UNANNOTATED
23.0099	21.4768	23.0688	NaN	NaN	NaN	7	7	HD-01287-RA	UNANNOTATED
21.3823	15.0353	21.5172	NaN	NaN	NaN	3	3	HD-01350-RA	UNANNOTATED
21.573	21.451	21.8604	NaN	NaN	NaN	1	1	HD-01477-RA	UNANNOTATED
17.5976	17.3233	17.6166	NaN	NaN	NaN	1	1	HD-01566-RA	UNANNOTATED
24.1398	23.8786	23.9551	NaN	NaN	NaN	1	1	HD-01571-RA	UNANNOTATED
17.4584	16.7197	17.6476	NaN	NaN	NaN	1	1	HD-01625-RA	UNANNOTATED
21.5989	20.8001	21.0796	NaN	NaN	NaN	5	5	HD-01822-RA	UNANNOTATED
12.7968	13.6659	12.9189	NaN	NaN	NaN	2	2	HD-01894-RA	UNANNOTATED
24.8186	25.7358	24.929	NaN	NaN	NaN	9	9	HD-02167-RA	UNANNOTATED
25.46	25.6109	25.3034	NaN	NaN	NaN	47	47	HD-02398-RA	UNANNOTATED
14.3556	14.3012	14.0242	NaN	NaN	NaN	1	1	HD-02721-RA;HD-10132-RA	UNANNOTATED
15.019	15.3776	15.4786	NaN	NaN	NaN	2	2	HD-02861-RA	UNANNOTATED
23.4521	23.6667	23.4936	NaN	NaN	NaN	3	3	HD-02863-RA	UNANNOTATED
13.2034	12.5022	13.3227	NaN	NaN	NaN	3	3	HD-02904-RA	UNANNOTATED
19.9343	19.9597	19.5911	NaN	NaN	NaN	3	3	HD-02955-RA	UNANNOTATED
19.3187	20.2053	19.5191	NaN	NaN	NaN	3	3	HD-03107-RA	UNANNOTATED
22.4833	22.1471	22.8213	NaN	NaN	NaN	3	3	HD-03266-RA	UNANNOTATED
22.1016	22.7913	23.0822	NaN	NaN	NaN	1	1	HD-03675-RA	UNANNOTATED
19.206	20.3973	19.7099	NaN	NaN	NaN	2	2	HD-03754-RA	UNANNOTATED
13.6391	13.6792	13.7432	NaN	NaN	NaN	2	2	HD-03755-RA	UNANNOTATED
24.2602	24.1775	24.3766	NaN	NaN	NaN	2	2	HD-03843-RA	UNANNOTATED
20.2113	20.2013	19.6265	NaN	NaN	NaN	2	2	HD-03898-RA	UNANNOTATED
21.819	21.7745	21.5987	NaN	NaN	NaN	2	2	HD-04025-RA	UNANNOTATED
22.0432	22.7754	21.7352	NaN	NaN	NaN	3	3	HD-04120-RA	UNANNOTATED
19.1464	20.0628	19.3797	NaN	NaN	NaN	2	2	HD-04124-RA	UNANNOTATED
23.0637	21.5746	24.014	NaN	NaN	NaN	1	1	HD-04308-RA	UNANNOTATED
21.7922	20.3384	22.6375	NaN	NaN	NaN	1	1	HD-04508-RA	UNANNOTATED
23.946	24.2639	24.2435	NaN	NaN	NaN	3	3	HD-04788-RA	UNANNOTATED
15.4741	18.9828	15.7447	NaN	NaN	NaN	3	3	HD-04867-RA	UNANNOTATED
19.5972	19.8525	19.199	NaN	NaN	NaN	2	2	HD-04880-RA	UNANNOTATED
21.0731	22.4837	20.0841	NaN	NaN	NaN	3	3	HD-05445-RA	UNANNOTATED
22.524	21.7223	22.6032	NaN	NaN	NaN	2	2	HD-05498-RA	UNANNOTATED
23.4843	23.6992	23.2287	NaN	NaN	NaN	9	9	HD-05534-RA	UNANNOTATED
13.7385	14.4642	14.4437	NaN	NaN	NaN	3	3	HD-05565-RA	UNANNOTATED
20.4832	20.4086	20.8371	NaN	NaN	NaN	1	1	HD-06110-RA	UNANNOTATED
13.169	12.6906	12.9872	NaN	NaN	NaN	1	1	HD-06162-RA	UNANNOTATED
21.8533	23.2226	22.7	NaN	NaN	NaN	6	6	HD-06412-RA	UNANNOTATED
14.3429	14.5603	14.0413	NaN	NaN	NaN	3	3	HD-06454-RA	UNANNOTATED
21.586	21.774	21.689	NaN	NaN	NaN	1	1	HD-06977-RA	UNANNOTATED
23.7839	23.207	22.69	NaN	NaN	NaN	4	4	HD-07010-RA	UNANNOTATED
21.936	23.9241	21.5559	NaN	NaN	NaN	2	2	HD-07042-RA	UNANNOTATED
22.2094	22.8674	22.3775	NaN	NaN	NaN	9	9	HD-07117-RA	UNANNOTATED
22.4607	22.6724	21.9122	NaN	NaN	NaN	2	2	HD-07158-RA	UNANNOTATED
11.8941	12.5291	12.8783	NaN	NaN	NaN	1	1	HD-07246-RA	UNANNOTATED
21.625	18.5359	21.8928	NaN	NaN	NaN	2	2	HD-07414-RA	UNANNOTATED
13.782	13.5782	14.12	NaN	NaN	NaN	1	1	HD-07418-RA	UNANNOTATED
21.2243	21.0901	20.5156	NaN	NaN	NaN	1	1	HD-07463-RA	UNANNOTATED
22.7847	25.8496	23.4078	NaN	NaN	NaN	9	9	HD-07488-RA	UNANNOTATED
23.3423	23.4134	23.2466	NaN	NaN	NaN	4	4	HD-07545-RA	UNANNOTATED
22.4025	23.809	23.0822	NaN	NaN	NaN	10	10	HD-07589-RA	UNANNOTATED
21.8597	24.691	22.4302	NaN	NaN	NaN	2	2	HD-07693-RA;HD-07697-RA	UNANNOTATED
21.5921	22.0205	22.3617	NaN	NaN	NaN	4	4	HD-07873-RA	UNANNOTATED
22.4384	24.5072	23.5049	NaN	NaN	NaN	1	1	HD-07997-RA	UNANNOTATED
21.041	20.7841	20.8379	NaN	NaN	NaN	2	2	HD-08394-RA	UNANNOTATED
15.4806	18.1847	16.6761	NaN	NaN	NaN	2	2	HD-08486-RA	UNANNOTATED
21.4629	20.939	21.6564	NaN	NaN	NaN	4	4	HD-08495-RA	UNANNOTATED
14.766	14.8455	15.3771	NaN	NaN	NaN	1	1	HD-08644-RA	UNANNOTATED
20.4723	18.9145	20.8504	NaN	NaN	NaN	1	1	HD-08691-RA	UNANNOTATED
18.255	18.8028	18.645	NaN	NaN	NaN	2	2	HD-08812-RA	UNANNOTATED
20.8222	21.5143	20.9025	NaN	NaN	NaN	4	4	HD-08884-RA	UNANNOTATED
22.8986	19.3619	22.9146	NaN	NaN	NaN	1	1	HD-08975-RA	UNANNOTATED
23.7584	23.0984	23.4219	NaN	NaN	NaN	1	1	HD-09152-RA	UNANNOTATED
20.935	20.23	21.5262	NaN	NaN	NaN	2	2	HD-09253-RA	UNANNOTATED
19.4482	19.3241	20.2547	NaN	NaN	NaN	1	1	HD-09269-RA	UNANNOTATED
24.5436	24.5929	24.6716	NaN	NaN	NaN	7	7	HD-09416-RA	UNANNOTATED
14.679	14.6886	14.5545	NaN	NaN	NaN	1	1	HD-09995-RA	UNANNOTATED
22.6551	22.4735	22.429	NaN	NaN	NaN	1	1	HD-10199-RA	UNANNOTATED
21.6377	21.8982	21.494	NaN	NaN	NaN	1	1	HD-10213-RA	UNANNOTATED
21.4907	21.1329	21.5329	NaN	NaN	NaN	4	4	HD-10230-RA	UNANNOTATED
21.1472	21.5705	21.3703	NaN	NaN	NaN	4	4	HD-10266-RA	UNANNOTATED
22.917	23.0003	23.056	NaN	NaN	NaN	4	4	HD-10332-RA	UNANNOTATED
20.6375	19.2664	19.8379	NaN	NaN	NaN	1	1	HD-10336-RA	UNANNOTATED
22.2583	23.4074	22.6406	NaN	NaN	NaN	2	2	HD-10581-RA	UNANNOTATED
23.2841	23.8966	23.4699	NaN	NaN	NaN	3	3	HD-10738-RA	UNANNOTATED
21.9001	22.0916	21.5853	NaN	NaN	NaN	5	5	HD-10743-RA	UNANNOTATED
22.9139	22.5735	23.2447	NaN	NaN	NaN	2	2	HD-10813-RA	UNANNOTATED
14.8707	13.8777	15.0797	NaN	NaN	NaN	1	1	HD-10822-RA	UNANNOTATED
21.1631	21.4211	21.5267	NaN	NaN	NaN	2	2	HD-10843-RA	UNANNOTATED
22.8058	22.0921	22.4672	NaN	NaN	NaN	1	1	HD-11270-RA	UNANNOTATED
20.3386	19.1228	19.4057	NaN	NaN	NaN	3	3	HD-11271-RA	UNANNOTATED
23.2708	24.6815	23.5702	NaN	NaN	NaN	1	1	HD-11768-RA	UNANNOTATED
21.6012	24.5942	21.9496	NaN	NaN	NaN	3	3	HD-11881-RA	UNANNOTATED
25.2067	26.6114	25.1449	NaN	NaN	NaN	4	4	HD-11926-RA	UNANNOTATED
23.9397	24.3987	23.8853	NaN	NaN	NaN	4	4	HD-12241-RA	UNANNOTATED
23.9174	23.987	23.9754	NaN	NaN	NaN	4	4	HD-12326-RA	UNANNOTATED
16.4011	18.2398	16.3629	NaN	NaN	NaN	2	2	HD-12449-RA	UNANNOTATED
24.604	25.0236	25.321	NaN	NaN	NaN	3	3	HD-12613-RA	UNANNOTATED
23.9371	24.0349	23.8221	NaN	NaN	NaN	3	3	HD-12618-RA	UNANNOTATED
22.0309	23.4519	22.1746	NaN	NaN	NaN	5	5	HD-12797-RA	UNANNOTATED
21.3098	20.0191	21.3346	NaN	NaN	NaN	2	2	HD-12817-RA	UNANNOTATED
22.1984	22.4275	22.7555	NaN	NaN	NaN	2	2	HD-12859-RA	UNANNOTATED
19.6166	22.5004	19.198	NaN	NaN	NaN	1	1	HD-13018-RA	UNANNOTATED
19.9948	20.5774	20.1483	NaN	NaN	NaN	2	2	HD-13052-RA	UNANNOTATED
23.222	21.8217	23.5845	NaN	NaN	NaN	1	1	HD-13335-RA	UNANNOTATED
24.1963	23.4628	24.2309	NaN	NaN	NaN	2	2	HD-13357-RA	UNANNOTATED
17.6339	18.6023	17.705	NaN	NaN	NaN	3	3	HD-13438-RA	UNANNOTATED
17.7906	16.2839	17.6883	NaN	NaN	NaN	1	1	HD-13451-RA	UNANNOTATED
19.0707	17.1365	19.1827	NaN	NaN	NaN	1	1	HD-13565-RA;HD-28503-RA	UNANNOTATED
20.4176	20.9917	20.1113	NaN	NaN	NaN	1	1	HD-13662-RA	UNANNOTATED
12.2201	11.7128	12.316	NaN	NaN	NaN	2	2	HD-13727-RA	UNANNOTATED
23.002	22.8482	22.6058	NaN	NaN	NaN	3	3	HD-13784-RA	UNANNOTATED
23.36	21.5627	20.6763	NaN	NaN	NaN	1	1	HD-14164-RA	UNANNOTATED
22.008	21.3821	22.3369	NaN	NaN	NaN	3	3	HD-14643-RA	UNANNOTATED
22.362	23.0242	22.5012	NaN	NaN	NaN	5	5	HD-14703-RA	UNANNOTATED
21.3904	20.3349	21.1452	NaN	NaN	NaN	2	2	HD-15092-RA	UNANNOTATED
25.5972	24.9047	25.3725	NaN	NaN	NaN	10	10	HD-15094-RA	UNANNOTATED
23.4141	22.5864	23.1246	NaN	NaN	NaN	2	2	HD-15264-RA	UNANNOTATED
23.4862	23.6826	23.4535	NaN	NaN	NaN	3	3	HD-15680-RA	UNANNOTATED
23.7026	22.527	23.5082	NaN	NaN	NaN	2	2	HD-15719-RA	UNANNOTATED
21.5065	21.9093	21.6744	NaN	NaN	NaN	7	7	HD-15832-RA	UNANNOTATED
18.7995	19.5471	19.2527	NaN	NaN	NaN	3	3	HD-15953-RA	UNANNOTATED
22.9823	23.3925	21.6317	NaN	NaN	NaN	4	4	HD-15975-RA	UNANNOTATED
22.3524	22.9252	22.1884	NaN	NaN	NaN	4	4	HD-15995-RA	UNANNOTATED
24.9563	25.186	24.8733	NaN	NaN	NaN	3	3	HD-15998-RA	UNANNOTATED
24.1246	24.4501	24.5519	NaN	NaN	NaN	4	4	HD-16041-RA	UNANNOTATED
21.5527	22.0087	21.2849	NaN	NaN	NaN	4	4	HD-16210-RA	UNANNOTATED
22.2392	24.2402	20.9288	NaN	NaN	NaN	4	4	HD-16279-RA	UNANNOTATED
22.0922	18.9125	23.2115	NaN	NaN	NaN	2	2	HD-16321-RA	UNANNOTATED
20.3381	19.8	20.4149	NaN	NaN	NaN	3	3	HD-16460-RA	UNANNOTATED
17.6397	17.2873	17.7061	NaN	NaN	NaN	3	3	HD-16515-RA	UNANNOTATED
20.5419	20.5571	20.4936	NaN	NaN	NaN	5	5	HD-16598-RA	UNANNOTATED
21.9539	22.4095	22.1668	NaN	NaN	NaN	3	3	HD-16634-RA	UNANNOTATED
14.914	17.4104	15.2434	NaN	NaN	NaN	1	1	HD-16838-RA	UNANNOTATED
23.2345	22.6638	22.6056	NaN	NaN	NaN	2	2	HD-16919-RA	UNANNOTATED
21.846	22.6093	22.0029	NaN	NaN	NaN	7	7	HD-17006-RA	UNANNOTATED
13.2284	14.0469	13.2529	NaN	NaN	NaN	1	1	HD-17355-RA;HD-24553-RA;HD-24049-RA;HD-24556-RA;HD-12665-RA;HD-17359-RA;HD-21907-RA	UNANNOTATED
21.3937	23.5793	21.1049	NaN	NaN	NaN	5	5	HD-17495-RA;HD-23200-RA	UNANNOTATED
19.2043	18.8738	20.6183	NaN	NaN	NaN	2	2	HD-17542-RA	UNANNOTATED
24.522	22.5888	24.5796	NaN	NaN	NaN	17	17	HD-17561-RA;HD-23009-RA	UNANNOTATED
23.125	22.8357	23.0341	NaN	NaN	NaN	3	3	HD-17612-RA	UNANNOTATED
18.0005	22.8205	17.8654	NaN	NaN	NaN	4	4	HD-17619-RA	UNANNOTATED
16.5272	16.2034	16.5114	NaN	NaN	NaN	4	4	HD-17703-RA	UNANNOTATED
16.4306	18.4893	16.8354	NaN	NaN	NaN	2	2	HD-17736-RA	UNANNOTATED
25.2762	25.2439	25.2257	NaN	NaN	NaN	2	2	HD-17889-RA	UNANNOTATED
22.1187	20.7302	22.4628	NaN	NaN	NaN	2	2	HD-17998-RA	UNANNOTATED
21.1046	21.1751	21.0715	NaN	NaN	NaN	1	1	HD-18204-RA	UNANNOTATED
20.6358	20.8327	20.526	NaN	NaN	NaN	2	2	HD-18289-RA;HD-18293-RA	UNANNOTATED
24.4184	24.8313	24.7657	NaN	NaN	NaN	3	3	HD-18290-RA	UNANNOTATED
22.9038	22.9593	22.9833	NaN	NaN	NaN	5	5	HD-18405-RA	UNANNOTATED
20.7868	21.5092	20.6353	NaN	NaN	NaN	1	1	HD-18428-RA	UNANNOTATED
23.239	22.4471	23.5438	NaN	NaN	NaN	4	4	HD-18430-RA	UNANNOTATED
23.6001	24.5233	24.2181	NaN	NaN	NaN	2	2	HD-18561-RA	UNANNOTATED
20.174	20.3963	19.3512	NaN	NaN	NaN	2	2	HD-18606-RA	UNANNOTATED
20.0989	21.2304	19.7715	NaN	NaN	NaN	4	3	HD-18616-RA	UNANNOTATED
20.9407	21.7391	21.1898	NaN	NaN	NaN	4	4	HD-18627-RA	UNANNOTATED
23.0322	24.1822	23.7561	NaN	NaN	NaN	9	9	HD-18662-RA	UNANNOTATED
16.0169	14.8498	16.2307	NaN	NaN	NaN	2	2	HD-18684-RA;HD-26024-RA	UNANNOTATED
21.1974	18.0295	18.5761	NaN	NaN	NaN	1	1	HD-19158-RA	UNANNOTATED
23.3467	22.6286	22.9811	NaN	NaN	NaN	1	1	HD-19467-RA	UNANNOTATED
22.7146	23.1375	22.5616	NaN	NaN	NaN	3	3	HD-19702-RA	UNANNOTATED
22.7691	23.0713	22.9958	NaN	NaN	NaN	7	7	HD-19730-RA	UNANNOTATED
14.9178	16.1094	16.4381	NaN	NaN	NaN	1	1	HD-19738-RA	UNANNOTATED
22.498	20.1502	22.1229	NaN	NaN	NaN	1	1	HD-19792-RA	UNANNOTATED
15.6315	12.7619	15.6941	NaN	NaN	NaN	1	1	HD-19804-RA	UNANNOTATED
22.2931	20.6753	22.2897	NaN	NaN	NaN	3	3	HD-19875-RA	UNANNOTATED
24.3764	25.3135	24.4722	NaN	NaN	NaN	8	8	HD-19888-RA	UNANNOTATED
21.1983	20.9423	20.8535	NaN	NaN	NaN	1	1	HD-19903-RA	UNANNOTATED
23.3855	23.7908	23.5547	NaN	NaN	NaN	8	8	HD-20099-RA	UNANNOTATED
22.5233	21.9986	22.5925	NaN	NaN	NaN	4	4	HD-20116-RA	UNANNOTATED
19.5009	21.0921	19.7974	NaN	NaN	NaN	5	5	HD-20295-RA	UNANNOTATED
22.6299	23.105	22.5224	NaN	NaN	NaN	3	3	HD-20306-RA	UNANNOTATED
23.8246	23.6522	24.1278	NaN	NaN	NaN	2	2	HD-20377-RA	UNANNOTATED
17.2423	17.7501	17.5351	NaN	NaN	NaN	2	2	HD-20385-RA;HD-20470-RA	UNANNOTATED
23.1087	23.6195	22.2954	NaN	NaN	NaN	2	2	HD-20395-RA	UNANNOTATED
18.7371	19.2673	19.598	NaN	NaN	NaN	2	2	HD-20437-RA	UNANNOTATED
15.1045	13.8789	14.7062	NaN	NaN	NaN	2	2	HD-20494-RA	UNANNOTATED
13.6561	13.6686	13.6115	NaN	NaN	NaN	2	2	HD-20564-RA	UNANNOTATED
16.9199	18.5455	16.5872	NaN	NaN	NaN	1	1	HD-20666-RA	UNANNOTATED
23.74	23.9097	23.4117	NaN	NaN	NaN	5	5	HD-20805-RA	UNANNOTATED
19.5915	20.7133	19.8303	NaN	NaN	NaN	2	2	HD-20838-RA	UNANNOTATED
20.4941	20.7563	20.8348	NaN	NaN	NaN	3	3	HD-20842-RA	UNANNOTATED
23.8712	22.9806	24.037	NaN	NaN	NaN	4	3	HD-21167-RA	UNANNOTATED
21.5605	21.5901	22.3606	NaN	NaN	NaN	2	2	HD-21287-RA;HD-24814-RA;HD-26122-RA	UNANNOTATED
21.5312	23.8709	21.3567	NaN	NaN	NaN	4	4	HD-21436-RA	UNANNOTATED
25.1152	24.3255	22.9195	NaN	NaN	NaN	2	2	HD-21483-RA	UNANNOTATED
25.436	25.0908	25.678	NaN	NaN	NaN	2	2	HD-21554-RA	UNANNOTATED
20.834	19.9046	20.9653	NaN	NaN	NaN	2	2	HD-21661-RA	UNANNOTATED
23.9385	24.1948	23.9981	NaN	NaN	NaN	4	4	HD-21701-RA;HD-26497-RA	UNANNOTATED
25.6804	25.2001	26.27	NaN	NaN	NaN	7	7	HD-21800-RA	UNANNOTATED
17.7637	18.2672	17.6815	NaN	NaN	NaN	1	1	HD-22640-RA;HD-25956-RA	UNANNOTATED
23.0252	21.859	23.1937	NaN	NaN	NaN	1	1	HD-22708-RA	UNANNOTATED
22.425	21.7578	22.4056	NaN	NaN	NaN	3	3	HD-22802-RA	UNANNOTATED
25.7125	26.3464	25.646	NaN	NaN	NaN	9	9	HD-23036-RA	UNANNOTATED
22.6756	23.3114	22.5138	NaN	NaN	NaN	10	10	HD-23062-RA	UNANNOTATED
23.1057	22.6665	23.7734	NaN	NaN	NaN	2	2	HD-23097-RA	UNANNOTATED
21.7217	23.4849	20.9197	NaN	NaN	NaN	3	3	HD-23123-RA;HD-24023-RA	UNANNOTATED
21.9343	22.4409	21.7426	NaN	NaN	NaN	2	2	HD-23268-RA	UNANNOTATED
18.604	19.9999	18.3286	NaN	NaN	NaN	3	3	HD-23281-RA	UNANNOTATED
21.5793	23.1645	21.3369	NaN	NaN	NaN	2	2	HD-23384-RA	UNANNOTATED
19.4288	21.6442	19.6037	NaN	NaN	NaN	3	3	HD-23501-RA	UNANNOTATED
21.5393	22.6069	21.0554	NaN	NaN	NaN	3	0	HD-23622-RA	UNANNOTATED
22.3387	21.7199	22.603	NaN	NaN	NaN	1	1	HD-23809-RA	UNANNOTATED
21.7402	22.6719	21.9688	NaN	NaN	NaN	3	3	HD-23867-RA	UNANNOTATED
24.5981	25.1424	25.3963	NaN	NaN	NaN	5	5	HD-23892-RA	UNANNOTATED
18.0142	18.8508	17.567	NaN	NaN	NaN	2	2	HD-23906-RA	UNANNOTATED
20.5195	24.2161	20.9789	NaN	NaN	NaN	2	2	HD-24194-RA	UNANNOTATED
14.0016	12.4512	14.3939	NaN	NaN	NaN	1	1	HD-24355-RA	UNANNOTATED
12.6807	15.9053	12.8176	NaN	NaN	NaN	1	1	HD-24634-RA	UNANNOTATED
25.0798	25.6698	25.1556	NaN	NaN	NaN	15	15	HD-24660-RA	UNANNOTATED
13.2972	14.3786	13.705	NaN	NaN	NaN	1	1	HD-24762-RA	UNANNOTATED
15.4193	15.447	15.3643	NaN	NaN	NaN	2	2	HD-25171-RA	UNANNOTATED
21.0393	21.9214	20.9835	NaN	NaN	NaN	2	2	HD-25239-RA	UNANNOTATED
20.5869	20.5223	21.054	NaN	NaN	NaN	1	1	HD-25243-RA	UNANNOTATED
22.437	22.0864	22.6191	NaN	NaN	NaN	3	3	HD-25249-RA;HD-25250-RA;HD-26021-RA	UNANNOTATED
18.0611	16.1407	17.8756	NaN	NaN	NaN	1	1	HD-25298-RA	UNANNOTATED
14.4972	14.6136	14.5645	NaN	NaN	NaN	2	2	HD-25495-RA	UNANNOTATED
20.9388	20.8939	21.2899	NaN	NaN	NaN	2	2	HD-25526-RA	UNANNOTATED
24.6295	23.4491	24.9032	NaN	NaN	NaN	4	4	HD-25661-RA	UNANNOTATED
24.0649	23.004	24.0856	NaN	NaN	NaN	1	1	HD-25717-RA	UNANNOTATED
22.2872	22.1645	22.2162	NaN	NaN	NaN	2	2	HD-25734-RA;HD-22531-RA	UNANNOTATED
17.7879	18.1395	17.5502	NaN	NaN	NaN	2	2	HD-25843-RA	UNANNOTATED
21.6921	21.8887	21.8788	NaN	NaN	NaN	2	2	HD-26156-RA;HD-26505-RA	UNANNOTATED
23.6929	21.2171	23.8142	NaN	NaN	NaN	9	9	HD-26281-RA	UNANNOTATED
18.7321	22.1228	19.4336	NaN	NaN	NaN	3	3	HD-26317-RA	UNANNOTATED
23.5406	23.5314	23.5961	NaN	NaN	NaN	6	6	HD-26338-RA	UNANNOTATED
21.4692	21.4146	20.7245	NaN	NaN	NaN	3	3	HD-26760-RA	UNANNOTATED
23.3786	23.6553	23.0957	NaN	NaN	NaN	2	2	HD-27423-RA	UNANNOTATED
24.0538	24.2118	24.1597	NaN	NaN	NaN	1	1	HD-27476-RA	UNANNOTATED
22.3739	22.2616	22.689	NaN	NaN	NaN	1	1	HD-27490-RA	UNANNOTATED
21.2928	21.6121	21.295	NaN	NaN	NaN	6	6	HD-27593-RA	UNANNOTATED
23.0242	22.4093	23.1103	NaN	NaN	NaN	4	4	HD-27651-RA	UNANNOTATED
25.4541	24.3567	25.256	NaN	NaN	NaN	7	7	HD-28077-RA	UNANNOTATED
22.8646	23.5745	23.2458	NaN	NaN	NaN	2	2	HD-28277-RA	UNANNOTATED
20.4308	19.2361	20.8894	NaN	NaN	NaN	1	1	HD-28311-RA	UNANNOTATED
12.9253	12.0928	13.4507	NaN	NaN	NaN	2	2	HD-28366-RA	UNANNOTATED

## Sheet: Larvae specific
Adults	Adults	Adults	Larvae	Larvae	Larvae	N.Sequences	N.Proteotypic.Sequences	Protein.Group	Protein.Names
NaN	NaN	NaN	19.4722	20.8932	20.9119	6	6	HD-05478-RA	ABCD4_PXMP1L_ATP_binding_cassette_subfamily_D_(ALD)_member_4
NaN	NaN	NaN	14.0873	15.3069	13.4249	1	1	HD-13907-RA	ABHD10_abhydrolase_domain_containing_protein_10
NaN	NaN	NaN	14.5993	14.3778	14.2058	2	2	HD-14691-RA	ALG12_alpha_1_6_mannosyltransferase
NaN	NaN	NaN	22.1578	23.0909	22.1019	1	1	HD-26583-RA	APH1A_gamma_secretase_subunit_APH_1A
NaN	NaN	NaN	24.4467	24.4798	23.7621	2	2	HD-08607-RA	ARIH1_ariadne_1
NaN	NaN	NaN	21.4602	21.7114	20.5412	1	1	HD-05743-RA	eexD_ATP_binding_cassette_subfamily_C_bacterial_EexD
NaN	NaN	NaN	21.7282	22.2171	22.7474	6	6	HD-24721-RA	FMO_dimethylaniline_monooxygenase_(N_oxide_forming)
NaN	NaN	NaN	20.8005	21.2756	19.6562	2	2	HD-21466-RA	GRIP_glutamate_receptor_ionotropic_plant
NaN	NaN	NaN	14.1398	16.0115	14.2729	2	2	HD-00576-RA	KCNK5_K2P5.1_potassium_channel_subfamily_K_member_5
NaN	NaN	NaN	21.4903	22.991	21.0571	1	0	HD-04339-RA	LACTB_serine_beta_lactamase_like_protein_LACTB_mitochondrial
NaN	NaN	NaN	22.7372	24.2664	23.832	1	1	HD-19574-RA	murA_UDP_N_acetylglucosamine_1_carboxyvinyltransferase
NaN	NaN	NaN	23.1494	22.7022	23.0338	2	2	HD-01633-RA	NNMT_nicotinamide_N_methyltransferase
NaN	NaN	NaN	22.4362	21.5544	20.9515	1	1	HD-10223-RA	RNF217_IBRDC1_E3_ubiquitin_protein_ligase_RNF217
NaN	NaN	NaN	23.5663	22.6317	21.9712	2	2	HD-15210-RA	SEMA5_semaphorin_5
NaN	NaN	NaN	13.9254	12.4076	12.3326	1	1	HD-05479-RA	SLC39A9_ZIP9_solute_carrier_family_39_(zinc_transporter)_member_9
NaN	NaN	NaN	14.8415	15.4201	15.4469	3	3	HD-04850-RA	yidC_spoIIIJ_OXA1_ccfA_YidC_Oxa1_family_membrane_protein_insertase
NaN	NaN	NaN	22.5256	24.3159	22.7661	2	2	HD-00016-RA	UNANNOTATED
NaN	NaN	NaN	24.109	24.8774	23.9811	4	4	HD-00242-RA	UNANNOTATED
NaN	NaN	NaN	24.2067	25.0513	23.7729	3	3	HD-01363-RA	UNANNOTATED
NaN	NaN	NaN	24.0069	25.1769	23.9562	5	5	HD-02112-RA	UNANNOTATED
NaN	NaN	NaN	23.801	22.5367	21.4736	7	7	HD-02491-RA	UNANNOTATED
NaN	NaN	NaN	19.3604	20.1065	19.3359	2	2	HD-03340-RA	UNANNOTATED
NaN	NaN	NaN	23.0614	23.4556	23.8494	4	4	HD-04215-RA	UNANNOTATED
NaN	NaN	NaN	22.6138	21.7857	21.0618	2	2	HD-05011-RA	UNANNOTATED
NaN	NaN	NaN	16.8137	15.7474	14.8065	2	2	HD-05166-RA	UNANNOTATED
NaN	NaN	NaN	13.4443	14.4105	15.876	2	2	HD-06978-RA	UNANNOTATED
NaN	NaN	NaN	21.8817	22.6302	21.2276	2	2	HD-07046-RA	UNANNOTATED
NaN	NaN	NaN	23.6647	24.9127	24.5356	2	2	HD-07183-RA	UNANNOTATED
NaN	NaN	NaN	15.1387	15.3069	14.2552	1	1	HD-07558-RA	UNANNOTATED
NaN	NaN	NaN	18.5312	20.3361	18.7604	1	1	HD-07745-RA	UNANNOTATED
NaN	NaN	NaN	21.1353	20.5542	20.3541	1	1	HD-08162-RA	UNANNOTATED
NaN	NaN	NaN	26.233	25.4208	23.8053	9	8	HD-08271-RA	UNANNOTATED
NaN	NaN	NaN	21.0221	21.4394	21.3078	8	8	HD-08497-RA	UNANNOTATED
NaN	NaN	NaN	24.7181	22.7154	23.6387	16	16	HD-08742-RA	UNANNOTATED
NaN	NaN	NaN	22.4511	20.9936	21.2844	4	4	HD-08849-RA	UNANNOTATED
NaN	NaN	NaN	22.9481	23.9585	23.2543	3	3	HD-08893-RA	UNANNOTATED
NaN	NaN	NaN	21.2844	22.653	21.7065	2	2	HD-10653-RA	UNANNOTATED
NaN	NaN	NaN	25.4869	22.5435	23.3786	4	4	HD-10852-RA	UNANNOTATED
NaN	NaN	NaN	14.5756	15.8244	14.5409	2	2	HD-11293-RA	UNANNOTATED
NaN	NaN	NaN	20.0255	20.0699	18.9272	5	5	HD-11478-RA	UNANNOTATED
NaN	NaN	NaN	22.5988	21.4501	21.8091	3	3	HD-11562-RA	UNANNOTATED
NaN	NaN	NaN	27.4159	26.0335	25.9198	12	12	HD-11683-RA;HD-15257-RA	UNANNOTATED
NaN	NaN	NaN	22.429	22.3942	21.8273	4	4	HD-11732-RA	UNANNOTATED
NaN	NaN	NaN	23.9331	23.8193	22.6097	1	1	HD-12606-RA	UNANNOTATED
NaN	NaN	NaN	20.5077	19.6781	21.5045	3	3	HD-13390-RA	UNANNOTATED
NaN	NaN	NaN	23.4745	25.0625	23.3569	3	3	HD-13674-RA	UNANNOTATED
NaN	NaN	NaN	16.4313	17.5469	16.1886	1	1	HD-14372-RA	UNANNOTATED
NaN	NaN	NaN	23.2849	23.1595	22.9909	4	4	HD-15103-RA	UNANNOTATED
NaN	NaN	NaN	22.5719	20.8474	20.6248	10	10	HD-15620-RA	UNANNOTATED
NaN	NaN	NaN	20.7433	22.0395	20.2786	1	1	HD-15928-RA	UNANNOTATED
NaN	NaN	NaN	24.649	25.9596	24.8644	1	1	HD-16016-RA;HD-24267-RA	UNANNOTATED
NaN	NaN	NaN	12.783	13.6305	12.7956	1	1	HD-16043-RA	UNANNOTATED
NaN	NaN	NaN	23.3947	22.7939	22.7785	7	7	HD-16264-RA	UNANNOTATED
NaN	NaN	NaN	24.7722	23.4655	22.9377	2	2	HD-17438-RA	UNANNOTATED
NaN	NaN	NaN	20.7253	22.1249	20.5261	1	1	HD-17762-RA;HD-25241-RA	UNANNOTATED
NaN	NaN	NaN	18.2582	19.9348	19.0108	2	2	HD-18309-RA	UNANNOTATED
NaN	NaN	NaN	22.8317	22.9647	22.2606	2	2	HD-18677-RA	UNANNOTATED
NaN	NaN	NaN	16.3874	18.1378	16.4182	2	2	HD-18879-RA	UNANNOTATED
NaN	NaN	NaN	21.6266	22.0298	20.9013	3	3	HD-18885-RA	UNANNOTATED
NaN	NaN	NaN	16.3162	16.9611	15.5802	1	1	HD-19071-RA	UNANNOTATED
NaN	NaN	NaN	25.1865	23.2496	23.9781	14	14	HD-20127-RA	UNANNOTATED
NaN	NaN	NaN	26.2495	24.0561	24.5218	10	10	HD-20129-RA	UNANNOTATED
NaN	NaN	NaN	21.4183	24.271	22.5843	1	1	HD-20390-RA	UNANNOTATED
NaN	NaN	NaN	24.4941	24.7107	24.7226	2	2	HD-20429-RA	UNANNOTATED
NaN	NaN	NaN	22.6195	22.6006	22.5901	2	2	HD-20741-RA	UNANNOTATED
NaN	NaN	NaN	18.8603	18.2868	18.1767	3	3	HD-20754-RA	UNANNOTATED
NaN	NaN	NaN	15.8479	16.5347	16.4523	1	1	HD-20797-RA	UNANNOTATED
NaN	NaN	NaN	21.5922	21.6991	21.0573	2	2	HD-20927-RA	UNANNOTATED
NaN	NaN	NaN	24.7659	24.4769	24.5643	7	7	HD-21144-RA	UNANNOTATED
NaN	NaN	NaN	23.1787	22.9978	22.6816	3	3	HD-21169-RA;HD-24122-RA	UNANNOTATED
NaN	NaN	NaN	14.689	15.1503	14.7272	2	2	HD-21313-RA	UNANNOTATED
NaN	NaN	NaN	23.255	24.7112	24.1734	6	6	HD-21498-RA	UNANNOTATED
NaN	NaN	NaN	20.3871	20.2954	20.1114	2	2	HD-21754-RA	UNANNOTATED
NaN	NaN	NaN	15.8455	16.4133	15.989	1	1	HD-22097-RA	UNANNOTATED
NaN	NaN	NaN	21.1496	20.954	20.2883	1	1	HD-22588-RA	UNANNOTATED
NaN	NaN	NaN	27.291	27.8691	26.7133	1	1	HD-22730-RA	UNANNOTATED
NaN	NaN	NaN	22.6284	22.5579	22.1833	2	2	HD-22865-RA	UNANNOTATED
NaN	NaN	NaN	13.4355	14.0518	14.8845	1	1	HD-23859-RA	UNANNOTATED
NaN	NaN	NaN	17.0245	16.5587	16.4223	2	2	HD-23876-RA	UNANNOTATED
NaN	NaN	NaN	18.8354	17.9038	17.932	1	1	HD-23877-RA;HD-26659-RA	UNANNOTATED
NaN	NaN	NaN	14.871	14.8839	12.5287	1	1	HD-23934-RA	UNANNOTATED
NaN	NaN	NaN	21.5866	21.4275	21.15	2	2	HD-24332-RA	UNANNOTATED
NaN	NaN	NaN	18.6156	17.7879	17.6472	3	3	HD-24653-RA	UNANNOTATED
NaN	NaN	NaN	23.0132	23.6847	23.3614	2	2	HD-25377-RA	UNANNOTATED
NaN	NaN	NaN	21.4287	21.6447	20.0889	2	2	HD-25491-RA	UNANNOTATED
NaN	NaN	NaN	22.5021	22.033	22.5905	4	4	HD-25736-RA	UNANNOTATED
