# Supplementary material for: Proteomic and transcriptomic signatures of cytoskeletal remodeling during morphogenesis in the basal metazoan Halisarca dujardinii (Porifera)
Source: Front Cell Dev Biol. 2026 Jun 10;14:1829393. doi: 10.3389/fcell.2026.1829393 (PMC13291127; doi:10.3389/fcell.2026.1829393)
Supplement: Supplementary file 16 [file Table5.xlsx]

## Sheet: larvae_vs_tissue
Table S5A. 7,509 differentially expressed genes (adjusted p < 0.05, |log₂FC| > 1) in larvae relative to adult sponges. Expression is shown in CPM. Genes with expression levels ≥ 3 CPM in at least one biological replicate are shown. * domain only.
gene_id	adults_1, cpm	adults_2, cpm	adults_3, cpm	aggr24h_1, cpm	aggr24h_2, cpm	aggr24h_3, cpm	larvae_1, cpm	larvae_2, cpm	larvae_3, cpm	logFC_larvae_vs_adults	adjP_larvae_vs_adults	gene annotation	adutls_mean, cpm	aggr24h_mean, cpm	larvae_mean, cpm
HD_26498-RA	19.0836	19.9281	15.5777	9.82662	8.93415	8.8813	2.89117	3.44772	2.64765	-2.49849	6.17895e-07	*(6-4)-Photolyase, Isoform A	18.1965	9.21402	2.99551
HD_09376-RA	11.5555	12.3661	20.9794	115.432	122.714	101.812	87.2934	110.327	61.6359	2.62741	8.4195e-06	*[F-Actin]-Monooxygenase Mical	14.967	113.319	86.4188
HD_17432-RA	574.428	764.891	614.784	1060.07	815.896	926.517	186.112	242.827	182.704	-1.5708	4.46956e-05	*14-3-3 Protein Zeta	651.368	934.162	203.881
HD_19991-RA	435.175	597.162	435.446	742.096	548.221	635.045	190.379	202.92	152.807	-1.32133	0.000177358	*14-3-3 Protein Zeta	489.261	641.787	182.035
HD_11749-RA	28.9382	43.8597	25.6094	2.13532	1.7957	2.02093	0.737747	2.27095	0.953811	-4.53633	1.57178e-06	*2'-5'-Oligoadenylate Synthetase 1, Domain 2/C-Terminal	32.8024	1.98398	1.32084
HD_15711-RA	4.28013	2.57791	4.09113	1.01583	1.81477	1.11241	0.281939	0.392255	2.07503	-1.83028	0.0141922	*26s Proteasome Regulatory Subunit P28-Related	3.64972	1.31434	0.916409
HD_07341-RA	83.3725	85.6139	105.447	119.163	115.351	138.248	266.207	263.059	163.71	1.43638	0.000118685	*28 Kda Heat- And Acid-Stable Phosphoprotein	91.4778	124.254	230.992
HD_01304-RA	15.6863	19.5663	14.7724	7.42179	4.54097	5.12596	3.98782	5.86318	3.74947	-1.77597	6.51621e-05	*28s Ribosomal Protein S24, Mitochondrial	16.675	5.69624	4.53349
HD_03287-RA	94.307	110.435	148.911	506.879	483.671	456.287	3312.58	1389.78	1213	4.16409	3.49512e-06	*3'5'-Cyclic Nucleotide Phosphodiesterase, Catalytic Domain; Hd/Pdease Domain; 3'5'-Cyclic Nucleotide Phosphodiesterase; 3'5'-Cyclic Nucleotide Phosphodiesterase, Conserved Site	117.884	482.279	1971.78
HD_06499-RA	27.0799	28.1426	30.7602	47.0185	42.6958	41.505	479.416	334.201	289.235	3.78321	1.32071e-07	*3'5'-Cyclic Nucleotide Phosphodiesterase, Catalytic Domain; Hd/Pdease Domain; 3'5'-Cyclic Nucleotide Phosphodiesterase; 3'5'-Cyclic Nucleotide Phosphodiesterase, Conserved Site	28.6609	43.7398	367.618
HD_15699-RA	5.29178	5.10065	4.03673	1.03656	1.236	1.30062	1.15647	1.03225	0.772916	-2.18331	8.81163e-06	*39s Ribosomal Protein L3, Mitochondrial	4.80972	1.19106	0.987212
HD_14113-RA	20.6001	20.5805	13.1375	6.05353	4.91714	5.96754	2.83135	5.82189	2.36808	-2.20397	9.45614e-05	*3-Beta-Hydroxysteroid-Delta(8),Delta(7)-Isomerase	18.1061	5.64607	3.67378
HD_14114-RA	23.192	31.6418	16.1759	21.063	17.7474	18.0939	0.398782	0.16516	0.657801	-5.69551	4.27598e-07	*3-Beta-Hydroxysteroid-Delta(8),Delta(7)-Isomerase	23.6699	18.9681	0.407248
HD_04714-RA	163.721	175.142	153.222	317.935	333.156	324.695	643.475	394.278	395.437	1.64645	4.39257e-05	*4.1 G Protein	164.029	325.262	477.73
HD_04729-RA	143.869	161.082	141.937	107.803	159.632	122.717	533.73	271.337	212.7	1.28937	0.00286321	*4.1 G Protein	148.963	130.051	339.256
HD_24358-RA	45.0476	47.2107	47.0518	109.523	114.733	105.771	167.887	206.615	118.371	1.92373	7.55307e-06	*4.1 G Protein	46.4367	110.009	164.291
HD_10325-RA	3.32086	3.30149	2.96606	3.43434	2.59749	2.98377	11.4052	9.76509	4.46745	1.51432	0.00089408	*4-Aminobutyrate Aminotransferase, Mitochondrial	3.19614	3.0052	8.54591
HD_16013-RA	17.4683	19.3549	15.5827	16.8408	14.814	16.296	41.8323	39.2875	25.3638	1.1248	0.000402665	*4-Aminobutyrate Aminotransferase, Mitochondrial	17.4686	15.9836	35.4945
HD_16016-RA	4.84171	4.7786	4.60824	5.30389	3.75288	3.88272	11.8438	9.90259	8.72145	1.20068	0.000260998	*4-Aminobutyrate Aminotransferase, Mitochondrial	4.74285	4.31316	10.156
HD_24267-RA	2.6278	2.58918	2.56817	3.72126	2.39193	2.89158	6.67601	5.09147	5.07395	1.21543	0.000461148	*4-Aminobutyrate Aminotransferase, Mitochondrial	2.59505	3.00159	5.61381
HD_27185-RA	0.796467	0.459652	0.578743	2.46702	4.15136	3.30892	7.09832	3.46836	7.48249	3.39387	9.55337e-06	*5'-3' Exoribonuclease; 5'-3' Exoribonuclease 1, Sh3-Like Domain	0.611621	3.3091	6.01639
HD_08423-RA	9.93558	12.0399	8.01559	8.99737	8.35645	8.41576	2.83135	3.01417	5.13085	-1.33162	0.000734649	*5'-Nucleotidase Domain-Containing Protein Ddb_g0275467	9.99703	8.58986	3.65879
HD_24458-RA	2.27249	1.88131	2.1046	4.41286	4.41092	4.70403	11.6189	9.79771	8.61324	2.36148	1.31403e-06	*5-Oxoprolinase	2.08613	4.50927	10.01
HD_24633-RA	2.81085	2.79231	2.90211	3.78014	3.44334	4.04339	7.5641	8.40334	10.6623	1.75353	1.50841e-05	*5-Oxoprolinase	2.83509	3.75562	8.87658
HD_26900-RA	2.26278	1.85017	1.98625	6.85085	6.06286	5.99929	6.15082	6.12909	6.33528	1.71168	9.60709e-06	*5-Oxoprolinase	2.03306	6.30433	6.20506
HD_27379-RA	1.07428	1.08982	1.03566	1.8625	2.07998	1.80977	13.1423	12.6492	8.65666	3.52407	2.13089e-07	*5-Oxoprolinase	1.06659	1.91741	11.4827
HD_02019-RA	10.5836	15.7764	13.34	6.634	5.02462	7.00038	4.78539	6.93672	4.67039	-1.17238	0.000860556	*60s Ribosomal Protein L8	13.2333	6.21967	5.46417
HD_02104-RA	7.90797	6.79069	15.6	43.3213	42.551	33.6049	459.964	310.846	263.474	5.19101	4.7918e-07	*A Disintegrin And Metalloproteinase With Thrombospondin Motifs 18	10.0996	39.8257	344.761
HD_02105-RA	0.70737	0.504134	0.421904	2.13532	1.89888	1.82966	4.40654	5.17447	3.08838	3.03881	2.70802e-06	*A Disintegrin And Metalloproteinase With Thrombospondin Motifs 18	0.544469	1.95462	4.22313
HD_04119-RA	11.5428	8.74644	10.7331	7.99314	8.87127	8.37023	28.4555	16.3306	41.5378	1.58666	0.000566639	*Aaa+ Atpase Domain; Nacht Nucleoside Triphosphatase; P-Loop Containing Nucleoside Triphosphate Hydrolase	10.3408	8.41155	28.7746
HD_13183-RA	12.055	10.3496	8.39177	1.36826	1.53157	1.30062	0.797565	0.90838	1.6445	-3.07029	3.54736e-06	*Aaa+ Atpase Domain; Nacht Nucleoside Triphosphatase; P-Loop Containing Nucleoside Triphosphate Hydrolase	10.2655	1.40015	1.11682
HD_13446-RA	2.82165	2.24844	2.76957	5.49088	5.70899	5.52953	4.05801	2.89113	7.78146	1.0256	0.014822	*Aaa+ Atpase Domain; Nacht Nucleoside Triphosphatase; P-Loop Containing Nucleoside Triphosphate Hydrolase	2.61322	5.57647	4.9102
HD_13453-RA	5.05959	2.99901	3.65187	2.73031	3.60886	2.60812	0.66796	1.40097	2.14608	-1.35097	0.00665136	*Aaa+ Atpase Domain; Nacht Nucleoside Triphosphatase; P-Loop Containing Nucleoside Triphosphate Hydrolase	3.90349	2.98243	1.405
HD_16230-RA	7.14147	5.77382	6.73281	1.05895	1.45902	1.09596	0.543141	0.610679	0.570642	-3.39781	3.90963e-07	*Aaa+ Atpase Domain; Nacht Nucleoside Triphosphatase; P-Loop Containing Nucleoside Triphosphate Hydrolase	6.54937	1.20464	0.574821
HD_17058-RA	17.1251	15.0345	15.7459	19.3506	18.0215	17.2967	39.564	27.8509	42.6679	1.30738	9.74557e-05	*Aaa+ Atpase Domain; Nacht Nucleoside Triphosphatase; P-Loop Containing Nucleoside Triphosphate Hydrolase	15.9685	18.2229	36.6943
HD_17225-RA	24.8157	20.8193	22.8213	0.50833	0.54814	0.686649	8.88646	8.26626	6.45467	-1.43465	4.10977e-05	*Aaa+ Atpase Domain; Nacht Nucleoside Triphosphatase; P-Loop Containing Nucleoside Triphosphate Hydrolase	22.8188	0.58104	7.86913
HD_19874-RA	0.202492	0.0332136	0.263328	4.3121	5.62569	5.14509	2.07008	2.08969	6.02513	4.42739	4.33316e-05	*Aaa+ Atpase Domain; Nacht Nucleoside Triphosphatase; P-Loop Containing Nucleoside Triphosphate Hydrolase	0.166344	5.02763	3.39496
HD_21212-RA	6.43221	5.37051	7.35033	7.93468	11.1267	9.79326	20.7088	15.8558	23.6841	1.75903	3.34624e-05	*Aaa+ Atpase Domain; Nacht Nucleoside Triphosphatase; P-Loop Containing Nucleoside Triphosphate Hydrolase	6.38435	9.61822	20.0829
HD_21644-RA	16.2838	13.1873	15.5864	13.1104	14.3237	13.7892	36.615	31.7851	33.5222	1.28106	3.14508e-05	*Aaa+ Atpase Domain; Nacht Nucleoside Triphosphatase; P-Loop Containing Nucleoside Triphosphate Hydrolase	15.0192	13.7411	33.9741
HD_22153-RA	7.071	5.1739	6.81557	1.20697	1.61594	1.10858	1.09506	0.618112	2.92491	-1.89964	0.00245666	*Aaa+ Atpase Domain; Nacht Nucleoside Triphosphatase; P-Loop Containing Nucleoside Triphosphate Hydrolase	6.35349	1.3105	1.54603
HD_23124-RA	7.08504	4.56479	4.26505	1.4599	1.92548	1.48156	2.21404	1.34853	3.67941	-1.01457	0.0212713	*Aaa+ Atpase Domain; Nacht Nucleoside Triphosphatase; P-Loop Containing Nucleoside Triphosphate Hydrolase	5.30496	1.62231	2.41399
HD_23222-RA	6.43464	5.3456	7.27798	7.92059	11.0998	9.75501	20.6621	15.8905	23.6953	1.76617	3.16218e-05	*Aaa+ Atpase Domain; Nacht Nucleoside Triphosphatase; P-Loop Containing Nucleoside Triphosphate Hydrolase	6.35274	9.59181	20.0826
HD_23353-RA	11.4475	9.51094	11.1084	12.5466	13.2994	12.1107	19.8869	19.1074	22.0294	1.03311	0.000178181	*Aaa+ Atpase Domain; Nacht Nucleoside Triphosphatase; P-Loop Containing Nucleoside Triphosphate Hydrolase	10.689	12.6522	20.3412
HD_23506-RA	33.2459	28.3421	35.3337	11.0021	14.3081	12.9266	0.830663	0.272927	1.60175	-5.01409	2.06977e-06	*Aaa+ Atpase Domain; Nacht Nucleoside Triphosphatase; P-Loop Containing Nucleoside Triphosphate Hydrolase	32.3072	12.7456	0.901779
HD_23689-RA	26.9651	21.3225	26.1329	27.1924	27.0096	27.5899	41.8682	45.2601	52.6563	1.01452	0.000269399	*Aaa+ Atpase Domain; Nacht Nucleoside Triphosphatase; P-Loop Containing Nucleoside Triphosphate Hydrolase	24.8068	27.264	46.5948
HD_23708-RA	0.418212	0.195723	0.240757	13.6001	16.0312	14.5987	2.6196	2.86842	7.82915	4.05177	2.04182e-05	*Aaa+ Atpase Domain; Nacht Nucleoside Triphosphatase; P-Loop Containing Nucleoside Triphosphate Hydrolase	0.284897	14.7433	4.43905
HD_23796-RA	12.2845	10.1307	11.1932	11.9636	14.0356	14.1729	41.2875	16.6386	28.1414	1.46135	0.000720404	*Aaa+ Atpase Domain; Nacht Nucleoside Triphosphatase; P-Loop Containing Nucleoside Triphosphate Hydrolase	11.2028	13.3907	28.6892
HD_23815-RA	23.7431	20.7653	23.5572	20.538	21.6803	20.8956	61.3243	43.62	71.6671	1.483	5.30005e-05	*Aaa+ Atpase Domain; Nacht Nucleoside Triphosphatase; P-Loop Containing Nucleoside Triphosphate Hydrolase	22.6885	21.038	58.8705
HD_25519-RA	2.64589	2.36854	2.0829	2.7075	2.5502	2.73665	12.4743	8.87901	9.05364	2.2004	3.47731e-06	*Aaa+ Atpase Domain; Nacht Nucleoside Triphosphatase; P-Loop Containing Nucleoside Triphosphate Hydrolase	2.36578	2.66478	10.1357
HD_25621-RA	9.61673	8.27225	11.0731	13.21	15.9114	14.2609	31.2522	22.7186	33.7577	1.70452	2.29266e-05	*Aaa+ Atpase Domain; Nacht Nucleoside Triphosphatase; P-Loop Containing Nucleoside Triphosphate Hydrolase	9.65402	14.4607	29.2428
HD_25697-RA	3.71882	4.03248	3.26758	13.5873	16.4856	14.0903	10.3033	8.68247	13.2313	1.65727	3.04957e-05	*Aaa+ Atpase Domain; Nacht Nucleoside Triphosphatase; P-Loop Containing Nucleoside Triphosphate Hydrolase	3.67296	14.721	10.739
HD_26315-RA	0.96521	0.715278	0.757285	17.1398	20.3406	17.9806	9.44077	10.6636	12.9958	3.86079	1.25728e-07	*Aaa+ Atpase Domain; Nacht Nucleoside Triphosphatase; P-Loop Containing Nucleoside Triphosphate Hydrolase	0.812591	18.487	11.0334
HD_27044-RA	7.12095	5.53569	6.341	11.4068	13.941	11.4336	13.3979	7.55896	27.2083	1.45701	0.00494686	*Aaa+ Atpase Domain; Nacht Nucleoside Triphosphatase; P-Loop Containing Nucleoside Triphosphate Hydrolase	6.33255	12.2605	16.055
HD_27141-RA	14.115	10.4679	12.5113	14.2631	17.5445	17.5916	28.0615	18.3997	27.6707	1.10444	0.000778369	*Aaa+ Atpase Domain; Nacht Nucleoside Triphosphatase; P-Loop Containing Nucleoside Triphosphate Hydrolase	12.3647	16.4664	24.7106
HD_27147-RA	4.33089	3.53932	4.58914	5.01862	7.66214	6.44341	11.1934	6.21869	22.7122	1.80185	0.0018474	*Aaa+ Atpase Domain; Nacht Nucleoside Triphosphatase; P-Loop Containing Nucleoside Triphosphate Hydrolase	4.15312	6.37472	13.3748
HD_27334-RA	0.282408	0.136413	0.158865	10.5995	12.9017	10.8667	2.05333	2.44148	5.73734	4.22561	1.15774e-05	*Aaa+ Atpase Domain; Nacht Nucleoside Triphosphatase; P-Loop Containing Nucleoside Triphosphate Hydrolase	0.192562	11.4559	3.41072
HD_28051-RA	4.89031	3.75669	4.40308	2.21203	3.24289	2.9065	0.831461	1.15984	2.00958	-1.58004	0.00087752	*Aaa+ Atpase Domain; Nacht Nucleoside Triphosphatase; P-Loop Containing Nucleoside Triphosphate Hydrolase	4.35002	2.78714	1.33363
HD_28272-RA	28.9117	22.0227	20.6487	4.92741	7.88301	6.71233	6.89534	3.78423	12.2052	-1.52782	0.00298196	*Aaa+ Atpase Domain; Nacht Nucleoside Triphosphatase; P-Loop Containing Nucleoside Triphosphate Hydrolase	23.861	6.50758	7.62825
HD_11792-RA	17.3835	14.2243	15.0592	1.68213	1.6377	1.71452	3.20302	3.27389	4.1573	-2.02379	3.69535e-06	*Aaa+ Atpase Domain; Taud/Tfda-Like Domain; Nacht Nucleoside Triphosphatase; P-Loop Containing Nucleoside Triphosphate Hydrolase	15.5557	1.67812	3.54474
HD_11262-RA	47.221	43.2963	40.4541	29.2725	35.0917	31.4826	6.30076	15.8554	16.5437	-1.64998	0.000522025	*Abc Transporter B Family Member 1	43.6571	31.9489	12.8999
HD_11272-RA	5.72376	3.61791	5.67168	1.20241	1.20913	1.02328	64.7622	39.9642	120.443	4.0161	4.20498e-06	*Abc Transporter G Family Member 1	5.00445	1.14494	75.0566
HD_01342-RA	10.5566	9.39321	10.9938	16.7509	16.901	18.7186	18.6463	18.687	24.6018	1.10776	0.000219882	*Abc1 Family Protein Mcp2	10.3145	17.4568	20.645
HD_16429-RA	65.9312	70.4602	58.8292	15.0094	22.5167	16.143	19.2612	15.9379	22.431	-1.65104	2.99795e-05	*Acetyl-Coa Carboxylase 2	65.0736	17.8897	19.21
HD_01990-RA	47.977	45.3721	39.8754	7.87788	13.3542	8.91305	7.6965	4.5419	9.76834	-2.48434	1.91331e-05	*Acid Alpha Glucosidase Relate	44.4082	10.0484	7.33558
HD_04438-RA	48.166	61.801	45.9233	16.1289	13.2467	13.5417	144.838	113.424	96.8941	1.29282	0.000122624	*Acid Ceramidase-Like; Choloylglycine Hydrolase/Naaa C-Terminal	51.9634	14.3058	118.385
HD_17201-RA	24.299	27.4308	27.143	36.6943	28.2453	30.4115	88.5097	65.4034	48.0524	1.4582	0.000117774	*Acidic Fibroblast Growth Factor Intracellular Binding Protein	26.291	31.7837	67.3218
HD_03383-RA	5.85038	4.71306	5.56404	2.27422	1.72772	1.61621	34.6007	40.5939	19.1772	2.6452	6.29602e-06	*Ac-Like Transposase-Related	5.37583	1.87271	31.4573
HD_08587-RA	6.36714	6.47724	5.38723	0.338749	0.268696	0.340073	1.26932	1.52773	1.558	-1.95439	7.98897e-06	*Ac-Like Transposase-Related	6.0772	0.315839	1.45169
HD_23401-RA	11.2008	10.2606	9.5646	2.10132	2.09529	1.65408	2.2938	2.91797	2.13095	-1.97674	6.16116e-06	*Ac-Like Transposase-Related	10.342	1.95023	2.44757
HD_08191-RA	32.6821	31.9681	28.6478	7.67057	9.20284	7.45942	12.123	10.6941	12.4653	-1.29589	3.46079e-05	*Acta1 Protein-Related	31.0993	8.11094	11.7608
HD_11319-RA	43.4142	41.8135	33.1041	33.3773	36.2202	31.8651	0.558295	1.52773	2.40097	-4.59062	1.82499e-06	*Actin Family	39.4439	33.8209	1.49567
HD_03611-RA	86.0724	99.6407	63.4977	536.152	440.662	537.996	12.3754	16.3096	11.029	-2.5452	2.31781e-06	*Actin Family; Actin/Actin-Like Conserved Site	83.0702	504.937	13.238
HD_17316-RA	21.9501	26.986	30.0657	380.377	277.698	305.913	53.5565	74.7349	67.7535	1.41608	9.61965e-05	*Actin-42a-Related	26.3339	321.329	65.3483
HD_10852-RA	0.269989	0.029655	0.390652	416.367	305.705	344.121	186.378	816.18	360.897	11.0078	4.42045e-07	*Actin-Crosslinking	0.230098	355.398	454.485
HD_00617-RA	22.2201	23.4571	22.108	175.304	104.496	140.543	2.59208	8.258	5.32819	-1.96314	0.000370828	*Actin-Depolymerising Factor Homology Domain	22.595	140.114	5.39276
HD_03116-RA	25.7839	30.0701	27.2877	9.99247	6.77114	7.68894	6.57991	5.24383	6.24911	-2.09378	3.3644e-06	*Activated Rna Polymerase Ii Transcriptional Coactivator P15	27.7139	8.15085	6.02428
HD_18569-RA	16.6853	13.8637	19.5288	15.7558	25.0156	17.6777	35.3931	27.3476	31.4702	1.01496	0.00155558	*Activating Signal Cointegrator 1 Complex Subunit 3	16.6926	19.483	31.4036
HD_14075-RA	69.7651	82.2332	59.1475	76.5398	55.6738	63.0799	20.3778	20.5624	23.3848	-1.60623	1.77879e-05	*Acyl Protein Thioesterase Family	70.3819	65.0979	21.4417
HD_20116-RA	38.5881	38.6603	32.9354	20.8764	18.1907	18.1895	10.5877	18.6734	11.676	-1.32595	0.000215332	*Acyl-Coa Dehydrogenase Family Member 10	36.7279	19.0855	13.6457
HD_22390-RA	35.1525	32.0274	26.0434	8.70713	13.3273	9.56336	11.0861	8.13413	20.4576	-1.11685	0.0082274	*Acyl-Coa Dehydrogenase Family Member 10	31.0744	10.5326	13.226
HD_28364-RA	12.8515	19.0088	13.7451	1.74143	1.74653	1.89355	0.0398782	0.04129	0.0822251	-7.87032	1.11925e-08	*Acyl-Coa N-Acyltransferase	15.2018	1.79383	0.0544645
HD_06989-RA	21.9906	18.5344	18.896	1.94874	3.73488	2.52473	45.4213	34.5597	40.2574	1.12156	0.000990287	*Acyl-Coa N-Acyltransferase; Fad/Nad(P)-Binding Domain; Cilia- And Flagella-Associated Protein 61, N-Terminal Domain; Fad/Nad(P)-Binding Domain Superfamily; Cilia- And Flagella-Associated Protein 61	19.807	2.73611	40.0795
HD_04376-RA	12.7435	13.3744	12.8192	8.16812	7.36228	9.18082	7.29772	5.7806	4.6375	-1.03417	0.000678402	*Acyl-Coa N-Acyltransferase; Yith, Acetyltransferase (Gnat) Domain	12.979	8.23707	5.90527
HD_19071-RA	0.0134994	0	0	17.2691	17.1563	15.8369	15.1338	9.16638	21.4608	10.8396	7.83257e-08	*Adam A Disintegrin And Metalloprotease Domain	0.00449981	16.7541	15.2536
HD_02122-RA	14.9034	18.0302	13.0217	10.6144	7.06671	8.301	2.19769	1.98192	1.85829	-2.82049	8.93515e-07	*Adam Metallopeptidase With Thrombospondin Type 1 Motif A, Isoform B	15.3184	8.6607	2.01263
HD_11500-RA	56.8866	48.8121	59.0029	251.138	311.096	261.183	14.7948	10.3225	11.8404	-2.05178	3.65166e-06	*Adam Metallopeptidase With Thrombospondin Type 1 Motif A, Isoform B	54.9005	274.473	12.3192
HD_00579-RA	14.7414	11.9213	17.4491	1.16095	0.886697	0.879829	872.057	517.529	402.541	5.44317	1.61289e-07	*Adapter Molecule Crk	14.7039	0.975826	597.376
HD_06705-RA	22.2741	25.4143	21.3846	5.3072	4.48723	4.16962	3.27001	4.17029	3.09166	-2.60934	5.67541e-07	*Adducin	23.0243	4.65468	3.51066
HD_04822-RA	65.4993	81.0767	59.7842	20.6898	15.6381	17.9791	11.0861	11.9328	11.7089	-2.46347	5.96343e-07	*Adenine Deaminase	68.7867	18.1023	11.5759
HD_08811-RA	59.1815	55.5734	54.1703	34.6627	48.6877	35.3079	9.21187	6.64769	10.8537	-2.55059	2.06977e-06	*Adenomatous Polyposis Coli Protein Family	56.3084	39.5528	8.90443
HD_06963-RA	2.01142	2.23895	2.73456	0.373163	0.376175	0.306027	11.7242	4.87222	8.09095	1.92587	0.000155415	*Adenosine Monophosphate-Protein Transferase Ficd	2.32831	0.351788	8.22912
HD_03630-RA	14.1204	11.5654	14.1503	7.25594	10.5329	8.22449	2.59208	1.73418	5.36108	-1.91682	0.000545386	*Adenylate Cyclase Type 9	13.2787	8.67111	3.22911
HD_13542-RA	2.24091	1.21585	1.82304	0.414625	1.07478	0.382534	4.38661	2.43611	16.1161	2.23842	0.00759504	*Adenylate Kinase 9	1.75993	0.623981	7.64628
HD_28357-RA	2.18232	1.91482	1.88294	0.594158	0.488221	0.490792	14.1683	10.1346	8.03997	2.53298	3.32877e-06	*Adenylate Kinase 9	1.99336	0.52439	10.781
HD_02112-RA	10.4486	11.8323	15.5682	0.373163	0.900132	0.497295	437.636	309.906	316.04	4.91517	1.94956e-07	*Adenylyl Cyclase Class-3/4/Guanylyl Cyclase; Adenylyl Cyclase Class-4/Guanylyl Cyclase, Conserved Site; Nucleotide Cyclase	12.6164	0.590197	354.527
HD_22479-RA	7.33019	6.61306	6.91598	168.424	137.589	177.19	8.17504	20.7689	17.6455	1.26406	0.00238288	*Adhesion G Protein-Coupled Receptor E4p-Related	6.95308	161.068	15.5298
HD_04307-RA	6.09715	6.71685	6.2021	1.29239	1.1777	0.879829	2.24634	3.24829	2.20922	-1.20157	0.000498721	*Adhesion G-Protein Coupled Receptor V1	6.3387	1.11664	2.56795
HD_09418-RA	5.99375	6.61306	5.96105	1.86581	0.994176	1.49188	0.0398782	0	0.0657801	-7.11586	8.1995e-08	*Adipor/Haemolysin-Iii-Related	6.18929	1.45062	0.0352194
HD_22516-RA	9.42261	10.8338	8.49305	10.49	7.94884	8.93218	1.95403	4.5419	6.6382	-1.01217	0.0220594	*Adipor/Haemolysin-Iii-Related	9.58317	9.12368	4.37804
HD_08440-RA	15.1056	17.4739	14.6668	26.6575	21.3229	25.9924	25.4355	49.2132	29.2442	1.23941	0.000714915	*Adp-Ribosylarginine Hydrolase	15.7488	24.6576	34.631
HD_26599-RA	4.87087	5.82097	5.1239	6.14018	5.06573	6.10487	12.3758	17.2468	12.0387	1.5	4.3769e-05	*Adp-Ribosylarginine Hydrolase	5.27191	5.77026	13.8871
HD_13075-RA	1.34994	2.19447	1.56261	0.539013	0.403044	0.688562	0.717808	13.5844	4.11126	1.94567	0.0292306	*Adp-Ribosylation Factor-Like Protein 11	1.70234	0.54354	6.13783
HD_10660-RA	26.9179	26.8377	23.9021	37.0675	32.3242	34.1221	5.38356	9.29025	7.23581	-1.72071	1.93271e-05	*Adp-Ribosylation/Crystallin J1; Adp-Ribosylation/Crystallin J1 Superfamily	25.8859	34.5046	7.30321
HD_18255-RA	21.5856	26.8526	21.2254	0.186581	0.376175	0.229521	6.50015	4.5419	6.69312	-1.86276	2.67956e-05	*Aig1-Type Guanine Nucleotide-Binding (G) Domain	23.2212	0.264092	5.91173
HD_15618-RA	44.1971	51.8665	40.7724	19.1971	23.484	24.1379	0.0797565	0.16516	0.13156	-8.35351	7.33491e-09	*Aig1-Type Guanine Nucleotide-Binding (G) Domain; P-Loop Containing Nucleoside Triphosphate Hydrolase	45.612	22.273	0.125492
HD_18256-RA	27.7548	30.8263	27.2299	0	0.116345	0.0765069	6.72626	4.64513	8.05806	-2.03064	6.47752e-05	*Aig1-Type Guanine Nucleotide-Binding (G) Domain; P-Loop Containing Nucleoside Triphosphate Hydrolase	28.6037	0.0642841	6.47648
HD_01092-RA	10.569	14.6276	11.5083	5.05096	4.61486	5.23422	29.7591	33.4181	9.06483	1.07387	0.0224271	*Aldehyde Oxidase 1-Related	12.235	4.96668	24.0807
HD_24396-RA	2.37806	1.81429	2.45995	10.0509	18.3055	12.5077	11.8889	6.15552	11.6852	2.26474	6.50278e-05	*Aldehyde Oxidase 1-Related	2.21743	13.6214	9.90986
HD_28244-RA	9.8905	8.06111	8.38685	4.92036	8.42363	4.57779	2.14664	0.894755	5.16933	-1.54967	0.0137204	*Aldehyde Oxidase 1-Related	8.77949	5.97392	2.73691
HD_00630-RA	15.1734	15.0549	14.7145	5.75624	5.00662	5.66151	36.2094	35.6333	23.3684	1.18395	0.000182075	*Aldo-Keto Reductase	14.9809	5.47479	31.737
HD_12425-RA	5.58877	3.97881	3.93545	1.24388	1.88087	1.16673	0.877321	1.15612	1.71028	-1.72939	0.000363443	*Alms Motif	4.50101	1.43049	1.24791
HD_00546-RA	13.1484	17.5608	12.1632	15.9494	13.6721	14.2685	5.00153	6.64067	5.87646	-1.18336	0.000237697	*Alpha- 1,3 -Fucosyltransferase	14.2908	14.63	5.83956
HD_07503-RA	6.20299	7.57447	6.58233	0.601207	0.426421	0.554675	0.996956	2.13593	1.98163	-1.8803	9.94666e-05	*Alpha- 1,3 -Fucosyltransferase	6.7866	0.527434	1.70484
HD_07507-RA	3.33652	4.15674	3.70772	0.746325	0.399551	0.656812	0.69109	1.17594	1.14293	-1.78035	0.000159256	*Alpha- 1,3 -Fucosyltransferase	3.73366	0.600896	1.00332
HD_21222-RA	13.3291	12.1858	12.7072	1.21568	1.33408	1.19848	0.132794	1.34193	0.518676	-4.16828	1.55862e-05	*Alpha Kinase/Elongation Factor 2 Kinase	12.7407	1.24941	0.664465
HD_24561-RA	12.1225	16.9033	10.7357	23.4263	19.5342	21.8045	1.15647	2.8903	2.13785	-2.57516	1.73719e-05	*Alpha Kinase/Elongation Factor 2 Kinase	13.2538	21.5883	2.06154
HD_25534-RA	142.444	176.832	114.222	10.2794	8.35188	9.50598	0.505257	0.467816	0.565709	-8.01208	6.78585e-09	*Alpha Kinase/Elongation Factor 2 Kinase	144.499	9.37908	0.512927
HD_25535-RA	3.74825	3.10399	3.2916	0.0414625	0.076041	0.0765069	0	0	0.016445	-8.26711	9.28322e-08	*Alpha Kinase/Elongation Factor 2 Kinase	3.38128	0.0646701	0.00548167
HD_25933-RA	53.7966	67.9552	44.8485	5.34535	4.86555	5.18334	0.325805	0.426526	0.504204	-6.91709	1.16939e-08	*Alpha Kinase/Elongation Factor 2 Kinase	55.5335	5.13141	0.418845
HD_25934-RA	3.74825	3.10399	3.2916	0.0414625	0.076041	0.0765069	0	0	0.016445	-8.26711	9.28322e-08	*Alpha Kinase/Elongation Factor 2 Kinase	3.38128	0.0646701	0.00548167
HD_03958-RA	22.922	25.3105	22.9616	10.4278	13.9991	9.71637	9.37138	6.85414	11.528	-1.24789	0.000436164	*Alpha-(1,3)-Fucosyltransferase 10	23.7314	11.3811	9.25116
HD_15658-RA	96.7909	96.1117	80.3295	33.0871	32.4585	34.9254	2.15342	10.529	9.73545	-3.49717	3.73744e-05	*Alpha/Beta Hydrolase Fold	91.0774	33.4903	7.47261
HD_16907-RA	187.966	225.17	157.65	73.1813	62.1226	68.5119	39.7985	69.5324	69.6282	-1.56454	0.000126043	*Alpha/Beta Hydrolase Fold	190.262	67.9386	59.653
HD_18018-RA	71.25	68.0581	58.8327	31.5944	56.0232	36.7233	3.23014	13.2128	10.459	-2.77367	0.000129696	*Alpha/Beta Hydrolase Fold	66.047	41.447	8.96733
HD_10049-RA	11.4618	13.1223	7.5743	0.704863	0.900132	1.03284	1.35586	1.94063	2.56542	-2.33592	2.84172e-05	*Alpha/Beta Hydrolase Fold; Chlorophyllase Enzyme	10.7195	0.879279	1.95397
HD_11491-RA	11.4602	13.063	7.50196	0.704863	0.900132	1.03284	1.35586	1.94063	2.56542	-2.32993	2.96893e-05	*Alpha/Beta Hydrolase Fold; Chlorophyllase Enzyme	10.6751	0.879279	1.95397
HD_01739-RA	10.8535	11.0613	8.83307	2.15605	2.31079	2.37171	3.50928	3.05546	6.51683	-1.1143	0.00376747	*Alpha-1,2-Mannosidase, Putative; Six-Hairpin Glycosidase Superfamily; Glycosyl Hydrolase Family 92; Glycosyl Hydrolase Family 92 N-Terminal Domain	10.2493	2.27952	4.36053
HD_13755-RA	145.649	149.638	132.506	94.3998	83.6384	94.9577	351.379	303.97	248.756	1.18302	0.000112944	*Alpha-Aminoadipic Semialdehyde Synthase, Mitochondrial	142.598	90.9986	301.368
HD_13762-RA	120.693	113.512	120.141	17.4661	14.2683	15.0784	39.3754	33.5531	27.3297	-1.71918	6.54417e-06	*Alpha-Aminoadipic Semialdehyde Synthase, Mitochondrial	118.115	15.6042	33.4194
HD_12690-RA	5.26478	6.34616	4.15248	0.103656	0.120913	0.0956336	0.877321	1.61031	1.29916	-1.94719	4.56404e-05	*Alpha-L-Fucosidase-Related	5.25447	0.106734	1.26226
HD_21944-RA	5.26478	6.34616	4.15248	0.103656	0.120913	0.0956336	0.877321	1.61031	1.29916	-1.94719	4.56404e-05	*Alpha-L-Fucosidase-Related	5.25447	0.106734	1.26226
HD_00368-RA	7.95117	7.4434	6.82917	4.10479	4.75592	4.81993	2.23318	1.48644	1.77606	-1.90778	1.11462e-05	*Alpha-Mannosidase	7.40791	4.56021	1.83189
HD_23187-RA	240.355	271.581	213.021	65.0684	70.3132	72.9493	91.4539	86.809	80.8108	-1.37888	1.84644e-05	*Alpha-N-Acetylglucosaminidase	241.652	69.4436	86.3579
HD_23190-RA	136.128	128.465	112.898	46.3344	60.9269	52.7706	39.9979	33.2798	65.5827	-1.3311	0.000626842	*Alpha-N-Acetylglucosaminidase	125.831	53.3439	46.2868
HD_23191-RA	107.687	130.262	96.9924	34.7526	38.4236	39.4458	58.1756	54.4822	42.1213	-1.00929	0.000399241	*Alpha-N-Acetylglucosaminidase	111.647	37.5407	51.593
HD_00025-RA	7.64068	9.01511	7.92878	0.621938	0.537392	0.229521	1.71476	2.10579	1.3156	-2.15889	3.46895e-05	*Alpha-Tocopherol Transfer Protein-Like	8.19486	0.46295	1.71205
HD_07842-RA	32.1557	37.2763	46.3284	414.667	358.615	352.123	159.194	160.164	89.6583	1.92043	3.42423e-05	*Alternative Oxidase	38.5868	375.135	136.339
HD_03713-RA	24.866	27.1343	17.3623	1.6585	1.61218	2.37171	0.398782	0.53677	0.953811	-5.0545	3.35009e-07	*Amiloride-Sensitive Sodium Channel-Related	23.1208	1.8808	0.629788
HD_15718-RA	15.2274	20.2543	15.5393	7.77422	6.26062	6.69435	1.55525	2.35353	3.05877	-2.75416	3.3536e-06	*Amiloride-Sensitive Sodium Channel-Related	17.007	6.90973	2.32252
HD_21000-RA	2.08782	3.02481	2.7007	8.86593	7.65784	8.49532	24.445	16.7258	9.43944	2.79448	1.24371e-05	*Amino Acid Kinase Family Protein	2.60444	8.3397	16.8701
HD_23007-RA	3.08246	3.19295	4.16926	10.9843	7.3131	8.42226	20.4376	13.034	11.2181	2.19678	2.40451e-05	*Amino Acid Kinase Family Protein	3.48156	8.90654	14.8966
HD_25595-RA	3.61245	5.40373	4.80993	16.6198	13.5697	15.1751	41.6496	27.5223	17.0699	2.74172	1.0542e-05	*Amino Acid Kinase Family Protein	4.6087	15.1216	28.7473
HD_15929-RA	35.6509	39.9586	39.0443	58.6757	56.6995	57.8882	94.0807	72.6589	61.7392	1.09785	0.000198179	*Amino Acid Transporter, Transmembrane Domain	38.2179	57.7544	76.1596
HD_15930-RA	36.4655	41.0878	40.4295	59.2147	56.9859	58.7787	96.5264	75.7007	61.9339	1.09172	0.000234583	*Amino Acid Transporter, Transmembrane Domain	39.3276	58.3264	78.0537
HD_04283-RA	3.34327	3.82549	3.4195	1.09876	1.23143	1.03284	1.03683	2.04386	1.35935	-1.15068	0.00168133	*Amino Acid/Polyamine Transporter I	3.52942	1.12101	1.48001
HD_23179-RA	15.0891	14.8957	15.7106	12.95	17.6563	13.4526	40.7787	41.3082	31.109	1.41055	3.74807e-05	*Aminoacyl-Trna Synthetase, Class Ia; Aminoacyl-Trna Synthetase, Class Ia, Anticodon-Binding; Methionyl/Valyl/Leucyl/Isoleucyl-Trna Synthetase, Anticodon-Binding	15.2318	14.6863	37.732
HD_06412-RA	57.0451	67.073	90.3195	77.4209	83.2466	71.8048	4.47314	16.1477	9.26414	-2.74217	6.30981e-05	*Aminoglycoside Phosphotransferase; Protein Kinase-Like Domain Superfamily	71.4792	77.4908	9.96166
HD_13434-RA	19.0185	20.9474	14.7145	9.40867	9.33262	10.711	3.57907	4.54521	2.09674	-2.32192	1.40803e-05	*Aminoglycoside Phosphotransferase; Protein Kinase-Like Domain Superfamily	18.2268	9.81742	3.40701
HD_13435-RA	21.6796	24.1673	28.7138	11.7588	10.965	9.29559	4.32679	3.16158	2.33782	-2.82425	1.62053e-06	*Aminoglycoside Phosphotransferase; Protein Kinase-Like Domain Superfamily	24.8535	10.6731	3.2754
HD_13440-RA	10.9796	11.9065	11.9944	34.5727	31.5336	35.3079	1.51537	3.34449	1.89118	-2.26911	1.35244e-05	*Aminoglycoside Phosphotransferase; Protein Kinase-Like Domain Superfamily	11.6268	33.8048	2.25035
HD_13642-RA	40.6873	49.9538	52.3473	19.9642	17.7474	17.1375	5.96179	13.9973	8.17318	-2.24379	2.56526e-05	*Aminoglycoside Phosphotransferase; Protein Kinase-Like Domain Superfamily	47.6628	18.283	9.37743
HD_19258-RA	0.603155	0.725954	0.735582	0.138899	0.0854454	0.0826274	4.16408	5.54938	4.84043	2.91612	8.46678e-07	*Aminoglycoside Phosphotransferase; Protein Kinase-Like Domain Superfamily	0.68823	0.102324	4.8513
HD_00007-RA	27.6201	33.3835	27.9333	3.36551	2.90058	3.84256	11.1073	13.309	9.94134	-1.26812	8.53838e-05	*Aminotransferase, Class I/Classii; Pyridoxal Phosphate-Dependent Transferase	29.6456	3.36955	11.4525
HD_19174-RA	17.3951	20.2887	18.2457	4.47173	3.21844	3.78441	8.99693	5.91603	4.62862	-1.41544	0.000310143	*Aminotransferase, Class I/Classii; Pyridoxal Phosphate-Dependent Transferase	18.6432	3.82486	6.51386
HD_19176-RA	12.6074	13.4503	11.1269	3.83611	2.86672	3.34947	6.1229	3.25241	5.02987	-1.25884	0.000678305	*Aminotransferase, Class I/Classii; Pyridoxal Phosphate-Dependent Transferase	12.3949	3.35077	4.80173
HD_04321-RA	14.1474	12.4551	13.6583	4.93404	5.72323	5.50849	1.48347	2.31224	2.03918	-2.67928	9.28729e-07	*Ammonium Transporter	13.4203	5.38859	1.94496
HD_22706-RA	49.0734	47.829	42.3394	22.8608	26.6775	21.4942	6.65288	3.98201	6.3093	-2.92875	6.83873e-07	*Ammonium Transporter	46.4139	23.6775	5.64806
HD_27657-RA	43.8691	40.7308	38.597	18.9102	20.2997	17.963	4.89505	3.37876	5.16637	-3.0857	2.64954e-07	*Ammonium Transporter	41.0656	19.0577	4.48006
HD_00126-RA	17.9812	20.3433	24.1046	168.649	152.908	148.71	168.067	222.078	127.942	3.1531	5.0701e-07	*An1-Type Zinc Finger Protein 2a	20.8097	156.756	172.696
HD_26745-RA	3.25336	4.92272	2.83584	0.82925	0.69861	0.612055	0.877321	0.90838	1.08537	-1.81929	9.09931e-05	*Anaphase-Promoting Complex Subunit 2, C-Terminal; Cullin Homology Domain Superfamily; Winged Helix Dna-Binding Domain Superfamily	3.67064	0.713305	0.957024
HD_24463-RA	6.37173	6.67237	4.2827	1.16095	1.20913	1.18586	0.717808	1.19741	1.94051	-2.03823	0.00018279	*Anaphase-Promoting Complex Subunit 5	5.7756	1.18531	1.28524
HD_01686-RA	244.502	160.137	192.114	109.585	60.2954	74.709	4.10746	5.03738	3.25611	-5.48957	1.03574e-07	*Angiopoietin-Related Protein 3	198.917	81.5299	4.13365
HD_18384-RA	4.79338	5.32069	5.70554	102.354	78.9094	82.4648	7.81613	23.2393	11.1744	1.51552	0.00169224	*Angiopoietin-Related Protein 3	5.2732	87.9092	14.0766
HD_18394-RA	1.74305	2.06339	2.07393	32.3511	25.3536	27.3925	5.94864	92.7543	43.9273	4.69926	0.000167671	*Angiopoietin-Related Protein 3	1.96012	28.3658	47.5434
HD_24955-RA	0.851544	0.808098	0.81024	11.1464	7.13173	7.85802	3.45625	45.1676	22.1761	4.93452	0.000108389	*Angiopoietin-Related Protein 3	0.823294	8.71204	23.6
HD_27041-RA	0.522968	0.526376	0.554725	4.03555	3.02955	3.01246	3.11728	34.594	15.1156	5.13002	6.5202e-05	*Angiopoietin-Related Protein 3	0.53469	3.35918	17.609
HD_19534-RA	26.3779	25.7109	23.0629	34.5383	40.8418	34.9636	6.69954	5.45028	13.6823	-1.42346	0.00134442	*Anion Transporter Sulp-4	25.0506	36.7812	8.61069
HD_06862-RA	14.4633	10.4098	16.3182	5.3383	6.53442	6.25903	2.01345	1.9109	8.76914	-1.56977	0.0150428	*Ankyrin	13.7304	6.04392	4.23117
HD_15756-RA	25.7299	22.5674	20.1113	1.45119	2.63322	1.53014	47.5348	39.8449	70.5491	1.317	0.00107881	*Ankyrin And Armadillo Repeat-Containing Protein	22.8029	1.87152	52.643
HD_06917-RA	54.2812	48.6638	36.374	75.1715	71.8002	66.9626	12.8141	27.2514	17.3002	-1.17688	0.00174226	*Ankyrin Repeat And Ibr Domain-Containing Protein 1	46.4397	71.3115	19.1219
HD_15975-RA	34.4776	30.0701	40.9171	30.6408	55.8351	39.3245	7.37747	8.62961	17.8264	-1.52666	0.00192575	*Ankyrin Repeat And Kh Domain-Containing 1	35.1549	41.9335	11.2778
HD_03238-RA	25.4599	31.9384	27.5771	108.01	105.248	90.7372	103.524	154.838	90.2503	2.13887	5.62566e-06	*Ankyrin Repeat And Socs Box Protein 2	28.3251	101.332	116.204
HD_00027-RA	6.45273	8.89649	5.58487	10.0754	6.74427	7.34466	2.83135	3.59223	2.99299	-1.04507	0.00221031	*Ankyrin Repeat And Socs Box Protein 3	6.97803	8.05478	3.13886
HD_05207-RA	19.4791	22.4636	19.6171	8.02424	7.63984	8.16711	1.92093	3.87424	3.18705	-2.66892	2.49972e-06	*Ankyrin Repeat And Socs Box Protein 3	20.52	7.94373	2.99407
HD_13013-RA	57.3186	57.9161	55.0674	65.9254	63.5466	65.5281	3.30989	9.04251	14.9321	-2.52547	0.000188018	*Ankyrin Repeat And Socs Box Protein 3	56.7674	65.0001	9.09483
HD_16616-RA	19.8555	22.5179	18.0446	2.24229	2.25705	2.30783	0.159513	0.28903	0.537094	-5.77262	1.07921e-07	*Ankyrin Repeat And Socs Box Protein 3	20.1393	2.26906	0.328546
HD_18014-RA	26.3922	31.6439	24.225	10.1504	9.89393	10.9692	4.7156	4.10216	6.61353	-2.30001	3.38006e-06	*Ankyrin Repeat And Socs Box Protein 3	27.4204	10.3378	5.14376
HD_24289-RA	21.8251	23.3978	22.7903	6.93958	8.6856	8.2658	1.33592	3.17231	4.69999	-2.76492	3.44044e-05	*Ankyrin Repeat And Socs Box Protein 3	22.6711	7.96366	3.06941
HD_24426-RA	16.9013	18.9792	12.906	2.77799	1.90774	1.79791	0.917199	1.61031	2.53253	-3.14248	1.0224e-05	*Ankyrin Repeat And Socs Box Protein 3	16.2621	2.16121	1.68668
HD_25917-RA	4.55606	4.17156	4.57699	11.9756	12.4323	12.7376	7.35075	9.38646	14.3608	1.33489	0.000482091	*Ankyrin Repeat And Socs Box Protein 3	4.43487	12.3819	10.366
HD_07494-RA	4.03633	3.31631	3.55927	4.12552	4.40205	4.12487	1.09346	1.27297	1.90203	-1.23513	0.000811796	*Ankyrin Repeat And Socs Box Protein 8	3.63731	4.21748	1.42282
HD_18404-RA	4.97481	4.13716	5.50674	1.69996	2.39596	2.33384	0.92358	1.11483	2.52892	-1.54838	0.00209165	*Ankyrin Repeat And Socs Box Protein 8	4.87291	2.14326	1.52244
HD_18405-RA	31.5179	26.0139	32.4684	19.7722	24.6558	22.3389	11.6536	8.19731	17.1278	-1.17223	0.00165379	*Ankyrin Repeat And Socs Box Protein 8	30.0001	22.2556	12.3262
HD_21664-RA	5.94704	5.60123	4.83713	0.708594	0.80985	0.916935	0.202581	0.473184	0.356857	-3.86826	6.12923e-07	*Ankyrin Repeat And Socs Box Protein 8	5.4618	0.811793	0.344207
HD_24425-RA	6.53913	5.69375	4.68782	0.082925	0.107478	0.229521	0.850603	1.29362	3.07522	-1.56349	0.00482115	*Ankyrin Repeat And Socs Box Protein 8	5.64023	0.139975	1.73981
HD_10880-RA	18.13	8.83718	12.7685	1.16095	2.472	2.33346	0.239269	0.66064	4.16289	-2.81786	0.00485733	*Ankyrin Repeat Domain-Containing Protein 36c	13.2452	1.98881	1.6876
HD_22319-RA	8.53164	9.90476	8.24709	6.88278	5.18584	6.19706	29.3504	12.5935	11.7746	1.11152	0.00827268	*Ankyrin Repeat Family Protein	8.8945	6.08856	17.9062
HD_01900-RA	8.45065	9.282	17.6227	87.5688	66.8382	69.7743	23.568	50.7867	31.0975	1.67545	0.000903742	*Ankyrin Repeat; Ankyrin Repeat-Containing Domain Superfamily	11.7851	74.7271	35.1508
HD_07291-RA	11.7175	12.4847	10.5621	4.72673	4.35288	5.0112	1.71476	3.79868	4.14415	-1.73453	0.000232275	*Ankyrin Repeat; Ankyrin Repeat-Containing Domain Superfamily	11.5881	4.69694	3.2192
HD_19958-RA	21.0591	22.2412	58.945	377.931	571.866	350.363	97.6219	126.017	84.6261	1.68929	0.00225025	*Ankyrin Repeat; Ankyrin Repeat-Containing Domain Superfamily	34.0818	433.387	102.755
HD_17383-RA	4.10005	3.86404	3.52339	2.61214	2.58163	3.01361	0.561884	0.485158	1.79481	-1.8643	0.00154432	*Ankyrin Repeat; Ankyrin Repeat-Containing Domain Superfamily; Papain-Like Cysteine Peptidase Superfamily	3.82916	2.73579	0.947284
HD_01517-RA	0.546187	0.459059	0.527524	0.29314	0.294222	0.254385	2.03499	8.17253	4.37536	3.33705	4.56378e-05	*Ankyrin Repeat; Ankyrin Repeat-Containing Domain; Ankyrin Repeat-Containing Domain Superfamily	0.510923	0.280583	4.86096
HD_01932-RA	33.0466	36.0604	28.2716	2.19751	2.44514	2.23783	111.659	95.4212	67.9508	1.60077	2.51388e-05	*Ankyrin Repeat; Ankyrin Repeat-Containing Domain; Ankyrin Repeat-Containing Domain Superfamily	32.4596	2.29349	91.677
HD_02390-RA	17.6303	23.0716	19.5326	51.1233	42.3196	45.6364	3.90807	4.87222	5.22952	-1.99424	3.3473e-06	*Ankyrin Repeat; Ankyrin Repeat-Containing Domain; Ankyrin Repeat-Containing Domain Superfamily	20.0781	46.3598	4.66994
HD_05080-RA	6.26374	5.33789	5.75849	4.22918	4.13792	3.55757	1.11659	1.2387	4.04548	-1.30553	0.0142895	*Ankyrin Repeat; Ankyrin Repeat-Containing Domain; Ankyrin Repeat-Containing Domain Superfamily	5.78671	3.97489	2.13359
HD_06262-RA	10.6748	7.04928	7.92328	4.33449	5.78395	5.17378	1.18	1.88241	4.12704	-1.70909	0.0020704	*Ankyrin Repeat; Ankyrin Repeat-Containing Domain; Ankyrin Repeat-Containing Domain Superfamily	8.54913	5.09741	2.39648
HD_06935-RA	8.39557	6.21479	5.51195	0.614889	0.858484	0.927646	0.156323	0.571041	0.559131	-3.83573	4.57785e-06	*Ankyrin Repeat; Ankyrin Repeat-Containing Domain; Ankyrin Repeat-Containing Domain Superfamily	6.70744	0.80034	0.428831
HD_08234-RA	5.77965	5.02741	6.29007	38.9644	36.5851	40.23	1.48865	1.51741	3.18474	-1.34256	0.00132373	*Ankyrin Repeat; Ankyrin Repeat-Containing Domain; Ankyrin Repeat-Containing Domain Superfamily	5.69904	38.5932	2.0636
HD_11833-RA	98.0747	107.846	136.203	458.308	491.841	373.618	453.701	255.719	267.436	1.61611	0.000167998	*Ankyrin Repeat; Ankyrin Repeat-Containing Domain; Ankyrin Repeat-Containing Domain Superfamily	114.041	441.256	325.619
HD_11834-RA	50.8389	58.5092	42.7691	160.294	121.907	135.111	10.9266	10.3225	11.1497	-2.12321	1.70925e-06	*Ankyrin Repeat; Ankyrin Repeat-Containing Domain; Ankyrin Repeat-Containing Domain Superfamily	50.7057	139.104	10.7996
HD_13038-RA	15.9023	21.4109	15.0473	12.7705	10.0492	13.2739	10.6874	7.96897	5.19663	-1.03233	0.00393153	*Ankyrin Repeat; Ankyrin Repeat-Containing Domain; Ankyrin Repeat-Containing Domain Superfamily	17.4535	12.0312	7.95099
HD_13252-RA	27.8763	28.5429	25.074	4.3743	4.8634	5.03033	4.38661	6.8335	6.80824	-2.06802	4.9722e-06	*Ankyrin Repeat; Ankyrin Repeat-Containing Domain; Ankyrin Repeat-Containing Domain Superfamily	27.1644	4.75601	6.00945
HD_17040-RA	30.7247	21.9447	22.9182	2.94384	5.29331	2.90726	1.47549	0.90838	8.41985	-2.66758	0.00348989	*Ankyrin Repeat; Ankyrin Repeat-Containing Domain; Ankyrin Repeat-Containing Domain Superfamily	25.1959	3.7148	3.60124
HD_17274-RA	41.5783	35.9715	36.6634	4.3121	6.95923	5.45111	215.263	131.137	114.326	2.11386	2.4654e-05	*Ankyrin Repeat; Ankyrin Repeat-Containing Domain; Ankyrin Repeat-Containing Domain Superfamily	38.071	5.57415	153.575
HD_17378-RA	16.6583	12.3735	14.2805	1.86581	2.472	3.09853	1.99391	1.2387	1.18404	-3.1921	1.87784e-06	*Ankyrin Repeat; Ankyrin Repeat-Containing Domain; Ankyrin Repeat-Containing Domain Superfamily	14.4374	2.47878	1.47222
HD_17994-RA	8.33482	5.27176	7.13474	4.13008	4.79354	3.38199	1.18877	0.770885	4.4885	-1.5468	0.018168	*Ankyrin Repeat; Ankyrin Repeat-Containing Domain; Ankyrin Repeat-Containing Domain Superfamily	6.91378	4.10187	2.14939
HD_18028-RA	0.209241	0.108834	0.252621	10.8665	13.7169	13.1018	5.5032	3.34449	6.43395	4.81684	6.43702e-07	*Ankyrin Repeat; Ankyrin Repeat-Containing Domain; Ankyrin Repeat-Containing Domain Superfamily	0.190232	12.5617	5.09388
HD_19560-RA	7.54429	6.04161	7.01726	8.58606	7.16747	7.60096	0.372064	1.67514	1.14688	-2.58217	9.14801e-05	*Ankyrin Repeat; Ankyrin Repeat-Containing Domain; Ankyrin Repeat-Containing Domain Superfamily	6.86772	7.78483	1.06469
HD_19954-RA	15.8664	15.1845	13.4919	0.318432	0.369189	0.258211	0.352125	0.725879	0.563406	-4.64765	1.15945e-07	*Ankyrin Repeat; Ankyrin Repeat-Containing Domain; Ankyrin Repeat-Containing Domain Superfamily	14.8476	0.315277	0.547137
HD_19982-RA	4.22478	3.14965	4.40018	1.4458	2.19659	2.2428	0.10807	0.166399	1.06103	-2.94334	0.000686441	*Ankyrin Repeat; Ankyrin Repeat-Containing Domain; Ankyrin Repeat-Containing Domain Superfamily	3.92487	1.96173	0.445167
HD_20785-RA	15.2293	15.2183	15.0768	43.3449	40.3042	39.5709	0.904039	1.78373	1.49748	-3.33345	3.87895e-07	*Ankyrin Repeat; Ankyrin Repeat-Containing Domain; Ankyrin Repeat-Containing Domain Superfamily	15.1748	41.0733	1.39508
HD_20786-RA	6.29938	4.81478	5.7773	23.5441	18.3356	20.9744	0.315836	1.37785	1.21134	-2.42395	0.000151487	*Ankyrin Repeat; Ankyrin Repeat-Containing Domain; Ankyrin Repeat-Containing Domain Superfamily	5.63049	20.9513	0.968341
HD_20794-RA	5.4697	5.36547	4.82151	4.58244	4.07854	4.51276	0.207367	0.893516	0.535779	-3.14983	1.19975e-05	*Ankyrin Repeat; Ankyrin Repeat-Containing Domain; Ankyrin Repeat-Containing Domain Superfamily	5.21889	4.39125	0.545554
HD_24211-RA	4.29957	3.90467	4.02718	2.54994	2.33551	3.09853	0.319026	0.392255	1.13208	-2.57203	0.000112429	*Ankyrin Repeat; Ankyrin Repeat-Containing Domain; Ankyrin Repeat-Containing Domain Superfamily	4.07714	2.66133	0.614452
HD_25040-RA	3.44236	2.66895	3.17817	1.22314	1.57187	1.358	14.7151	7.28769	20.6	2.30728	9.13449e-05	*Ankyrin Repeat; Ankyrin Repeat-Containing Domain; Ankyrin Repeat-Containing Domain Superfamily	3.09649	1.38434	14.2009
HD_25676-RA	4.33332	3.43998	3.99825	1.63777	1.74653	1.49188	20.1983	9.79936	26.3999	2.36984	5.16399e-05	*Ankyrin Repeat; Ankyrin Repeat-Containing Domain; Ankyrin Repeat-Containing Domain Superfamily	3.92385	1.62539	18.7992
HD_26794-RA	9.0322	8.48873	9.74082	0.609499	0.591938	0.570741	1.58835	2.0389	2.54339	-2.02976	9.17688e-06	*Ankyrin Repeat; Ankyrin Repeat-Containing Domain; Ankyrin Repeat-Containing Domain Superfamily	9.08725	0.590726	2.05688
HD_28090-RA	2.5738	1.64585	2.40178	3.62797	5.84414	4.30351	3.25008	1.52773	11.7746	1.44641	0.0446748	*Ankyrin Repeat; Ankyrin Repeat-Containing Domain; Ankyrin Repeat-Containing Domain Superfamily	2.20715	4.59187	5.51748
HD_20659-RA	18.2259	13.6039	15.1399	6.28033	8.86375	7.71266	4.69446	7.06472	9.2421	-1.0514	0.00360025	*Ankyrin Repeat; Ankyrin Repeat-Containing Domain; Ankyrin Repeat-Containing Domain Superfamily; Major Vault Protein	15.6566	7.61891	7.00043
HD_01521-RA	7.09341	4.67807	6.62574	4.77151	5.3879	5.02918	1.28448	1.24407	2.94958	-1.62216	0.00109537	*Ankyrin Repeat; Ankyrin Repeat-Containing Domain; Ankyrin Repeat-Containing Domain Superfamily; Major Vault Protein Repeat Domain	6.13241	5.06286	1.82604
HD_20597-RA	90.1538	82.329	100.05	250.27	364.434	278.956	324.851	171.916	288.289	1.63241	0.000165	*Ankyrin Repeat; Ankyrin Repeat-Containing Domain; Cgmp-Dependent Protein Kinase, Interacting Domain; Ankyrin Repeat-Containing Domain Superfamily	90.8442	297.887	261.685
HD_09203-RA	16.1097	10.0468	14.5644	5.18862	6.55484	5.54101	4.74072	4.74918	7.59398	-1.14324	0.00208026	*Ankyrin Repeat; Ankyrin Repeat-Containing Domain; Condensin Complex Subunit 2/Barren; Ankyrin Repeat-Containing Domain Superfamily	13.5736	5.76149	5.69463
HD_24385-RA	18.6063	14.7172	17.8528	9.49616	10.75	9.23323	6.72786	7.41197	9.59962	-1.00033	0.000841609	*Ankyrin Repeat; Ankyrin Repeat-Containing Domain; Condensin Complex Subunit 2/Barren; Ankyrin Repeat-Containing Domain Superfamily; Major Vault Protein Repeat Domain	17.0587	9.82646	7.91315
HD_05235-RA	8.19416	7.77939	6.16361	1.69996	2.3914	1.87442	27.5228	18.2915	16.3135	1.59129	0.000100564	*Ankyrin Repeat; Ankyrin Repeat-Containing Domain; Double Zinc Ribbon; Fn3 Associated Repeat; Multiheme Cytochrome Superfamily; Ankyrin Repeat-Containing Domain Superfamily	7.37905	1.98859	20.7092
HD_18402-RA	10.2593	7.6495	10.2686	3.18308	2.88795	3.17159	1.94885	2.07978	5.22458	-1.48375	0.0026795	*Ankyrin Repeat; Ankyrin Repeat-Containing Domain; Leucine Zipper Transcription Factor-Like Protein 1; P-Loop Containing Nucleoside Triphosphate Hydrolase; Ankyrin Repeat-Containing Domain Superfamily	9.39248	3.08087	3.0844
HD_06195-RA	23.6807	18.7692	23.1324	4.57124	3.7819	4.35592	1.39374	8.16304	11.1244	-1.55064	0.0180149	*Ankyrin Repeat; Ankyrin Repeat-Containing Domain; P-Loop Containing Nucleoside Triphosphate Hydrolase; Ankyrin Repeat-Containing Domain Superfamily	21.8608	4.23635	6.89373
HD_17627-RA	8.96632	5.60835	7.67182	4.63468	4.12529	3.97453	0.431881	0.726704	1.03209	-3.21481	4.38766e-06	*Ankyrin Repeat; Ankyrin Repeat-Containing Domain; P-Loop Containing Nucleoside Triphosphate Hydrolase; Ankyrin Repeat-Containing Domain Superfamily	7.4155	4.24484	0.730225
HD_24758-RA	39.1119	31.7655	39.2315	20.929	25.5801	21.7987	5.91873	6.24429	15.4448	-1.87935	0.000439968	*Ankyrin Repeat; Ankyrin Repeat-Containing Domain; P-Loop Containing Nucleoside Triphosphate Hydrolase; Harbinger Transposase-Derived Nuclease Domain; Ankyrin Repeat-Containing Domain Superfamily	36.703	22.7693	9.20262
HD_06988-RA	6.02075	6.22754	4.68782	0.6634	0.67174	0.650308	1.07671	1.6516	1.15115	-2.02226	1.37207e-05	*Ankyrin Repeat; Ankyrin Repeat-Containing Domain; Sipar Domain; Ankyrin Repeat-Containing Domain Superfamily	5.64537	0.661816	1.29315
HD_16824-RA	12.8987	12.4056	11.71	6.1746	5.85301	5.59763	3.90807	4.79666	7.08287	-1.11627	0.00102153	*Ankyrin Repeat; Death-Like Domain Superfamily; Ankyrin Repeat-Containing Domain; Ankyrin Repeat-Containing Domain Superfamily	12.3381	5.87508	5.26253
HD_24123-RA	24.0592	19.9525	21.6357	28.0672	33.828	30.8315	7.50189	7.33476	10.3854	-1.271	0.000130381	*Ankyrin Repeat; Death-Like Domain Superfamily; Ankyrin Repeat-Containing Domain; Ankyrin Repeat-Containing Domain Superfamily	21.8825	30.9089	8.40734
HD_07407-RA	4.04821	3.64845	4.02747	2.54746	4.88275	4.284	0.936341	1.15323	2.09246	-1.36133	0.0033508	*Ankyrin Repeat; Death-Like Domain Superfamily; Ankyrin Repeat-Containing Domain; P-Loop Containing Nucleoside Triphosphate Hydrolase; Ankyrin Repeat-Containing Domain Superfamily	3.90804	3.90474	1.39401
HD_16961-RA	10.9275	7.88733	10.4417	1.45119	1.41469	1.35149	2.39549	3.13556	4.34346	-1.45503	0.000298545	*Ankyrin Repeat; Death-Like Domain Superfamily; Ankyrin Repeat-Containing Domain; P-Loop Containing Nucleoside Triphosphate Hydrolase; Ankyrin Repeat-Containing Domain Superfamily	9.75218	1.40579	3.2915
HD_16965-RA	7.50893	6.55345	8.10356	3.55831	6.49063	4.16962	1.3427	1.21434	2.39736	-2.03855	0.000142101	*Ankyrin Repeat; Death-Like Domain Superfamily; Ankyrin Repeat-Containing Domain; P-Loop Containing Nucleoside Triphosphate Hydrolase; Ankyrin Repeat-Containing Domain Superfamily	7.38865	4.73952	1.65146
HD_16969-RA	5.72052	4.87795	6.39771	3.06781	5.58001	4.62599	1.08549	1.38033	3.25283	-1.44291	0.00566912	*Ankyrin Repeat; Death-Like Domain Superfamily; Ankyrin Repeat-Containing Domain; P-Loop Containing Nucleoside Triphosphate Hydrolase; Ankyrin Repeat-Containing Domain Superfamily	5.66539	4.4246	1.90621
HD_20636-RA	8.62884	7.22692	8.15015	4.27769	4.35073	4.4462	0.758484	3.03606	3.27486	-1.64884	0.00291852	*Ankyrin Repeat; Death-Like Domain Superfamily; Ankyrin Repeat-Containing Domain; P-Loop Containing Nucleoside Triphosphate Hydrolase; Ankyrin Repeat-Containing Domain Superfamily	8.00197	4.3582	2.35647
HD_17399-RA	10.866	10.6681	9.75442	8.64245	7.64172	7.5191	3.96549	3.60462	5.71958	-1.1222	0.000607028	*Ankyrin Repeat; Galactose Oxidase/Kelch, Beta-Propeller; Ankyrin Repeat-Containing Domain; Ankyrin Repeat-Containing Domain Superfamily	10.4295	7.93442	4.4299
HD_12665-RA	47.734	57.2934	42.1036	96.1309	103.195	81.1306	2.91111	6.97801	6.51223	-3.05471	4.61275e-06	*Ankyrin Repeat; Kelch Repeat Type 1; Galactose Oxidase/Kelch, Beta-Propeller; Ankyrin Repeat-Containing Domain; Ankyrin Repeat-Containing Domain Superfamily	49.0437	93.4854	5.46712
HD_24556-RA	15.1304	14.4346	14.2154	5.50083	5.25516	4.9871	0.571455	1.83039	1.70305	-3.29942	5.64227e-06	*Ankyrin Repeat; Kelch Repeat Type 1; Kelch-Type Beta Propeller; Ankyrin Repeat-Containing Domain Superfamily	14.5935	5.2477	1.3683
HD_01530-RA	44.1739	46.1135	40.0563	43.8052	36.7576	40.1374	94.0739	64.6684	89.0771	1.03427	0.000400453	*Ankyrin Repeat; Kelch Repeat Type 1; Kelch-Type Beta Propeller; Ankyrin Repeat-Containing Domain; Ankyrin Repeat-Containing Domain Superfamily	43.4479	40.2334	82.6065
HD_26729-RA	7.76865	6.14688	6.90759	2.30697	2.29305	2.33614	1.44519	1.78208	2.95089	-1.63362	0.000216637	*Ankyrin Repeat; Kelch-Type Beta Propeller; Ankyrin Repeat-Containing Domain Superfamily	6.94104	2.31206	2.05939
HD_03644-RA	1.39719	1.40357	1.37683	0.0207313	0.0134348	0	3.29314	3.35812	3.42056	1.37255	6.7855e-05	*Ankyrin Repeat; Patatin-Like Phospholipase Domain; Acyl Transferase/Acyl Hydrolase/Lysophospholipase; Ankyrin Repeat-Containing Domain Superfamily	1.39253	0.0113887	3.35728
HD_10768-RA	17.4008	18.3022	20.4826	66.2849	59.1312	66.0702	55.4973	47.5661	39.8407	1.44907	1.93271e-05	*Ankyrin Repeat; Patatin-Like Phospholipase Domain; Acyl Transferase/Acyl Hydrolase/Lysophospholipase; Ankyrin Repeat-Containing Domain Superfamily	18.7285	63.8287	47.6347
HD_12785-RA	4.8868	5.30824	4.68782	11.1949	9.88802	11.1891	54.1148	35.5094	34.0576	3.1578	3.21058e-07	*Ankyrin Repeat; Patatin-Like Phospholipase Domain; Acyl Transferase/Acyl Hydrolase/Lysophospholipase; Ankyrin Repeat-Containing Domain Superfamily	4.96095	10.7573	41.2273
HD_24424-RA	4.8328	5.67151	3.68225	0.16585	0.0806089	0.153014	1.35586	2.10579	1.90762	-1.2912	0.000875847	*Ankyrin Repeat-Containing Domain Superfamily	4.72885	0.133158	1.78976
HD_06996-RA	9.47768	8.70581	9.68816	3.97626	3.38772	3.61648	3.40241	3.82924	3.20415	-1.31417	5.49019e-05	*Ankyrin Repeat-Containing Domain; Ankyrin Repeat-Containing Domain Superfamily	9.29055	3.66015	3.4786
HD_07292-RA	1436.37	1728.38	1290.39	2281.97	1596.35	1896.03	204.934	148.933	195.663	-2.91095	1.30897e-06	*Annexin A7	1485.05	1924.79	183.177
HD_17776-RA	118.147	99.8779	80.7636	36.3212	50.1656	38.8272	2.43257	2.03684	3.25611	-5.15736	5.98137e-08	*Anoctamin	99.5962	41.7713	2.57517
HD_19197-RA	52.5398	61.5192	45.8943	18.0569	23.605	19.165	1.03683	1.6516	1.24982	-5.23608	3.01479e-08	*Anoctamin	53.3178	20.2756	1.31275
HD_25111-RA	5.46727	4.84859	5.71335	0.510404	0.951722	0.594076	0.299087	0.227095	0.994924	-3.22615	5.47039e-05	*Anosmin-1	5.34307	0.6854	0.507035
HD_06977-RA	12.2912	11.8961	12.4386	30.1889	23.153	23.8311	46.5096	56.6181	55.6046	2.22036	9.20231e-07	*Ap-1 Complex-Associated Regulatory Protein	12.2087	25.7243	52.9108
HD_07832-RA	7.93065	7.84581	7.41399	12.9952	13.1941	12.4775	25.8913	33.3132	18.5983	1.84609	1.23518e-05	*Ap-4 Complex Subunit Epsilon-1	7.73015	12.8889	25.9343
HD_07835-RA	6.1633	4.75962	6.31032	8.35345	7.4144	8.03284	13.0318	16.1783	11.0353	1.32251	0.000125584	*Ap-4 Complex Subunit Epsilon-1	5.74442	7.93357	13.4151
HD_13396-RA	22.2808	21.9841	22.7397	3.34478	2.24361	2.91988	9.86308	15.1464	4.74176	-1.0767	0.0122494	*Apaf1-Interacting Protein	22.3349	2.83609	9.91709
HD_05166-RA	0.323986	0.41517	0.251753	1.01583	1.15539	0.803322	2.49239	0.350965	15.3939	4.32496	0.00272126	*Apobec1 Complementation Factor	0.330303	0.991516	6.07907
HD_09080-RA	0.308057	0.209957	0.231497	1.52085	1.5673	1.96546	5.23043	3.49148	4.78419	4.24928	3.35355e-07	*Apobec1 Complementation Factor	0.249837	1.68454	4.50203
HD_21785-RA	1.33482	1.81281	1.89654	7.01131	9.34794	8.15372	12.1712	7.59158	35.1897	3.56419	7.48237e-05	*Apobec1 Complementation Factor	1.68139	8.17099	18.3175
HD_24936-RA	0.679562	0.841608	0.835416	3.70468	4.08821	3.58052	19.1415	11.6211	14.7361	4.37124	1.0805e-07	*Apobec1 Complementation Factor	0.785528	3.79114	15.1662
HD_24939-RA	0.504339	0.261557	0.484697	1.86167	2.28069	1.97962	7.40898	4.79418	5.44856	3.90222	7.36408e-07	*Apobec1 Complementation Factor	0.416864	2.04066	5.88391
HD_24942-RA	0.577506	0.519852	0.636039	3.01184	3.1776	2.88354	11.6835	7.29925	9.52265	4.13431	1.54786e-07	*Apobec1 Complementation Factor	0.577799	3.02433	9.50181
HD_21419-RA	42.7438	49.1679	40.6807	40.3845	38.5222	40.8547	0.957077	1.61031	1.28271	-4.99678	2.60038e-08	*Apolipoprotein L	44.1975	39.9204	1.28337
HD_08157-RA	25.7029	31.9977	35.9399	74.8398	65.441	66.5227	193.549	72.3401	85.4812	2.01044	0.00022378	*Apoptosis Regulator Ced-9	31.2135	68.9345	117.123
HD_27428-RA	22.7852	26.4161	22.2859	17.0204	18.665	19.0911	11.1619	7.82033	10.3054	-1.17914	0.000140862	*Apoptosis-Inducing Factor, Mitochondrion-Associated, 4	23.8291	18.2588	9.76256
HD_07648-RA	75.8128	79.6236	72.4876	47.7234	54.9215	48.8114	32.6204	29.5637	38.1853	-1.07535	0.000129119	*Arge/Dape/Acy1/Cpg2/Yscs, Conserved Site; Peptidase M20; Peptidase M20, Dimerisation Domain; Bacterial Exopeptidase Dimerisation Domain	75.9747	50.4854	33.4565
HD_20504-RA	24.3457	22.5651	22.5687	3.90453	4.03044	3.07558	0.598173	0.49548	0.964665	-4.94145	8.09362e-08	*Arginine Or Creatine Kinase	23.1598	3.67018	0.686106
HD_20624-RA	31.1567	33.1839	33.3935	42.0845	36.6502	39.8983	92.996	57.5996	50.5849	1.14392	0.000672056	*Arginine/Serine-Rich Coiled-Coil Protein 2	32.578	39.5443	67.0602
HD_11316-RA	31.3006	32.2993	23.8538	0.85703	0.644871	0.248647	1.43562	4.65875	5.82154	-2.75845	0.000211398	*Arginine-Glutamic Acid Dipeptide (Re) Repeats A-Related	29.1512	0.583516	3.97197
HD_04651-RA	7.58668	8.77787	8.42071	5.88768	4.89027	6.38832	3.78843	2.43611	2.59831	-1.38506	0.000174201	*Arl14 Effector Protein; Arf7 Effector Protein, C-Terminal	8.26175	5.72209	2.94095
HD_22137-RA	19.3852	18.3861	17.1308	2.94384	2.7407	2.7925	51.3632	37.161	47.1314	1.41103	2.32462e-05	*Armadillo; Armadillo-Type Fold	18.3007	2.82568	45.2185
HD_23755-RA	0.823466	0.541203	0.925989	8.00558	6.5406	7.09601	5.91314	3.75822	3.45937	2.60945	1.07098e-05	*Armadillo; Armadillo-Type Fold	0.763553	7.21407	4.37691
HD_00643-RA	39.4453	35.586	44.0134	5.22428	5.02784	4.78168	201.704	155.89	135.935	2.15328	1.93644e-06	*Armadillo-Type Fold	39.6816	5.01127	164.51
HD_14764-RA	3.82034	3.85515	4.16695	0.974369	1.38379	1.01372	0.538356	0.37161	1.13471	-2.38583	8.94192e-05	*Armadillo-Type Fold	3.94748	1.12396	0.681558
HD_17670-RA	6.74972	6.96892	6.16361	0.746325	0.644871	0.918082	1.07671	3.09675	2.20363	-1.53451	0.00107744	*Armadillo-Type Fold	6.62742	0.76976	2.1257
HD_17673-RA	5.69676	6.5834	6.13468	1.3268	0.69861	0.841576	1.87428	2.8903	2.10496	-1.31875	0.000728559	*Armadillo-Type Fold	6.13828	0.955662	2.28985
HD_24154-RA	1.69796	2.24814	1.6717	1.03449	1.60976	1.60358	6.58868	6.24677	4.14184	1.69548	0.000121944	*Armadillo-Type Fold	1.8726	1.41594	5.6591
HD_16870-RA	11.5285	9.16338	7.68281	4.51941	6.96756	3.14826	3.21099	2.23957	5.03218	-1.31871	0.00535726	*Armadillo-Type Fold; Rotatin, N-Terminal; Rotatin	9.45824	4.87841	3.49425
HD_08296-RA	3.77984	4.53721	5.35337	101.48	83.6586	87.6195	104.92	223.462	103.637	5.08059	2.74105e-07	*Arrestin Domain-Containing Protein 17	4.55681	90.9192	144.006
HD_12773-RA	48.274	61.8899	45.576	38.6016	34.2588	37.8709	3.27001	7.59736	4.76906	-3.21163	1.92321e-06	*Arrestin Domain-Containing Protein 17	51.9133	36.9104	5.21214
HD_13792-RA	6.80911	7.13113	6.18503	36.7072	29.0114	32.1627	12.324	17.5119	11.7861	1.15039	0.000266585	*Arrestin Domain-Containing Protein 17	6.70842	32.6271	13.874
HD_13793-RA	6.0877	6.93244	7.28435	412.686	322.018	345.443	24.1905	37.879	48.7713	2.55722	5.92591e-06	*Arrestin Domain-Containing Protein 17	6.76817	360.049	36.947
HD_13795-RA	2.88888	2.78757	2.60434	2.40483	2.04209	2.10394	8.89284	3.17933	3.42056	1.00268	0.0238166	*Arrestin Domain-Containing Protein 17	2.76026	2.18362	5.16425
HD_15794-RA	5.0523	3.97851	7.9256	571.087	442.999	491.673	106.134	203.351	260.931	5.17682	7.57656e-07	*Arrestin Domain-Containing Protein 17	5.65214	501.919	190.139
HD_22011-RA	6.41817	6.70825	5.8291	33.8454	26.9395	30.2068	11.7374	16.1811	11.0803	1.14288	0.000241929	*Arrestin Domain-Containing Protein 17	6.31851	30.3306	12.9996
HD_27695-RA	7.00243	7.17265	6.28486	36.1707	28.8351	31.2213	12.7227	16.8174	11.9246	1.12138	0.000215353	*Arrestin Domain-Containing Protein 17	6.81998	32.0757	13.8216
HD_27696-RA	15.834	19.5278	13.4367	109.958	85.2092	93.0056	29.6403	49.5827	40.6205	1.40277	0.000172217	*Arrestin Domain-Containing Protein 17	16.2662	96.0577	39.9478
HD_24453-RA	11.6465	10.696	11.6874	11.9167	14.5091	14.2502	45.5322	42.5176	28.54	1.87672	8.30728e-06	*Aryl Hydrocarbon Receptor Nuclear Translocator Homolog	11.3433	13.5587	38.8632
HD_08976-RA	20.2575	22.7305	19.2915	11.8375	11.1778	11.4952	3.36293	2.67353	3.33012	-2.62297	3.34996e-07	*Arylsulfatase A	20.7599	11.5035	3.12219
HD_08984-RA	10.2752	11.2763	8.29541	4.28432	3.05642	3.33455	0.990176	1.06322	1.13471	-3.11221	5.44655e-07	*Arylsulfatase A	9.94898	3.55843	1.0627
HD_08987-RA	35.713	39.152	31.1847	13.5997	13.5133	12.9362	2.23996	3.19667	3.76032	-3.41391	2.31387e-07	*Arylsulfatase A	35.3499	13.3497	3.06565
HD_08989-RA	40.6635	39.6932	32.9739	21.9681	20.7613	21.9383	9.07908	13.6876	10.0535	-1.68396	1.23426e-05	*Arylsulfatase A	37.7769	21.5559	10.9401
HD_20036-RA	3.19046	2.18943	2.44027	0.967321	0.902282	0.898956	10.8868	6.13157	6.08466	1.66086	0.000192558	*Arylsulfatase A	2.60672	0.922853	7.70099
HD_26379-RA	8.42581	8.29835	7.86367	6.35081	5.27316	5.94191	1.10343	1.10781	1.26068	-2.71053	4.96281e-07	*Arylsulfatase A	8.19594	5.85529	1.15731
HD_11861-RA	6.42573	8.00684	6.20702	2.48775	2.472	2.7925	1.87428	2.14708	2.87788	-1.46472	0.000126661	*Aspartate--Trna Ligase, Mitochondrial	6.87986	2.58409	2.29975
HD_01012-RA	0.327496	0.188606	0.285899	0.803544	0.905237	0.61435	3.09934	4.24338	4.17802	3.92194	6.24383e-07	*Aspartic Peptidase Domain Superfamily; Sodium:Neurotransmitter Symporter Superfamily	0.267334	0.774377	3.84024
HD_15530-RA	0.318587	0.230123	0.351297	0.531964	0.550021	0.411607	2.96694	4.62737	3.42912	3.69417	7.80815e-07	*Aspartic Peptidase Domain Superfamily; Sodium:Neurotransmitter Symporter Superfamily	0.300002	0.497864	3.67448
HD_18104-RA	0.374744	0.342515	0.410908	0.81308	0.658574	0.429969	3.39723	4.96223	4.35793	3.58375	9.52349e-07	*Aspartic Peptidase Domain Superfamily; Sodium:Neurotransmitter Symporter Superfamily	0.376056	0.633874	4.23913
HD_12561-RA	34.9589	41.4823	36.1243	6.90351	6.30979	7.28728	3.75533	4.60053	3.8261	-3.10231	1.0805e-07	*Asteroid Protein	37.5218	6.83353	4.06066
HD_01820-RA	2.64157	2.80388	3.41892	6.93087	6.60536	5.92699	9.25215	10.0161	6.26588	1.62444	5.18892e-05	*At Hook Transcription Factor Family	2.95479	6.48774	8.51139
HD_10734-RA	1.91692	1.68826	2.7499	5.75707	5.26053	5.65692	7.44766	5.8062	3.3459	1.47844	0.000944604	*At Hook Transcription Factor Family	2.11836	5.55817	5.53325
HD_11830-RA	0.781617	0.917525	1.02987	3.3991	2.49887	2.64216	5.89041	3.55631	2.13555	2.17709	0.000175834	*At Hook Transcription Factor Family	0.909672	2.84671	3.86076
HD_17677-RA	1.81864	1.63784	2.65788	4.70061	4.5638	4.42898	8.17145	6.36073	3.10416	1.62005	0.0010029	*At Hook Transcription Factor Family	2.03812	4.56446	5.87878
HD_26539-RA	1.8937	1.54977	1.944	3.27969	3.90281	3.41718	3.74457	4.53901	2.66804	1.11752	0.001313	*At Hook Transcription Factor Family	1.79582	3.53323	3.65054
HD_27341-RA	0.800786	0.78556	1.1517	1.14976	1.085	0.897808	4.93054	5.59149	2.3842	2.32507	6.68531e-05	*At Hook Transcription Factor Family	0.912682	1.04419	4.30208
HD_20907-RA	5.10279	6.34616	3.90652	0.373163	0.376175	0.956336	0.398782	0.28903	0.657801	-3.36221	2.21229e-05	*At07567p	5.11849	0.568558	0.448538
HD_14639-RA	286.205	258.257	271.435	183.822	272.5	215.781	925.733	449.79	782.745	1.51005	0.000427591	*Atp:Guanido Phosphotransferase; Glutamine Synthetase/Guanido Kinase, Catalytic Domain; Atp:Guanido Phosphotransferase, N-Terminal; Atp:Guanido Phosphotransferase, Catalytic Domain; Atp:Guanido Phosphotransferase Active Site; Atp:Guanido Phosphotransferase, N-Terminal Domain Superfamily	271.966	224.034	719.423
HD_11297-RA	5.72376	5.96065	4.68782	1.16095	1.854	1.7214	12.6813	9.9096	11.5773	1.16761	0.000494214	*Atpase Family Aaa Domain-Containing Protein 5	5.45741	1.57879	11.3894
HD_11845-RA	1.99792	2.12033	1.5192	1.14022	0.765784	0.803322	9.78333	7.016	5.5969	2.08973	2.8879e-05	*Atpase Swsap1	1.87915	0.903109	7.46541
HD_09476-RA	89.2583	88.8759	91.0363	221.7	305.749	241.647	228.821	211.364	207.503	1.37117	3.3911e-05	*Atp-Binding Cassette Transporter Subfamily A Abca	89.7235	256.365	215.896
HD_12846-RA	18.7642	16.414	18.6017	12.6875	14.8589	13.3696	45.9728	33.3623	48.3375	1.35358	6.27127e-05	*Atp-Binding Cassette Transporter Subfamily A Abca	17.9266	13.6387	42.5576
HD_24016-RA	21.2346	24.9843	17.478	17.746	21.6792	18.1195	79.9558	57.9712	31.0811	1.50889	0.000700828	*Atp-Binding Cassette Transporter Subfamily A Abca	21.2323	19.1816	56.336
HD_13349-RA	24.11	25.7702	20.9071	8.33397	9.01476	8.98956	6.46027	7.30833	5.09796	-1.805	5.51224e-06	*Atp-Dependent Dna Helicase Q1	23.5957	8.77943	6.28885
HD_00250-RA	2.23308	1.69834	1.94805	1.95579	2.04558	1.83234	4.57324	3.61948	3.59521	1.10334	0.000598879	*Atp-Dependent Dna Helicase Q4	1.95982	1.94457	3.92931
HD_03439-RA	7.38149	6.455	8.78532	26.6475	23.3586	23.0056	12.1381	15.4045	16.1447	1.05379	0.000471398	*Atp-Dependent Dna Helicase Q4	7.5406	24.3372	14.5625
HD_06326-RA	21.466	21.6716	26.1314	48.5281	41.5176	41.2135	499.846	269.52	190.782	3.89246	1.4683e-06	*Atp-Dependent Dna Helicase Q4	23.0896	43.7531	320.049
HD_17559-RA	3.77741	4.09505	3.29015	1.60128	0.983965	1.04279	1.5078	1.33449	1.83921	-1.13813	0.00154873	*Atp-Dependent Dna Helicase Q4	3.72087	1.20935	1.5605
HD_20976-RA	5.23238	4.73353	5.11782	4.47671	4.03044	4.02732	18.8345	9.82042	13.5487	1.58837	0.000103032	*Atp-Dependent Dna Helicase Q4	5.02791	4.17816	14.0679
HD_13344-RA	6.37173	6.19789	5.67168	1.57558	1.69279	1.49188	0.957077	1.27999	1.44716	-2.19206	4.87459e-06	*Atp-Dependent Dna Helicase Q-Like 4a	6.08043	1.58675	1.22808
HD_06492-RA	10.0706	10.6758	8.91264	3.02676	3.51992	3.55757	0.996956	0.70193	4.01259	-2.23096	0.00189706	*Atp-Dependent Rna Helicase Ddx43-Related	9.88634	3.36808	1.90382
HD_06495-RA	6.23674	7.53236	5.32444	2.18715	1.854	2.09438	1.63501	0.53677	2.07207	-2.03854	0.000463971	*Atp-Dependent Rna Helicase Ddx53-Related	6.36451	2.04518	1.41462
HD_18141-RA	11.2655	11.4898	9.99489	7.44957	8.314	8.14798	0.791583	0.719272	2.13785	-3.02473	1.85562e-05	*Atp-Dependent Rna Helicase Deah11, Chloroplastic-Related	10.9168	7.97052	1.21624
HD_26091-RA	12.2629	11.0693	10.8702	5.45937	6.6951	6.63047	0.984992	0.853465	4.42634	-2.30603	0.00158991	*Atp-Dependent Rna Helicase Deah11, Chloroplastic-Related	11.4008	6.26165	2.08827
HD_05061-RA	26.7829	25.9481	34.1748	48.0551	46.0277	47.702	12.0432	7.18446	10.8866	-1.42253	0.00012525	*At-Rich Interactive Domain-Containing Protein 3a	28.9686	47.2616	10.0381
HD_01189-RA	14.6064	15.3613	11.8642	1.40973	1.34348	1.10935	1.31598	5.53286	2.49964	-2.06284	0.000666164	*Autocrine Proliferation Repressor Protein A	13.944	1.28752	3.11616
HD_19124-RA	30.2798	22.1336	25.7402	18.7162	20.7401	18.4045	5.78553	5.62576	8.3498	-1.87395	1.40542e-05	*Autophagy-Related 1, Isoform B	26.0512	19.2869	6.58703
HD_00425-RA	185.203	220.628	175.456	165.014	122.973	141.914	46.9036	90.3702	50.7549	-1.5255	0.000241995	*Autophagy-Related Protein 27	193.762	143.3	62.6762
HD_00431-RA	25.7299	33.3915	25.5226	3.27554	2.76757	2.67774	0.358904	0.74322	0.36179	-5.75417	5.54949e-08	*Autophagy-Related Protein 27	28.2147	2.90695	0.487972
HD_04436-RA	203.706	250.792	183.143	181.523	132.306	155.845	82.1491	86.5026	61.7346	-1.36447	0.00010734	*Autophagy-Related Protein 27	212.547	156.558	76.7955
HD_00313-RA	71.979	59.9475	48.8459	6.46815	11.8495	7.65069	3.34977	3.13804	5.92021	-3.74764	1.86183e-06	*Band 4.1-Like Protein 4a	60.2575	8.65611	4.13601
HD_01495-RA	10.0706	11.091	13.0217	1.9902	2.472	2.56298	39.5193	42.8177	31.3442	1.83511	6.77566e-06	*Basal Body-Orientation Factor 1	11.3944	2.34173	37.8938
HD_04756-RA	131.363	149.772	135.397	109.482	126.516	119.427	430.804	475.186	353.88	1.70024	6.72101e-06	*Basic Leucine Zipper And W2 Domain-Containing Protein	138.844	118.475	419.957
HD_24889-RA	0.836965	0.859994	0.766835	0.849982	0.980741	0.612055	13.8377	20.5005	21.1549	4.59319	1.0547e-07	*Basic Leucine Zipper And W2 Domain-Containing Protein 1	0.821264	0.814259	18.4977
HD_27131-RA	43.7382	56.3148	69.3913	186.167	159.283	148.156	211.873	140.345	225.428	1.87666	3.70248e-05	*Basic-Leucine Zipper Domain	56.4814	164.535	192.549
HD_02170-RA	10.5026	11.862	11.1987	11.7339	10.0761	10.4049	42.6777	25.5585	24.4044	1.5678	7.34178e-05	*Bat4 Protein-Related	11.1877	10.7383	30.8802
HD_09303-RA	33.116	32.1931	35.2301	60.8297	49.8163	54.1925	1.72912	1.68794	2.10562	-4.07349	3.36159e-08	*B-Box-Type Zinc Finger; Death-Like Domain Superfamily	33.5131	54.9461	1.84089
HD_09316-RA	16.4852	16.4982	13.3652	1.63984	1.09709	1.19121	2.10557	1.37909	3.04595	-2.70531	8.64767e-06	*B-Box-Type Zinc Finger; Filamin/Abp280 Repeat; Immunoglobulin E-Set; Filamin/Abp280 Repeat-Like	15.4496	1.30938	2.17687
HD_20490-RA	5.01153	4.37648	4.64644	1.88654	1.97384	2.05306	0.618113	0.970315	1.74942	-1.94027	0.000211198	*B-Box-Type Zinc Finger; Filamin/Abp280 Repeat; Immunoglobulin E-Set; Filamin/Abp280 Repeat-Like	4.67815	1.97115	1.11262
HD_10665-RA	4.25016	3.4895	4.15885	0.49755	0.577159	0.672495	0	0	0.0401259	-7.58659	7.60799e-08	*B-Box-Type Zinc Finger; Immunoglobulin E-Set; Filamin/Abp280 Repeat-Like; Multiheme Cytochrome Superfamily	3.96617	0.582402	0.0133753
HD_04423-RA	11.9251	12.6983	12.0943	3.7847	2.86564	3.48795	4.88429	2.67353	5.06836	-1.42755	0.000351512	*B-Box-Type Zinc Finger; Nhl Repeat; Filamin/Abp280 Repeat; Immunoglobulin E-Set; Filamin/Abp280 Repeat-Like	12.2392	3.37943	4.20872
HD_04462-RA	10.6813	10.4682	9.75414	0.771617	0.909268	1.13154	2.43257	2.60127	5.36108	-1.45155	0.00112243	*B-Box-Type Zinc Finger; Nhl Repeat; Filamin/Abp280 Repeat; Immunoglobulin E-Set; Filamin/Abp280 Repeat-Like	10.3012	0.937474	3.46497
HD_11331-RA	4.09465	4.30234	3.22273	0.616548	0.834302	0.597519	0.767257	0.635866	1.57247	-1.82763	0.000408007	*B-Box-Type Zinc Finger; Nhl Repeat; Filamin/Abp280 Repeat; Immunoglobulin E-Set; Filamin/Abp280 Repeat-Like	3.87324	0.682789	0.991865
HD_14836-RA	2.06325	1.9341	1.89943	16.0808	15.6491	14.3772	3.79003	4.56213	9.56541	1.71818	0.000559512	*B-Box-Type Zinc Finger; Nhl Repeat; Filamin/Abp280 Repeat; Immunoglobulin E-Set; Filamin/Abp280 Repeat-Like	1.9656	15.369	5.97252
HD_20492-RA	9.81814	10.0925	9.96653	2.52217	2.3922	1.97426	1.4089	1.24572	2.81868	-2.32177	3.24384e-05	*B-Box-Type Zinc Finger; Nhl Repeat; Filamin/Abp280 Repeat; Immunoglobulin E-Set; Filamin/Abp280 Repeat-Like	9.95905	2.29621	1.82443
HD_21045-RA	4.86223	5.51167	4.61114	5.45191	5.278	5.11257	1.75225	0.937696	2.9874	-1.27126	0.00499308	*B-Box-Type Zinc Finger; Nhl Repeat; Filamin/Abp280 Repeat; Immunoglobulin E-Set; Filamin/Abp280 Repeat-Like	4.99501	5.28083	1.89245
HD_11391-RA	3.07598	2.94088	3.1935	1.95662	1.82767	1.50489	1.45715	1.34358	1.29159	-1.06504	0.000663804	*B-Box-Type Zinc Finger; Nhl Repeat; Filamin/Abp280 Repeat; Immunoglobulin E-Set; Filamin/Abp280 Repeat-Like; Zinc Finger, Ring-Type, Conserved Site	3.07012	1.76306	1.36411
HD_11396-RA	14.7495	13.4518	9.19941	1.24678	0.949035	1.02098	1.80369	1.46043	1.54123	-2.85143	1.40625e-06	*B-Box-Type Zinc Finger; Nhl Repeat; Filamin/Abp280 Repeat; Immunoglobulin E-Set; Filamin/Abp280 Repeat-Like; Zinc Finger, Ring-Type, Conserved Site	12.4669	1.07227	1.60178
HD_23808-RA	5.91221	6.61899	6.2374	1.48519	1.35047	1.28761	1.46114	2.17557	1.57379	-1.74512	2.14237e-05	*B-Box-Type Zinc Finger; Nhl Repeat; Filamin/Abp280 Repeat; Immunoglobulin E-Set; Filamin/Abp280 Repeat-Like; Zinc Finger, Ring-Type, Conserved Site	6.2562	1.37442	1.73683
HD_23946-RA	7.6018	7.08131	6.6894	2.36212	1.87496	1.92338	2.83813	1.54507	2.25593	-1.57742	0.000123928	*B-Box-Type Zinc Finger; Nhl Repeat; Filamin/Abp280 Repeat; Immunoglobulin E-Set; Filamin/Abp280 Repeat-Like; Zinc Finger, Ring-Type, Conserved Site	7.12417	2.05349	2.21304
HD_21759-RA	3.93185	3.48298	4.41234	1.94791	1.76829	2.28488	1.15846	1.28329	1.22351	-1.58323	5.38476e-05	*B-Box-Type Zinc Finger; Nhl Repeat; Filamin/Abp280 Repeat; Immunoglobulin E-Set; Zinc Finger, Ring-Type, Conserved Site	3.94239	2.00036	1.22176
HD_07119-RA	10.0166	10.9427	10.7936	6.71693	10.3179	8.60702	1.8344	2.64256	1.87473	-2.21873	6.08019e-06	*B-Box-Type Zinc Finger; Nhl Repeat; Immunoglobulin E-Set	10.5843	8.5473	2.11723
HD_07613-RA	3.67401	3.75076	3.66113	2.11003	2.28231	2.09973	1.10303	0.627608	1.13339	-1.83192	4.85722e-05	*B-Box-Type Zinc Finger; Nhl Repeat; Immunoglobulin E-Set; Filamin/Abp280 Repeat-Like	3.6953	2.16402	0.954677
HD_14821-RA	4.02526	3.86197	3.67502	2.08556	2.21594	2.03738	1.1138	0.675918	1.30047	-1.78089	6.87455e-05	*B-Box-Type Zinc Finger; Nhl Repeat; Immunoglobulin E-Set; Filamin/Abp280 Repeat-Like	3.85408	2.11296	1.03006
HD_20044-RA	3.94102	3.51085	3.1828	1.6527	2.36426	2.25619	0.627683	1.00913	0.990319	-1.90267	5.23693e-05	*B-Box-Type Zinc Finger; Nhl Repeat; Immunoglobulin E-Set; Zinc Finger, Ring-Type, Conserved Site	3.54489	2.09105	0.87571
HD_00657-RA	14.0934	13.9971	12.906	172.691	136.766	141.672	30.9056	111.4	44.862	2.28968	0.000271201	*B-Box-Type Zinc Finger; Nhl Repeat; Zinc Finger, Ring-Type; Immunoglobulin E-Set; Zinc Finger, Ring-Type, Conserved Site; Ring-Type Zinc-Finger, Lish Dimerisation Motif	13.6655	150.376	62.3894
HD_05302-RA	1.25248	0.980393	1.22896	0.897664	0.832421	0.995354	4.2235	3.1752	2.46083	1.60331	0.000150063	*B-Box-Type Zinc Finger; Wd40 Repeat; Groucho/Transducin-Like Enhancer; Immunoglobulin E-Set; Filamin/Abp280 Repeat-Like; Zinc Finger, Ring-Type, Conserved Site	1.15394	0.90848	3.28651
HD_13683-RA	4.99479	3.61791	3.93545	9.78515	5.72323	7.36379	0.319026	1.03225	0.460461	-2.69933	6.84055e-05	*Bcdna.gh02384	4.18272	7.62406	0.603912
HD_18658-RA	27.3296	30.5766	27.6182	67.5354	48.3384	55.461	0.372064	2.18837	1.49091	-4.29028	6.05123e-06	*Bcdna.gh02384	28.5081	57.1116	1.35045
HD_25283-RA	27.1474	29.8181	26.7235	10.801	8.92071	9.62074	3.82831	6.35866	4.01259	-2.457	2.02937e-06	*Bcdna.gh02384	27.8963	9.78081	4.73319
HD_27053-RA	27.1474	29.8181	26.7235	10.801	8.92071	9.62074	3.82831	6.35866	4.01259	-2.457	2.02937e-06	*Bcdna.gh02384	27.8963	9.78081	4.73319
HD_02474-RA	7.77567	9.51924	5.20869	2.86091	2.98253	4.70517	0.438661	0.94967	0.493351	-3.47867	7.2005e-06	*Bcdna.gh04962	7.5012	3.5162	0.627227
HD_03979-RA	23.462	32.7489	22.8604	1.28534	0.738915	1.09022	4.80533	5.26448	4.6375	-2.3193	4.2726e-06	*Bcdna.gh08312	26.3571	1.03816	4.90243
HD_06993-RA	1.64693	1.07499	2.60434	26.6604	32.3779	27.7337	4.14734	6.77156	8.15673	1.9437	0.000309616	*Bcl2 Interacting Mediator Of Cell Death	1.77542	28.924	6.35854
HD_18587-RA	10.0436	12.3365	12.7034	24.0068	21.6569	23.2198	30.7461	29.5224	21.1483	1.31644	7.19525e-05	*Bcl7-Like	11.6945	22.9612	27.1389
HD_05353-RA	50.6318	52.0246	50.4809	50.0589	44.093	44.6991	228.984	110.01	91.3906	1.59218	0.000510733	*Ben Domain	51.0457	46.2837	143.462
HD_07959-RA	0.857214	0.696892	0.897052	1.94169	1.44209	2.38434	3.54916	4.33545	1.39783	2.00265	0.000711027	*Ben Domain	0.817053	1.92271	3.09415
HD_14930-RA	4.6843	2.19447	3.75228	5.18281	5.37849	5.4997	0.697869	1.34193	2.66409	-1.05005	0.0418832	*Bent, Isoform F	3.54368	5.35367	1.56796
HD_16856-RA	3.79658	3.99067	4.03905	1.4089	0.897445	1.22028	0.441851	0.732898	0.681811	-2.55428	6.76008e-06	*Bent, Isoform F	3.9421	1.17554	0.618853
HD_22605-RA	4.91379	3.23239	3.44352	0.16585	0.295566	0.344281	0.299087	0.350965	0.657801	-3.00148	1.51918e-05	*Beta Transducin-Related Protein	3.86324	0.268566	0.435951
HD_23091-RA	4.15783	2.84688	2.66222	0.456088	0.564262	0.573802	0.179452	0.350965	0.559131	-2.99855	1.92445e-05	*Beta Transducin-Related Protein	3.22231	0.531384	0.363183
HD_01090-RA	4.96779	5.33789	4.31164	9.74369	7.30854	10.2519	0.159513	0.16516	0.394681	-4.16802	1.02207e-06	*Beta-1,3-N-Acetylglucosaminyltransferase	4.87244	9.10138	0.239785
HD_16331-RA	18.4672	16.3399	16.8704	1.49265	1.47783	1.83616	37.8046	45.9558	22.2008	1.13433	0.00130509	*Beta-1,3-N-Acetylglucosaminyltransferase	17.2258	1.60221	35.3204
HD_21422-RA	4.24854	4.84414	4.67132	1.21568	1.04738	1.0711	0.0199391	0.161031	0.11972	-5.34749	3.03595e-07	*Beta-1,3-N-Acetylglucosaminyltransferase	4.588	1.11139	0.10023
HD_21430-RA	2.70097	3.3608	3.21926	0.131436	0.0322435	0.120498	0.0996956	0.110244	0.0986701	-4.75454	4.28014e-07	*Beta-1,3-N-Acetylglucosaminyltransferase	3.09367	0.094726	0.10287
HD_26844-RA	4.24854	4.84414	4.68579	1.21568	1.04738	1.0711	0.0199391	0.161031	0.11972	-5.34901	3.03381e-07	*Beta-1,3-N-Acetylglucosaminyltransferase	4.59282	1.11139	0.10023
HD_08815-RA	28.9293	30.0603	33.8709	62.8572	44.2946	52.8662	169.084	228.065	140.939	2.63561	1.38591e-06	*Beta-1,4-N-Acetylgalactosaminyltransferase 3	30.9535	53.3393	179.363
HD_08816-RA	99.5178	95.924	106.749	108.466	95.6961	106.153	198.215	184.298	183.833	1.01031	0.00013937	*Beta-1,4-N-Acetylgalactosaminyltransferase 3	100.73	103.438	188.782
HD_00008-RA	31.7777	30.9301	17.478	1.94874	1.71966	1.45363	63.0407	59.2376	35.713	1.08096	0.00356614	*Beta-D-Xylosidase 2-Related	26.7286	1.70734	52.6637
HD_00934-RA	43.0092	45.6983	43.3044	44.2198	36.583	40.2809	5.22405	8.09284	8.4363	-2.4928	1.36697e-06	*Beta-Galactosidase 2-Related	44.004	40.3612	7.25106
HD_26141-RA	27.9463	29.7089	27.5323	341.736	528.056	381.52	178.863	130.122	148.788	2.53137	1.64083e-06	*Bicc Family Rna-Binding Protein 1a-Related	28.3958	417.104	152.591
HD_23114-RA	37.7444	45.2238	47.9199	133.261	105.141	112.886	8.69345	25.6411	18.8789	-1.19372	0.00542926	*Blc2 Family; Blc2-Like Superfamily	43.6294	117.096	17.7378
HD_02018-RA	30.8327	39.9749	33.3645	27.614	22.5436	24.2527	13.2396	16.227	13.2218	-1.18178	9.53294e-05	*Bloc-1 Complex, Subunit 3	34.724	24.8034	14.2294
HD_03088-RA	19.1557	18.475	21.4714	31.9883	33.6811	36.4364	84.1431	67.5711	46.8683	1.84868	1.45318e-05	*Blom7	19.7007	34.0353	66.1942
HD_18110-RA	4.07683	3.41032	4.10908	0.435356	0.349305	0.286901	18.6032	27.2514	16.2477	2.5191	2.77979e-06	*Bloody Fingers-Related	3.86541	0.357187	20.7008
HD_20366-RA	18.7642	14.0861	14.9316	16.8752	21.5763	18.0939	61.4523	23.2876	44.5331	1.54136	0.00082433	*Bloody Fingers-Related	15.9273	18.8485	43.091
HD_14715-RA	15.9833	17.2295	16.9572	5.88768	4.32601	4.59041	72.698	65.8989	33.4821	1.87742	6.50314e-05	*Bluf Domain; Acylphosphatase-Like Domain Superfamily	16.7233	4.9347	57.3596
HD_10564-RA	54.5871	52.9045	56.6011	161.586	140.199	155.175	11.5316	24.5333	23.1931	-1.36301	0.000564715	*Bone Morphogenetic Protein 1	54.6976	152.32	19.7527
HD_08140-RA	776.622	783.692	658.407	104.61	109.118	114.684	63.1272	369.174	80.2353	-2.0182	0.00571102	*Bone Morphogenetic Protein Inhibitor, Noggin	739.574	109.47	170.846
HD_20010-RA	12.5815	15.0054	13.2822	8.79005	7.76532	8.14798	44.3845	18.3741	27.2658	1.24519	0.00168768	*Box C/D Snorna Protein 1	13.623	8.23445	30.0081
HD_12779-RA	104.27	91.7109	117.253	335.971	448.32	351.549	293.557	130.187	288.38	1.29232	0.00221934	*Breakpoint Cluster Region Protein Bcr	104.411	378.613	237.375
HD_00890-RA	0.877463	1.32943	1.2443	1.97652	2.10927	1.48538	4.14415	2.2916	3.15481	1.5809	0.000391271	*Bromodomain-Containing Protein 4	1.1504	1.85705	3.19685
HD_04733-RA	21.3561	25.0584	20.6322	27.9457	30.7388	30.335	76.4864	61.2331	34.5674	1.46248	0.000283872	*Bsd Domain-Containing Protein 1	22.3489	29.6732	57.429
HD_15899-RA	18.6562	21.0254	16.5521	138.236	86.144	120.269	30.8657	62.3479	53.3148	1.48817	0.000451222	*Btb Poz Domain Containing 12	18.7445	114.883	48.8428
HD_10915-RA	7.52458	10.526	7.89145	8.91527	7.59577	8.07836	1.23623	2.10703	1.41164	-2.3429	6.58832e-06	*Btb/Poz Domain; Skp1/Btb/Poz Domain Superfamily	8.64736	8.19647	1.58497
HD_25209-RA	5.28476	6.24623	4.90977	0.313457	0.423465	0.213454	0.0929163	0.409597	0.52361	-3.84823	7.2005e-06	*Btb/Poz Domain; Skp1/Btb/Poz Domain Superfamily	5.48025	0.316792	0.342041
HD_25214-RA	4.6789	4.08912	3.98349	1.10912	1.25401	0.91464	0.0996956	0.0689543	0.049664	-5.71281	6.3274e-08	*Btb/Poz Domain; Skp1/Btb/Poz Domain Superfamily	4.25051	1.09259	0.0727713
HD_25218-RA	20.6007	30.8228	21.5414	2.42224	2.60152	2.02093	0.0929163	0.04129	0.0220363	-8.69802	1.08094e-08	*Btb/Poz Domain; Skp1/Btb/Poz Domain Superfamily	24.3216	2.34823	0.0520809
HD_10910-RA	5.7756	6.68037	5.41443	5.79812	4.06376	4.34903	1.50859	2.25154	1.38796	-1.69458	7.99074e-05	*Btb/Poz Domain; Skp1/Btb/Poz Domain Superfamily; Btb/Kelch-Associated	5.9568	4.73697	1.71603
HD_10911-RA	5.16677	6.82153	5.99057	8.31448	6.80258	7.31444	0.212551	0.254759	0.302588	-4.40449	1.25343e-07	*Btb/Poz Domain; Skp1/Btb/Poz Domain Superfamily; Btb/Kelch-Associated	5.99296	7.47717	0.256633
HD_25217-RA	8.40853	9.75115	7.47013	1.41263	1.16534	1.32854	0	0.0185805	0.104261	-7.33676	9.80184e-08	*Btb/Poz Domain; Skp1/Btb/Poz Domain Superfamily; Btb/Kelch-Associated	8.54327	1.30217	0.0409473
HD_18492-RA	46.4111	44.5121	51.3056	76.2081	57.3129	60.0961	272.927	208.019	181.158	2.32094	2.06977e-06	*Btb/Poz Domain; Tldc Domain; Skp1/Btb/Poz Domain Superfamily; Btb/Kelch-Associated	47.4096	64.5391	220.701
HD_04675-RA	47.653	43.0368	36.0268	7.83642	11.0165	8.53052	4.46636	5.49157	12.0706	-2.40565	7.84153e-05	*Btk-Binding Protein-Related	42.2388	9.12783	7.34286
HD_01406-RA	20.1952	19.7206	20.7479	91.0517	95.629	92.2673	79.5571	47.2222	93.4077	1.96877	2.14058e-05	*C2 Domain	20.2212	92.9827	73.3956
HD_08564-RA	45.4121	31.375	39.9333	27.1994	16.4173	20.2361	0.478539	1.32128	1.84184	-4.87556	1.54474e-06	*C2 Domain	38.9068	21.2843	1.21389
HD_09170-RA	5.29583	4.78186	5.13519	4.93611	4.39211	4.79507	1.98873	3.12731	1.45604	-1.11712	0.00229123	*C2 Domain	5.07096	4.70776	2.19069
HD_23327-RA	2.67289	2.52067	3.55927	24.7531	21.7644	22.4165	44.3047	23.9895	28.8446	3.57325	5.54147e-07	*C2 Domain	2.91761	22.978	32.3796
HD_12419-RA	148.17	182.259	145.727	130.856	108.338	119.312	64.4033	55.2048	67.9508	-1.23599	7.35058e-05	*C2 Domain; Von Willebrand Factor, Type A; Copine; Von Willebrand Factor A-Like Domain Superfamily	158.719	119.502	62.5196
HD_02013-RA	11.9335	9.5489	10.6489	1.61704	2.52574	1.79791	36.4886	24.196	25.1938	1.52063	0.000105087	*C21orf13-Related	10.7104	1.98023	28.6261
HD_02641-RA	102.65	110.139	100.528	86.6981	73.9721	79.1464	45.8998	40.8771	35.7844	-1.25006	3.43729e-05	*C3orf6 Protein-Related	104.439	79.9388	40.8538
HD_07460-RA	13.0405	16.9033	13.4268	10.0339	6.79801	7.72719	6.30076	8.95993	4.83484	-1.00893	0.00327768	*C8orf37 Protein	14.4569	8.18638	6.69851
HD_20655-RA	5.75616	5.18962	5.4208	1.16095	1.35692	1.10935	1.55525	0.61935	2.74632	-1.60082	0.00323841	*Cactin	5.45552	1.20907	1.64031
HD_12636-RA	210.348	147.889	159.588	4.95477	5.50827	5.12596	2.91111	3.28256	2.92721	-5.72265	1.16939e-08	*Cadherin-Like; Cadherin-Like Superfamily; Cadherin Conserved Site	172.609	5.19633	3.04029
HD_10879-RA	163.843	129.622	121.741	10.1998	15.8799	15.1675	13.0003	6.8335	23.4177	-3.14686	2.97806e-05	*Cadherin-Like; Egf-Like, Conserved Site; Cadherin-Like Superfamily; Cadherin Conserved Site; Cadherin	138.402	13.7491	14.4172
HD_10278-RA	9.46337	9.02994	7.33296	0.912175	1.20027	1.1411	1.59513	1.58967	1.5238	-2.34759	1.92517e-06	*Calcineurin-Like Phosphoesterase Domain, Apah Type	8.60876	1.08451	1.56953
HD_20813-RA	19.1152	20.1654	18.8091	11.651	10.3717	10.0989	7.53698	8.62961	7.89361	-1.16628	5.16791e-05	*Calcineurin-Like Phosphoesterase Domain, Lpxh-Type	19.3632	10.7072	8.02007
HD_08616-RA	67.7132	63.2244	79.5482	182.145	197.465	172.523	297.173	320.101	231.743	2.11314	2.22356e-06	*Calcium/Calmodulin Dependent Protein Kinase I	70.1619	184.044	283.006
HD_18630-RA	18.5212	16.5178	13.9766	0.787788	1.5047	1.49188	1.75464	1.40386	1.77606	-3.19989	1.24755e-06	*Calicin	16.3386	1.26146	1.64486
HD_26205-RA	10.7051	14.2196	12.2911	22.2654	15.8396	19.0024	1.89422	4.31481	2.22008	-2.04239	7.94831e-05	*Calmodulin-Like Protein 6	12.4052	19.0358	2.8097
HD_26206-RA	1.75493	1.7446	2.72009	0.0621938	0.174653	0.0382534	17.4667	15.1018	4.14415	2.65148	0.00036703	*Calmodulin-Like Protein 6	2.07321	0.0916999	12.2375
HD_26291-RA	1.75493	1.7446	2.72009	0.0621938	0.174653	0.0382534	17.4667	15.1018	4.14415	2.65148	0.00036703	*Calmodulin-Like Protein 6	2.07321	0.0916999	12.2375
HD_26292-RA	10.7051	14.2196	12.2911	22.2654	15.8396	19.0024	1.89422	4.31481	2.22008	-2.04239	7.94831e-05	*Calmodulin-Like Protein 6	12.4052	19.0358	2.8097
HD_09009-RA	11.8255	12.5441	16.9282	7.58764	4.75592	5.50849	155.047	175.115	119.818	3.54609	4.04393e-07	*Calponin Homology Domain; Gar Domain; Gar Domain Superfamily; Ch Domain Superfamily	13.7659	5.95069	149.993
HD_26945-RA	10.8708	6.76489	10.2912	3.3282	3.85901	3.59506	0.963458	1.64458	1.36527	-2.70788	4.85236e-06	*Calx-Like Domain Superfamily	9.30897	3.59409	1.32444
HD_13730-RA	11.0965	8.35529	9.73735	0.207313	0.170085	0.153014	1.15647	0.4129	1.87473	-2.94606	4.898e-05	*Cap Gly-Rich Domain Superfamily	9.72972	0.176804	1.14803
HD_05219-RA	57.7911	69.7286	55.2266	10.5522	10.5283	9.56336	22.5511	31.4217	17.2837	-1.25683	0.00026723	*Capsule Synthesis Protein, Capa	60.9154	10.2146	23.7522
HD_21922-RA	19.3042	22.3302	20.2849	46.977	40.694	42.9395	84.482	44.0152	47.6906	1.6127	0.00010347	*Carbohydrate Sulfotransferase	20.6398	43.5369	58.7292
HD_21924-RA	10.7186	8.80753	10.0991	19.6118	17.3309	19.7196	127.052	93.8935	84.2314	3.46604	1.33521e-07	*Carbohydrate Sulfotransferase	9.87505	18.8874	101.726
HD_24133-RA	8.27218	8.27967	8.64121	14.5998	11.4317	12.0192	2.40266	2.42579	3.18178	-1.54114	3.51592e-05	*Carbohydrate-Binding Wsc	8.39769	12.6836	2.67008
HD_24417-RA	29.6488	30.2501	26.0463	15.1546	11.6614	12.6428	2.53227	2.68385	3.53239	-3.1829	2.446e-07	*Carbohydrate-Binding Wsc	28.6484	13.1529	2.91617
HD_01436-RA	16.1858	22.9529	21.4135	65.4693	47.7742	54.2816	1.02367	3.01417	2.01715	-3.21584	6.25411e-06	*Card Domain; Death-Like Domain Superfamily	20.1841	55.8417	2.01833
HD_08641-RA	3.07787	2.93584	3.12521	0	0	0	0.159513	0.20645	0.0986701	-4.18981	2.80771e-06	*Card Domain; Death-Like Domain Superfamily	3.04631	0	0.154878
HD_12594-RA	5.26478	6.82064	5.23762	74.135	68.3026	73.4466	0.478539	2.64256	1.41427	-1.83045	0.00186244	*Card Domain; Death-Like Domain Superfamily	5.77435	71.9614	1.51179
HD_14584-RA	9.72634	9.09666	9.20925	7.07973	6.75771	7.49767	3.90807	2.00257	6.64379	-1.03832	0.0167858	*Card Domain; Death-Like Domain Superfamily	9.34408	7.1117	4.18481
HD_17496-RA	14.2014	15.302	12.4091	15.1338	13.4797	13.5482	4.38661	3.88126	5.22393	-1.52417	2.27696e-05	*Card Domain; Death-Like Domain Superfamily	13.9708	14.0539	4.49726
HD_23201-RA	14.2014	15.302	12.419	15.1753	13.4974	13.5735	4.38661	3.88126	5.23511	-1.52328	2.31047e-05	*Card Domain; Death-Like Domain Superfamily	13.9741	14.0821	4.50099
HD_22511-RA	34.5856	38.2155	33.8565	48.9743	47.3577	48.2185	9.90974	11.9328	15.8639	-1.38975	6.4624e-05	*Card Domain; Kelch Repeat Type 1; Death-Like Domain Superfamily; Galactose Oxidase/Kelch, Beta-Propeller	35.5525	48.1835	12.5688
HD_04168-RA	5.50939	5.23825	4.11428	1.31104	1.18414	1.37215	0.817504	0.729595	1.08767	-2.37261	5.65112e-06	*Carnitine O-Acyltransferase	4.95398	1.28911	0.878257
HD_04173-RA	3.08705	2.97854	3.05692	0.73057	0.795609	0.788786	0.701059	0.643298	1.21035	-1.7057	0.000143064	*Carnitine O-Acyltransferase	3.04084	0.771655	0.85157
HD_04174-RA	3.66213	3.92365	3.6565	0.785715	0.833764	0.667522	0.777625	0.632976	0.670628	-2.3214	3.02682e-06	*Carnitine O-Acyltransferase	3.74742	0.762334	0.693743
HD_02837-RA	60.6125	67.3168	57.0351	31.014	30.9538	31.3678	8.33455	21.7598	10.6235	-2.08257	8.03132e-05	*Carotenoid Oxygenase	61.6548	31.1119	13.5726
HD_00791-RA	28.9158	33.0949	47.9778	430.422	580.048	445.002	11.1659	12.6678	18.0566	-1.28422	0.00101838	*Caspase-8	36.6628	485.158	13.9634
HD_09408-RA	98.5189	118.091	106.498	45.5561	35.2887	38.7764	7.06403	18.7903	11.7582	-2.99911	6.01875e-06	*Caspase-Like Domain Superfamily	107.703	39.8737	12.5375
HD_09410-RA	47.329	57.6789	43.261	23.3641	19.9507	20.1531	22.0527	29.1611	16.2914	-1.03295	0.00116121	*Caspase-Like Domain Superfamily	49.423	21.156	22.5017
HD_25480-RA	9.78304	9.82172	10.591	17.0241	21.4476	17.9221	3.45585	5.42179	2.7177	-1.28369	0.000558942	*Caspase-Like Domain Superfamily	10.0653	18.7979	3.86511
HD_25513-RA	8.58213	8.8437	9.64823	16.6771	21.0429	17.6333	3.13842	5.17777	2.50096	-1.22702	0.00101568	*Caspase-Like Domain Superfamily	9.02469	18.4511	3.60571
HD_17323-RA	42.5907	48.3524	75.8732	327.893	385.942	341.775	693.828	423.911	376.632	3.26358	2.92109e-06	*Ccaat/Enhancer Binding Protein	55.6055	351.87	498.124
HD_26166-RA	36.516	40.4494	61.694	268.656	304.446	274.921	567.141	354.158	299.193	3.23801	2.44607e-06	*Ccaat/Enhancer Binding Protein	46.2198	282.675	406.831
HD_09339-RA	22.1391	21.0254	20.6322	5.05843	6.90549	6.00579	68.7899	36.2113	36.2448	1.24917	0.000945528	*Ccdc66 Domain	21.2655	5.9899	47.082
HD_22725-RA	225.981	259.689	222.179	640.161	447.406	545.341	1160.9	1571.58	681.186	2.36991	2.41037e-05	*Cd151 Antigen	235.95	544.303	1137.89
HD_06964-RA	37.9874	40.9832	38.8915	59.0634	41.836	49.3852	360.38	221.686	148.658	2.73307	8.68932e-06	*Cd20-Like Family	39.2874	50.0948	243.575
HD_01608-RA	9.5306	12.1585	8.16028	3.15115	1.77339	1.98918	0.199391	0	0.0657801	-6.65033	7.14626e-07	*Cd225/Dispanin Family	9.9498	2.30458	0.0883904
HD_01609-RA	0.877463	0.919304	0.723429	76.6642	53.7392	60.0961	5.58295	12.1806	3.9797	3.1973	2.06394e-05	*Cd225/Dispanin Family	0.840065	63.4999	7.24773
HD_06884-RA	2.78088	3.58825	2.54647	14.429	8.2221	10.7875	75.3698	303.234	79.6926	5.78046	4.41866e-06	*Cdc42l Protein	2.97187	11.1462	152.765
HD_25702-RA	4.42619	3.48298	3.16601	0.479721	0.41003	0.699273	0.720998	0.481855	0.516703	-2.57781	1.02623e-05	*Cell Adhesion Molecule L1-Like A	3.69173	0.529675	0.573185
HD_03805-RA	17.4143	16.7847	23.5548	71.3985	91.6859	81.2503	26.2798	64.0408	32.5611	1.18795	0.00425284	*Cell Cycle Control Protein Dep Domain Containing 1	19.2513	81.4449	40.9606
HD_07268-RA	32.9386	38.6404	37.6472	27.614	31.4375	28.6901	101.012	60.1596	46.671	1.02992	0.00311052	*Cell Cycle Control Protein Cwf25	36.4088	29.2472	69.2807
HD_17806-RA	1.97092	1.74964	1.59154	0.373163	0.268696	0.420788	10.541	7.51478	4.04548	2.15035	0.000106251	*Cell Division Control Protein 6 Homolog	1.7707	0.354216	7.36709
HD_13621-RA	599.665	385.307	504.071	36.0309	94.5542	43.9532	1.59513	2.10579	7.23581	-6.96032	3.52596e-06	*Cellulosome Anchoring Protein, Cohesin Domain; Cadherin-Like; Cbm2/Cbm3, Carbohydrate-Binding Domain Superfamily; Cadherin-Like Superfamily; Cadherin Conserved Site; Transmembrane Protein Family 132, Middle Domain; Cadherin	496.348	58.1794	3.64558
HD_16643-RA	2.82408	4.47197	3.56419	1.45824	0.985309	1.10285	0.585014	1.20443	0.597612	-2.08756	0.000126585	*Centrin-3	3.62008	1.18213	0.795685
HD_12283-RA	8.77463	12.722	9.49139	3.89748	3.19748	3.3663	1.2761	2.0645	1.67739	-2.51715	3.63956e-06	*Centromere Protein Mis12	10.3293	3.48709	1.67267
HD_06339-RA	7.58668	5.6641	8.72455	13.0607	15.6516	16.1621	178.036	115.158	107.024	4.28631	1.87317e-07	*Centromere-Associated Protein E	7.32511	14.9581	133.406
HD_04377-RA	63.5283	57.9755	60.8259	26.2043	27.2458	28.9579	16.9482	11.6025	10.1959	-2.13235	3.45128e-06	*Centrosomal Protein 2	60.7766	27.4693	12.9156
HD_07339-RA	2.72689	2.55033	2.69116	0.539013	0.832958	0.535548	25.4024	14.7818	7.43315	2.67404	7.01576e-05	*Centrosomal Protein Of 131kda	2.65612	0.63584	15.8725
HD_16601-RA	6.85771	8.86683	8.16028	1.78289	1.88087	2.63949	18.7826	11.7677	13.9454	1.00332	0.00228698	*Centrosomal Protein Of 19kda	7.96161	2.10108	14.8319
HD_00236-RA	14.5051	13.8785	15.3656	2.11459	1.90774	1.98918	78.5202	79.9375	53.9068	2.37986	8.34159e-07	*Centrosome And Spindle Pole Associated Protein 1	14.5831	2.00384	70.7882
HD_14064-RA	55.9282	68.6809	50.8041	32.7139	27.4473	26.6244	2.79148	5.3677	4.23196	-3.71584	3.26249e-07	*Ceramidase	58.471	28.9285	4.13038
HD_20321-RA	13.6344	13.3943	14.1407	35.3779	32.8212	34.4855	44.863	41.001	39.8736	1.71458	1.82781e-06	*Ceramidase	13.7231	34.2282	41.9125
HD_20596-RA	2.4947	2.57257	2.89719	6.61949	7.74248	8.00185	14.0722	9.6693	6.97203	2.04534	2.72399e-05	*Cgmp-Dependent Protein Kinase, Interacting Domain	2.65482	7.45461	10.2379
HD_27915-RA	25.5768	27.3887	31.4509	104.029	74.0841	87.9381	9.40129	9.74444	6.19977	-1.63589	3.91194e-05	*Chaperonin Cpn60/Tcp-1 Family; Groel-Like Equatorial Domain Superfamily	28.1388	88.6839	8.4485
HD_16740-RA	40.8763	36.7722	41.0908	63.5206	101.272	71.9165	5.66271	12.8825	13.156	-1.79744	0.000277745	*Cholesterol Uptake Associated	39.5797	78.9029	10.5671
HD_22551-RA	11.5825	13.2261	13.1375	1.86581	1.90774	2.06569	1.51537	1.44515	1.18404	-3.09057	2.13095e-07	*Chondroitin 4-Sulfotransferase	12.6487	1.94641	1.38152
HD_16882-RA	76.8388	87.4525	80.0402	11.2363	6.87862	7.53593	319.963	300.344	171.324	1.797	8.40827e-05	*Chromosome 20 Open Reading Frame 85	81.4438	8.5503	263.877
HD_10636-RA	3.88784	5.30824	3.99333	2.15605	2.04209	2.40997	0.877321	0.90838	0.756471	-2.26716	4.91735e-06	*Chromosome 6 Open Reading Frame 203	4.39647	2.2027	0.847391
HD_15842-RA	168.027	184.276	167.083	113.587	121.034	119.523	45.6406	48.619	51.1605	-1.73012	2.22356e-06	*Chronic Myelogenous Leukemia Tumor Antigen 66	173.129	118.048	48.4734
HD_01711-RA	13.2564	13.6116	15.655	6.50962	6.18001	6.50308	76.646	55.9067	38.7774	2.11054	1.01345e-05	*Cilia And Flagella Associated Protein 100	14.1744	6.39757	57.11
HD_08867-RA	26.6209	23.3385	27.6639	7.58764	11.5808	8.8748	146.194	66.5595	138.105	2.28352	3.49039e-05	*Cilia And Flagella Associated Protein 44	25.8744	9.34775	116.953
HD_00761-RA	6.34473	6.43513	8.99945	1.61704	2.06896	2.40997	38.0837	26.7972	19.734	2.05703	3.82789e-05	*Cilia- And Flagella-Associated Protein 157	7.25977	2.03199	28.205
HD_22703-RA	9.33945	10.3472	11.881	3.87343	2.9261	3.09547	66.5085	55.8464	32.4052	2.3927	8.70557e-06	*Cilia- And Flagella-Associated Protein 161	10.5226	3.29833	51.5867
HD_17280-RA	32.3986	33.9549	36.5766	7.38033	5.61575	6.80911	121.429	161.96	69.7269	1.87692	7.10977e-05	*Cilia- And Flagella-Associated Protein 20	34.31	6.60173	117.705
HD_18576-RA	18.5212	18.0599	18.2015	2.40483	2.63322	2.06569	75.8484	64.9905	50.256	1.90439	3.9949e-06	*Cilia- And Flagella-Associated Protein 251	18.2609	2.36791	63.6983
HD_01181-RA	1.42203	1.06788	1.83925	0.499623	0.432063	0.240232	135.383	50.4188	97.7512	6.13302	3.25985e-07	*Cilia- And Flagella-Associated Protein 43	1.44305	0.390639	94.5178
HD_01182-RA	1.24654	0.902697	1.60341	0.454844	0.400089	0.466692	318.955	117.536	106.174	7.26887	3.15716e-07	*Cilia- And Flagella-Associated Protein 43	1.25088	0.440541	180.888
HD_06122-RA	1.42203	1.11977	1.69832	0.548135	0.774651	0.508006	131.582	47.2667	90.9946	6.09165	2.66819e-07	*Cilia- And Flagella-Associated Protein 43	1.41337	0.610264	89.9478
HD_06123-RA	1.34103	1.26597	1.84445	0.434113	0.541154	0.619706	431.626	163.11	138.927	7.46014	2.60837e-07	*Cilia- And Flagella-Associated Protein 43	1.48382	0.531657	244.554
HD_06320-RA	31.438	27.5978	32.4808	6.63276	9.36944	8.27843	151.765	66.9295	132.061	2.04499	6.21282e-05	*Cilia- And Flagella-Associated Protein 43	30.5055	8.09354	116.918
HD_05180-RA	17.1713	14.6792	18.2304	1.61704	2.06896	1.80747	146.273	91.2303	84.6261	2.78642	1.4278e-06	*Cilia- And Flagella-Associated Protein 46	16.6936	1.83116	107.377
HD_05183-RA	15.4164	8.83718	15.7925	1.60999	2.57948	1.95093	49.3493	22.1727	86.9876	2.09565	0.00114613	*Cilia- And Flagella-Associated Protein 46	13.3487	2.0468	52.8365
HD_28248-RA	1.83592	0.978614	1.86645	0.0621938	0.241827	0.229521	7.53698	3.63352	12.4982	2.44675	0.000506862	*Cilia- And Flagella-Associated Protein 46	1.56033	0.177847	7.88957
HD_07092-RA	39.7963	39.5004	40.8303	14.9265	13.4348	15.2631	219.729	145.888	105.511	2.07245	1.587e-05	*Cilia- And Flagella-Associated Protein 52	40.0424	14.5415	157.043
HD_22530-RA	1.13395	1.06758	1.12855	0.0414625	0.214957	0.0765069	3.23014	0.94967	6.47934	1.8014	0.0111817	*Cilia- And Flagella-Associated Protein 54	1.11003	0.110975	3.55305
HD_15780-RA	5.17244	3.69204	5.40893	1.74847	1.1734	1.3645	12.1314	9.46904	9.59008	1.22844	0.000534293	*Cilia- And Flagella-Associated Protein 58	4.75781	1.42879	10.3968
HD_15781-RA	52.5263	43.6916	65.6873	12.7982	11.3839	13.8351	260.79	226.262	198.623	2.18338	3.22535e-06	*Cilia- And Flagella-Associated Protein 58	53.9684	12.6724	228.558
HD_06859-RA	17.6573	19.6316	18.3462	2.69506	2.14957	2.40997	151.856	100.706	79.1334	2.67788	1.92676e-06	*Cilia And Flagella-Associated Protein 73	18.545	2.4182	110.565
HD_14968-RA	4.18482	4.1517	4.62994	1.11949	1.04792	1.10935	42.7495	24.774	18.2211	2.82413	5.31433e-06	*Cilia And Flagella-Associated Protein 73	4.32215	1.09225	28.5815
HD_20497-RA	16.4377	17.4866	19.8604	4.18067	4.09762	4.95382	106.771	96.5546	48.5293	2.32588	1.42701e-05	*Cilia- And Flagella-Associated Protein 77	17.9283	4.4107	83.9516
HD_20685-RA	9.80518	11.5803	13.2628	2.66065	1.97492	2.69687	105.634	100.419	46.523	2.96409	5.38336e-06	*Cilia- And Flagella-Associated Protein 77	11.5494	2.44414	84.1922
HD_14583-RA	12.0145	9.84545	12.6745	1.9902	1.53157	1.91267	62.2898	53.2641	47.5261	2.3408	1.13198e-06	*Cilia- And Flagella-Associated Protein 99	11.5115	1.81148	54.36
HD_14579-RA	16.4153	18.3861	16.5521	5.22428	5.45453	6.19706	52.6791	70.3995	30.2917	1.67763	0.000135331	*Ciliary-Associated Calcium-Binding Coiled-Coil Protein 1	17.1178	5.62529	51.1235
HD_22995-RA	5.15678	5.17479	4.96272	1.36826	1.12852	0.841576	13.9175	15.6283	7.89361	1.3894	0.000528442	*Ciliogenesis-Associated Ttc17-Interacting Protein	5.0981	1.11279	12.4798
HD_13411-RA	35.4225	32.8577	38.7468	61.6133	71.7956	66.1784	275.997	113.795	226.119	2.63119	1.10774e-05	*Cin85 And Cd2ap Related, Isoform J	35.6757	66.5291	205.304
HD_24071-RA	16.3324	14.2984	17.316	19.1913	22.4735	20.9724	56.6606	42.6745	38.4524	1.62456	1.56003e-05	*Circadian Protein Clock/Arnt/Bmal/Pas	15.9823	20.8791	45.9292
HD_26048-RA	13.6034	12.8477	13.8401	9.62677	11.2697	10.667	37.4373	32.1393	24.8586	1.3302	5.46834e-05	*Circadian Protein Clock/Arnt/Bmal/Pas	13.4304	10.5211	31.4784
HD_28399-RA	2.22282	2.30123	2.82774	1.13815	1.62185	1.43833	6.1233	4.67568	5.01442	1.20776	0.000445768	*Circadian Protein Clock/Arnt/Bmal/Pas	2.45059	1.39944	5.27113
HD_01800-RA	125.599	157.616	114.041	7.50472	6.31436	7.42117	1.75464	4.58319	2.40097	-5.4047	1.99402e-07	*Clarin	132.419	7.08008	2.91294
HD_00504-RA	17.4953	19.9281	12.2694	4.06333	5.73666	4.78168	2.51233	1.77547	3.45345	-2.56217	1.18785e-05	*Claspin	16.5643	4.86056	2.58042
HD_11480-RA	12.9595	13.3151	13.3256	25.1263	24.0752	24.8456	45.5409	38.8126	38.8925	1.74218	1.86037e-06	*Clathrin Heavy Chain Linker Domain-Containing Protein 1	13.2	24.6824	41.082
HD_07259-RA	85.7214	107.677	77.349	40.6333	30.7926	36.2643	14.2764	18.2915	14.6361	-2.41407	1.11201e-06	*Cleavage Stimulation Factor Subunit 1, Dimerisation Domain	90.2492	35.8967	15.7347
HD_16065-RA	20.3571	21.8557	19.7641	17.6216	20.3403	16.602	48.0931	33.4862	35.0279	1.0165	0.000407795	*Cleft Lip And Palate Transmembrane Protein 1-Like Protein	20.659	18.188	38.8691
HD_10000-RA	39.9313	42.3325	43.3189	31.242	46.3802	35.7861	132.575	53.7183	73.5148	1.15304	0.00435735	*Clip-Associating Protein 2	41.8609	37.8028	86.6028
HD_20297-RA	8.66664	9.43028	8.3339	12.3144	9.53871	10.4432	1.91415	3.7161	5.59131	-1.11799	0.00791946	*Cobw Domain-Containing Protein 1-Related	8.81027	10.7654	3.74052
HD_03716-RA	17.0633	17.022	15.7997	2.52921	2.472	2.60123	39.2003	38.0281	28.1868	1.18162	7.64303e-05	*Coiled-Coil Domain-Containing 74a	16.6283	2.53415	35.1384
HD_08688-RA	4.26582	4.32963	4.13801	0.456088	0.67174	0.344281	9.84992	8.83606	6.34778	1.07545	0.00159035	*Coiled-Coil Domain-Containing Protein 103	4.24449	0.490703	8.34459
HD_17276-RA	27.7008	23.4274	25.9277	5.68037	4.80966	3.9401	74.1336	80.8871	73.3777	1.67082	7.22335e-06	*Coiled-Coil Domain-Containing Protein 105	25.6853	4.81004	76.1328
HD_02983-RA	7.76217	6.56858	9.66501	2.34263	2.28392	2.86901	19.3541	16.3579	11.3306	1.06942	0.0017498	*Coiled-Coil Domain-Containing Protein 112	7.99859	2.49852	15.6809
HD_10091-RA	6.74972	7.29512	10.2148	3.23408	3.11688	3.17504	103.604	77.4188	45.0594	3.31815	2.13922e-06	*Coiled-Coil Domain-Containing Protein 113	8.08655	3.17533	75.3606
HD_11362-RA	48.436	43.2666	48.325	10.9876	12.9243	10.711	193.689	124.572	122.121	1.75553	1.81732e-05	*Coiled-Coil Domain-Containing Protein 114	46.6759	11.5409	146.794
HD_12710-RA	14.8224	12.6923	15.8576	1.94874	3.25122	2.30783	72.1529	49.3829	45.8487	2.04965	1.60026e-05	*Coiled-Coil Domain-Containing Protein 146	14.4574	2.5026	55.7948
HD_00319-RA	15.6323	14.353	17.507	11.651	14.5096	15.4479	55.2313	29.9902	28.8446	1.36524	0.000567235	*Coiled-Coil Domain-Containing Protein 148	15.8308	13.8695	38.022
HD_00830-RA	26.7829	27.4902	34.4063	5.76329	6.23375	6.96213	241.144	141.005	135.935	2.64828	2.99702e-06	*Coiled-Coil Domain-Containing Protein 151	29.5598	6.31972	172.695
HD_00406-RA	19.3852	15.984	21.8475	3.39993	3.02283	3.3663	321.777	159.751	157.806	3.58245	1.244e-06	*Coiled-Coil Domain-Containing Protein 173	19.0723	3.26302	213.112
HD_19476-RA	3.99583	2.87653	6.68448	0.621938	0.483653	0.306027	56.8265	46.4926	57.7878	3.67183	1.8229e-06	*Coiled-Coil Domain-Containing Protein 175	4.51895	0.470539	53.7023
HD_04716-RA	21.8691	18.653	22.0501	6.79985	7.84593	6.96213	101.171	100.913	73.8382	2.24148	1.06718e-06	*Coiled-Coil Domain-Containing Protein 178	20.8574	7.20264	91.974
HD_01967-RA	12.9055	10.5572	11.9076	1.53411	1.69279	2.33346	29.9884	27.1275	20.1945	1.22854	0.00032149	*Coiled-Coil Domain-Containing Protein 181	11.7901	1.85345	25.7702
HD_01263-RA	13.6614	11.5654	13.369	4.6438	4.62157	4.62867	132.568	79.6897	75.7951	3.00115	7.70808e-07	*Coiled-Coil Domain-Containing Protein 39	12.8653	4.63135	96.0177
HD_17617-RA	38.6624	34.7853	38.9494	5.6389	8.54454	6.96213	194.008	123.086	123.173	2.07235	1.08243e-05	*Coiled-Coil Domain-Containing Protein 40	37.4657	7.04852	146.755
HD_20327-RA	2.52439	2.22412	2.54647	0.6634	0.631436	0.669435	21.5941	12.1599	11.4513	2.73035	3.69535e-06	*Coiled-Coil Domain-Containing Protein 81	2.43166	0.654757	15.0684
HD_13618-RA	14.0664	14.1306	14.5843	5.14135	3.96327	4.64779	144.359	116.458	122.049	3.26597	8.07606e-08	*Coiled-Coil Domain-Containing Protein 81; Ccdc81, Hu Domain 1; Ccdc81, Hu Domain 2	14.2604	4.58414	127.622
HD_12828-RA	2.99687	3.07996	4.42246	4.67822	4.75592	4.54451	7.21118	6.05931	6.76976	1.03623	0.000959696	*Coiled-Coil Domain-Containing Protein 84	3.49977	4.65955	6.68008
HD_12686-RA	5.5021	5.11548	5.71219	1.9902	2.64666	1.77878	19.7728	14.2038	16.1615	1.72194	2.12649e-05	*Coiled-Coil Domain-Containing Protein 87	5.44326	2.13855	16.7127
HD_21940-RA	5.5021	5.11548	5.71219	1.9902	2.64666	1.77878	19.7728	14.1625	16.1286	1.7198	2.17001e-05	*Coiled-Coil Domain-Containing Protein 87	5.44326	2.13855	16.688
HD_13046-RA	16.7528	19.6316	19.793	15.9423	15.6381	15.7604	51.7021	37.2436	28.9926	1.17193	0.000376381	*Coiled-Coil Domain-Containing Protein 94	18.7258	15.7803	39.3128
HD_07089-RA	7.2627	7.97719	8.57495	1.75511	1.93004	2.04656	69.2286	53.1403	31.3113	2.78924	3.17477e-06	*Coiled-Coil Domain-Containing Protein 96	7.93828	1.91057	51.2267
HD_27421-RA	37.1639	37.4741	33.3645	48.8843	44.1199	45.6172	98.8282	58.4254	48.5184	1.03219	0.00228999	*Coiled-Coil Domain-Containing Protein Cg32809	36.0009	46.2071	68.5907
HD_07949-RA	28.4838	31.6715	26.2205	17.7874	17.0891	17.9462	7.05845	15.3599	11.2484	-1.25413	0.000762697	*Coilin P80	28.7919	17.6076	11.2222
HD_06241-RA	3.40186	3.17308	2.95159	491.704	505.391	474.457	9.01248	13.8322	25.5885	2.45824	5.17069e-05	*Collagen	3.17551	490.517	16.1444
HD_07232-RA	365.73	330.401	241.29	87.1264	125.132	107.789	26.3196	176.412	25.0293	-1.94762	0.016008	*Collagen	312.474	106.682	75.9202
HD_19424-RA	7.64608	8.6468	5.82823	0.162533	0.151813	0.214602	0.0797565	0.144515	0.0914343	-5.98534	6.71481e-08	*Collagen	7.3737	0.176316	0.105235
HD_21281-RA	282.111	393.44	182.767	1.38899	0.940437	1.10935	4.98478	2.78708	2.46675	-6.28375	1.65845e-07	*Collagen	286.106	1.14626	3.41287
HD_24834-RA	9.83272	11.658	8.46007	0.888956	1.10676	1.09175	0.0797565	0.275404	0.378236	-5.18572	4.0335e-07	*Collagen	9.98358	1.02916	0.244465
HD_26123-RA	3.19937	4.86193	1.97554	42.2723	28.1414	34.4702	0.14077	0.103225	0.170042	-4.42786	3.41071e-06	*Collagen	3.34561	34.9613	0.138012
HD_05451-RA	30.1145	31.9378	45.2253	271.587	218.197	228.526	6.81758	9.64535	6.78752	-2.10509	8.74998e-06	*Collagen Alpha-1(Iv) Chain	35.7592	239.437	7.75015
HD_05453-RA	14.8888	16.8325	26.1143	31.5289	28.5995	27.1856	3.19704	2.46708	1.97472	-2.82104	2.98411e-06	*Collagen Alpha-1(Iv) Chain	19.2785	29.1047	2.54628
HD_04941-RA	3.45127	4.42838	1.90985	0.16585	0.00886697	0.0382534	0.0797565	0.37161	0.246675	-3.68018	5.55628e-05	*Collagen Alpha-1(Vii) Chain-Related	3.26316	0.0709902	0.232681
HD_05377-RA	3.32599	3.72971	2.83931	0.0941199	0.0368114	0.0191267	0.04586	0.0218837	0.0947233	-5.65284	1.24094e-07	*Collagen Alpha-1(Vii) Chain-Related	3.29834	0.0500193	0.0541557
HD_08580-RA	3.79415	4.81537	5.30071	5.92914	4.35825	4.5074	0	0.261366	0.115115	-5.07784	3.67974e-06	*Collagen Alpha-1(Vii) Chain-Related	4.63674	4.9316	0.125494
HD_09110-RA	10.6913	13.3963	15.6703	0.187825	0.171159	0.19777	0.432679	0.070193	0.319691	-5.44918	4.76851e-07	*Collagen Alpha-1(Vii) Chain-Related	13.2527	0.185585	0.274188
HD_03743-RA	16.2409	20.5396	15.0884	1.21983	1.06511	1.28455	0.6548	1.04959	0.985057	-4.15286	1.31946e-07	*Collagen Alpha-1(X) Chain	17.2896	1.18983	0.896483
HD_03746-RA	6.29074	5.6641	4.77463	0.290238	0.376175	0.420788	0.598173	0.53677	0.526241	-3.21935	5.57578e-07	*Collagen Alpha-1(X) Chain	5.57649	0.3624	0.553728
HD_04070-RA	9.05353	12.3216	8.65221	0.456088	0.604566	0.344281	0.319026	0.04129	1.28271	-3.99648	0.000130071	*Collagen Alpha-1(X) Chain	10.0091	0.468312	0.547676
HD_04121-RA	5.62035	5.21927	5.37276	0.456088	0.618001	0.650308	0.199391	0.57806	0.23023	-3.91503	1.66404e-06	*Collagen Alpha-1(X) Chain	5.40413	0.574799	0.335894
HD_04130-RA	9.17071	12.2896	8.57495	1.43046	1.02105	1.05197	0.638052	0.45419	1.08537	-3.64374	1.93644e-06	*Collagen Alpha-1(X) Chain	10.0118	1.16782	0.725871
HD_04863-RA	4.05577	4.91057	3.32083	1.28824	1.25132	1.22717	0.742533	1.72881	1.45374	-1.53394	0.000618791	*Collagen Alpha-1(X) Chain	4.09572	1.25558	1.30836
HD_04944-RA	7.72384	12.077	2.82137	0.849982	0.788086	1.01372	0.159513	0.24774	0.537094	-4.4052	3.32099e-05	*Collagen Alpha-1(X) Chain	7.54073	0.883928	0.314782
HD_07689-RA	2.49416	3.92572	2.64023	34.3131	31.2117	28.7926	0.465379	0.760975	2.06911	-1.3099	0.0159635	*Collagen Alpha-1(X) Chain	3.02004	31.4392	1.09849
HD_07691-RA	9.90993	14.77	13.0634	94.3077	97.0574	90.4778	1.0468	1.58595	2.3819	-2.78783	5.2725e-06	*Collagen Alpha-1(X) Chain	12.5811	93.9476	1.67155
HD_07695-RA	10.0244	14.7783	13.1971	106.567	105.113	99.711	1.20033	1.85186	2.65784	-2.61262	7.07793e-06	*Collagen Alpha-1(X) Chain	12.6666	103.797	1.90335
HD_07698-RA	5.05635	7.15752	7.88827	28.1862	28.1672	25.4225	0.244852	0.267146	0.853497	-3.7089	7.75371e-06	*Collagen Alpha-1(X) Chain	6.70071	27.2586	0.455165
HD_08569-RA	23.0119	8.45908	10.7406	8.4824	4.11428	5.91322	0	0.45419	0.13156	-6.08132	1.42505e-05	*Collagen Alpha-1(X) Chain	14.0705	6.16996	0.19525
HD_08573-RA	10.049	7.43361	8.69359	4.98048	3.23967	3.79933	0.338965	1.37289	0.507164	-3.47208	1.78321e-05	*Collagen Alpha-1(X) Chain	8.72539	4.00649	0.739674
HD_08575-RA	9.00952	4.11463	5.43584	13.2564	6.86572	8.52019	0.0398782	1.5587	0.507164	-3.05583	0.00161252	*Collagen Alpha-1(X) Chain	6.18666	9.54744	0.701914
HD_08577-RA	11.1033	14.2332	13.4292	0.082925	0.0403044	0.153014	0.704648	0.53677	0.460461	-4.40266	1.86552e-07	*Collagen Alpha-1(X) Chain	12.9219	0.0920811	0.567293
HD_08841-RA	45.3584	40.0722	37.6388	16.8553	14.3559	13.3248	1.43562	3.31146	2.6585	-3.9472	4.59989e-07	*Collagen Alpha-1(X) Chain	41.0231	14.8454	2.46853
HD_08868-RA	88.0792	116.885	72.1693	10.3656	8.15493	9.29559	1.91415	1.03225	1.24982	-5.93478	4.76534e-08	*Collagen Alpha-1(X) Chain	92.3778	9.27205	1.39874
HD_12854-RA	3.0911	3.38363	2.59798	0.110705	0.36274	0.0126236	0.21933	0.137496	0.450594	-3.31398	0.00013662	*Collagen Alpha-1(X) Chain	3.02424	0.162023	0.26914
HD_12857-RA	6.74756	8.21383	5.6384	0.449039	0.345812	0.579157	0.195802	0.08258	0.115115	-5.56417	1.78236e-07	*Collagen Alpha-1(X) Chain	6.8666	0.458003	0.131166
HD_15698-RA	13.1655	14.0754	9.69452	2.0781	2.12888	2.44554	1.3092	4.22273	1.9461	-2.20534	0.000194148	*Collagen Alpha-1(X) Chain	12.3118	2.21751	2.49268
HD_15700-RA	102.646	116.904	54.0786	13.5126	11.0896	11.1662	0.425501	0.628847	0.569984	-7.27512	4.1654e-08	*Collagen Alpha-1(X) Chain	91.2096	11.9228	0.541444
HD_15961-RA	6.82963	8.50593	3.99333	3.95221	2.62489	2.91606	0.21933	0.616047	0.142414	-4.22596	9.81509e-06	*Collagen Alpha-1(X) Chain	6.44296	3.16439	0.32593
HD_19893-RA	16.5004	21.1968	16.9858	83.5818	69.9679	73.6298	6.18113	9.57928	5.15847	-1.28516	0.000372767	*Collagen Alpha-1(X) Chain	18.2277	75.7265	6.97296
HD_20814-RA	2.99687	4.29997	2.98053	14.2631	11.6345	13.0062	0.4586	1.40386	1.05248	-1.70515	0.000710269	*Collagen Alpha-1(X) Chain	3.42579	12.9679	0.971647
HD_23097-RA	33.4786	41.8135	26.6222	2.23898	1.5047	1.6449	0.67793	0.12387	0.29601	-6.4171	2.97423e-07	*Collagen Alpha-1(X) Chain	33.9714	1.79619	0.365937
HD_24104-RA	4.98831	5.21898	5.68094	2.43385	2.98575	1.40581	0.644831	0.49548	0.836065	-2.87845	9.54191e-06	*Collagen Alpha-1(X) Chain	5.29608	2.27514	0.658792
HD_26366-RA	9.37536	10.0791	8.68201	3.62134	2.8162	2.26193	0.358904	1.37785	0.84955	-3.33673	1.05621e-05	*Collagen Alpha-1(X) Chain	9.37883	2.89982	0.862101
HD_27345-RA	0.344236	0.458169	0.33625	51.8932	42.4298	46.1306	9.24497	18.6701	9.84892	5.13975	2.07107e-07	*Collagen Alpha-1(X) Chain	0.379552	46.8179	12.588
HD_28270-RA	27.8299	24.6975	12.6568	0.660498	0.508373	0.427291	0	0.04129	0.142414	-8.16416	2.19916e-07	*Collagen Alpha-1(X) Chain	21.7281	0.532054	0.0612346
HD_14957-RA	4.66243	4.05591	3.29652	3.12005	3.19292	3.43019	0.511638	0.46121	1.10182	-2.39021	4.74382e-05	*Collagen Alpha-1(Xviii) Chain	4.00495	3.24772	0.691555
HD_16975-RA	12.5839	15.6157	11.4921	1.53784	0.895027	1.04279	1.11659	1.11483	1.3827	-3.33913	6.88344e-07	*Collagen Alpha-1(Xviii) Chain	13.2306	1.15855	1.20471
HD_19920-RA	25.1719	27.005	24.4131	15.6521	11.6388	12.7445	0.657991	1.7412	1.21693	-4.29694	4.04393e-07	*Collagen Alpha-1(Xviii) Chain	25.53	13.3452	1.20537
HD_01918-RA	21.2481	17.5557	25.7541	65.9254	86.0411	73.5614	361.995	175.565	256.773	3.72422	8.38345e-07	*Collagen Alpha-1(Xxii) Chain	21.5193	75.176	264.777
HD_05378-RA	20.358	18.8739	23.2365	0.225556	0.204746	0.181704	0.475348	0.156076	0.363435	-5.83886	7.28953e-08	*Collagen Alpha-1(Xxii) Chain	20.8228	0.204002	0.33162
HD_05384-RA	3.34435	2.37151	3.33414	0.380211	0.415404	0.172906	1.35347	0.302656	0.848234	-1.73972	0.00291759	*Collagen Alpha-1(Xxii) Chain	3.01667	0.32284	0.834786
HD_17649-RA	54.4837	48.2783	26.5354	12.19	9.3775	9.56336	0.119635	0.08258	0.16445	-8.27716	3.87824e-08	*Collagen Alpha-1(Xxii) Chain	43.0991	10.3769	0.122222
HD_21283-RA	133.422	179.074	87.26	11.6725	9.10961	9.91032	1.67608	1.02523	0.88244	-6.69617	6.58779e-08	*Collagen Alpha-1(Xxii) Chain	133.252	10.2308	1.19458
HD_26119-RA	193.317	266.515	133.329	10.723	7.9354	8.2505	3.02197	2.24329	1.17023	-6.42775	1.71761e-07	*Collagen Alpha-1(Xxii) Chain	197.72	8.96965	2.14516
HD_16801-RA	15.7314	18.1328	12.4427	33.0324	27.5755	28.7953	0.119635	0.260127	0.101301	-6.4819	4.14052e-08	*Collagen Alpha-1(Xxiv) Chain	15.4356	29.801	0.160354
HD_19419-RA	21.2948	25.3511	16.2366	34.683	29.0952	29.8733	0.0996956	0.246501	0.101301	-7.02162	3.35603e-08	*Collagen Alpha-1(Xxiv) Chain	20.9609	31.2172	0.149166
HD_25225-RA	6.33123	5.80496	6.66336	3.84026	3.36757	3.74884	1.09665	0.681285	0.822251	-2.74416	1.38331e-06	*Collagen Alpha-2(Vi) Chain	6.26652	3.65222	0.866729
HD_11401-RA	2730.83	2469.6	2614.6	110.705	157.348	128.034	245.889	1622.37	408.593	-1.68371	0.0165382	*Collagen Alpha-2(Viii) Chain	2605.01	132.029	758.95
HD_24920-RA	218.097	172.117	246.241	586.342	476.73	454.719	9.47108	44.8203	16.1161	-3.08061	0.000132344	*Collagen Alpha-3(Vi) Chain	212.152	505.93	23.4692
HD_20766-RA	120.442	125.426	129.089	68.8692	62.7674	63.0417	5.42344	35.0552	17.0042	-2.60474	0.000544856	*Collagen Alpha-4(Vi) Chain	124.985	64.8928	19.1609
HD_01352-RA	130.745	143.854	84.1443	1.40973	0.967306	0.765069	0.0398782	0.12387	0.03289	-10.6937	1.14772e-08	*Collagen Triple Helix Repeat	119.581	1.04737	0.0655461
HD_01353-RA	98.2489	112.62	65.7212	0.82925	0.322435	0.612055	0.358904	0.16516	0.0657801	-8.78275	9.73323e-08	*Collagen Triple Helix Repeat	92.1966	0.587914	0.196615
HD_03729-RA	15.4839	12.7715	11.4591	17.979	19.1895	16.7741	3.66202	7.59736	4.20993	-1.2605	0.0011342	*Collagen Triple Helix Repeat	13.2382	17.9809	5.15644
HD_03752-RA	15.7617	14.9915	15.6753	31.3714	22.1785	23.7581	2.70494	6.376	3.28308	-1.8101	0.000181432	*Collagen Triple Helix Repeat	15.4761	25.7693	4.12134
HD_05040-RA	38.6249	45.0575	33.127	1.57641	1.56166	1.63457	0.0598173	0.33032	0.0986701	-7.80156	4.54221e-08	*Collagen Triple Helix Repeat	38.9364	1.59088	0.162936
HD_09370-RA	1.18795	1.1862	1.27323	0.6634	0.559694	0.650308	8.33455	7.5218	6.16951	2.69198	7.48337e-07	*Collagen Triple Helix Repeat	1.21579	0.624468	7.34196
HD_10297-RA	79.4307	105.72	75.2077	37.3163	25.8754	30.182	2.1933	0.86709	1.84184	-5.61244	1.59966e-07	*Collagen Triple Helix Repeat	86.7861	31.1246	1.63408
HD_11271-RA	50.4069	47.8928	41.8142	40.2186	31.1688	30.9853	2.27306	1.79612	3.32189	-4.12586	1.88695e-07	*Collagen Triple Helix Repeat	46.7046	34.1242	2.46369
HD_12874-RA	6.13387	6.10418	5.96771	9.99952	8.38278	8.74091	2.73166	1.75483	2.85157	-1.19819	0.000484866	*Collagen Triple Helix Repeat	6.06859	9.04107	2.44602
HD_16794-RA	6.8272	7.47869	5.11956	1.96906	2.33309	2.49145	0.0398782	0.0152773	0.0930788	-6.73596	5.84848e-08	*Collagen Triple Helix Repeat	6.47515	2.26453	0.0494115
HD_16798-RA	58.144	72.2997	52.4984	2.78587	2.72619	2.57254	0.106475	0.245676	0.134191	-8.43178	9.06762e-09	*Collagen Triple Helix Repeat	60.9807	2.69487	0.162114
HD_16800-RA	4.54337	4.36551	2.86275	0.550622	0.578772	0.499972	0.142764	0.109419	0.0355212	-5.24386	4.34049e-07	*Collagen Triple Helix Repeat	3.92388	0.543122	0.0959013
HD_16976-RA	8.73953	8.31258	12.1498	1.79118	1.62346	1.97694	45.0624	21.5121	43.5211	2.02107	7.4525e-05	*Collagen Triple Helix Repeat	9.73399	1.79719	36.6985
HD_18169-RA	160.049	133.447	89.8499	90.3054	84.4646	88.3272	20.4177	23.9482	9.63678	-2.72904	1.72426e-05	*Collagen Triple Helix Repeat	127.782	87.6991	18.0009
HD_18632-RA	2.87781	2.98863	3.93748	0.498794	0.504611	0.364555	0.217336	0.172179	0.246018	-3.80345	7.8252e-07	*Collagen Triple Helix Repeat	3.26797	0.455987	0.211844
HD_19139-RA	108.459	118.521	89.9077	0.342066	0.147783	0.133887	0.119635	0.24774	0.411126	-8.50033	3.20983e-08	*Collagen Triple Helix Repeat	105.629	0.207912	0.2595
HD_19428-RA	7.47761	8.61536	5.2382	0.191557	0.0703984	0.0883654	0.0398782	0	0.0986701	-6.93704	2.35128e-07	*Collagen Triple Helix Repeat	7.11039	0.116774	0.0461828
HD_19780-RA	624.966	874.983	460.646	4.78892	3.50192	4.04836	0.0797565	0.020645	0	-14.0603	4.00112e-09	*Collagen Triple Helix Repeat	653.532	4.11307	0.0334672
HD_19781-RA	579.625	655.218	384.14	3.92526	2.8549	2.31127	0.119635	0.0516125	0	-13.0846	1.11925e-08	*Collagen Triple Helix Repeat	539.661	3.03048	0.0570824
HD_19901-RA	9.63104	11.5548	10.0797	0.755862	0.526107	0.686649	0.112855	0.04129	0.180237	-6.33405	7.59435e-08	*Collagen Triple Helix Repeat	10.4218	0.656206	0.111461
HD_19903-RA	2.79627	3.47467	3.2291	0.549793	0.642184	0.246735	0.737747	0.4129	0.44862	-2.46097	4.3889e-05	*Collagen Triple Helix Repeat	3.16668	0.479571	0.533089
HD_24698-RA	7.56643	10.129	8.79082	5.43159	5.38548	4.71741	0.505257	0.851813	2.4855	-2.63793	0.000246859	*Collagen Triple Helix Repeat	8.82873	5.17816	1.28086
HD_24839-RA	32.4616	32.9808	21.2873	0.499209	0.64917	0.490792	0.116444	0.31463	0.608466	-6.21137	2.98444e-07	*Collagen Triple Helix Repeat	28.9099	0.54639	0.346513
HD_25281-RA	3.40753	4.65168	3.66778	1.29363	1.24406	0.889775	0.0949102	0.25063	0.81962	-3.14166	0.000132658	*Collagen Triple Helix Repeat	3.909	1.14249	0.388387
HD_26931-RA	20.4662	19.2298	15.1353	1.31892	1.54581	0.980818	0.0765662	0.239482	0.0710425	-7.04283	6.61644e-08	*Collagen Triple Helix Repeat	18.2771	1.28185	0.12903
HD_26934-RA	6.37848	5.89659	4.62155	0.328383	0.277026	0.261654	0.0996956	0.012387	0.0407837	-6.58078	7.08703e-08	*Collagen Triple Helix Repeat	5.63221	0.289021	0.0509554
HD_27052-RA	7.51298	9.40033	8.33477	4.79016	4.20832	3.77217	0.338965	0.755607	2.29211	-2.74533	0.00036013	*Collagen Triple Helix Repeat	8.41602	4.25689	1.12889
HD_28271-RA	38.3449	35.7612	21.1421	1.91432	1.37492	1.35149	0.139574	0.090838	0.213785	-7.56034	4.96071e-08	*Collagen Triple Helix Repeat	31.7494	1.54691	0.148066
HD_12303-RA	1.72793	2.34274	2.18475	16.6057	15.6112	16.1812	3.03075	44.1081	21.1319	3.54835	0.000737124	*Collagen Triple Helix Repeat; Fibrinogen-Like, C-Terminal	2.08514	16.1327	22.7569
HD_24971-RA	1.72793	2.34274	2.18475	16.6057	15.6112	16.1812	3.03075	44.1081	21.1319	3.54835	0.000737124	*Collagen Triple Helix Repeat; Fibrinogen-Like, C-Terminal	2.08514	16.1327	22.7569
HD_05017-RA	285.54	227.048	211.82	101.044	108.016	104.279	5.26393	3.22062	4.24282	-5.7235	2.4156e-08	*Collagen Type Xxiii Alpha 1 Chain	241.469	104.446	4.24245
HD_05452-RA	98.6498	110.932	145.111	804.161	607.385	684.521	19.6584	24.9086	15.0192	-2.47369	4.59248e-06	*Collagen Type Xxv Alpha 1 Chain	118.231	698.689	19.8621
HD_10559-RA	15.0727	19.8955	12.037	5.56427	3.67926	3.75266	1.03005	0.805155	0.838696	-4.02282	3.62771e-07	*Collagen Type Xxv Alpha 1 Chain	15.6684	4.33206	0.891302
HD_16432-RA	6.75161	13.1849	5.26367	4.31749	3.18727	4.23925	0.0929163	0.0838187	0.0638067	-6.54649	3.76317e-07	*Collagen Type Xxv Alpha 1 Chain	8.40006	3.91467	0.0801806
HD_16433-RA	13.7143	27.7298	10.5505	6.53532	5.13989	6.83665	0.147549	0.213882	0.118733	-6.63464	3.75711e-07	*Collagen Type Xxv Alpha 1 Chain	17.3315	6.17062	0.160055
HD_16438-RA	11.258	16.2865	6.51549	9.53845	5.91105	7.622	0.176262	0.142863	0.311798	-5.57921	9.63687e-07	*Collagen Type Xxv Alpha 1 Chain	11.3533	7.6905	0.210308
HD_16796-RA	8.79569	9.77932	6.29296	0.154241	0.339901	0.418493	0	0.04129	0.0272987	-8.15901	2.35724e-08	*Collagen Type Xxv Alpha 1 Chain	8.28932	0.304211	0.0228629
HD_24231-RA	14.8421	19.3083	11.7783	5.4233	3.62928	3.93628	1.04361	0.805155	0.805806	-4.00131	3.32528e-07	*Collagen Type Xxv Alpha 1 Chain	15.3096	4.32962	0.884858
HD_07693-RA	23.854	30.907	39.6404	67.3343	59.991	60.7151	0.460594	0.878652	1.37513	-4.98659	4.33633e-07	*Collectin-12	31.4672	62.6801	0.904793
HD_07697-RA	25.6532	33.4517	42.2673	35.2266	34.6699	30.8365	0.383629	0.586318	1.24884	-5.36738	4.4356e-07	*Collectin-12	33.7908	33.5776	0.739594
HD_02044-RA	0.288078	0.424956	0.279822	0.0621938	0.214957	0.153014	3.71545	6.58576	5.33378	4.06962	1.32228e-06	*Colon Cancer-Associated Protein Mic1	0.330952	0.143388	5.21166
HD_01168-RA	8.45065	11.0316	10.3595	7.2974	4.80966	6.27356	2.35282	2.8903	1.77606	-1.98778	2.30365e-05	*Comm Domain-Containing Protein 3	9.94726	6.12688	2.33973
HD_01350-RA	88.5379	111.88	69.2394	1.11949	0.738915	1.0711	0.159513	0.185805	0.213785	-8.76375	1.11925e-08	*Complement C1q And Tumor Necrosis Factor-Related Protein 9a-Related	89.8859	0.9765	0.186368
HD_06408-RA	42.7122	34.8742	37.4447	2.9853	4.5544	3.48106	7.53698	23.5869	11.2438	-1.34204	0.00474267	*Complement Component-Related Sushi Domain-Containing	38.3437	3.67359	14.1226
HD_10333-RA	27.2473	24.0502	18.8381	0.16585	0.483653	0.306027	1.39574	2.02321	1.44716	-3.74527	7.75659e-07	*Complement Component-Related Sushi Domain-Containing	23.3785	0.31851	1.62204
HD_10337-RA	97.4389	84.1015	60.1603	1.90728	2.31079	2.06569	0.159513	0.33032	0.427571	-7.89136	2.36529e-08	*Complement Component-Related Sushi Domain-Containing	80.5669	2.09458	0.305801
HD_18829-RA	212.689	205.19	321.321	139.844	137.325	151.15	28.5596	29.8465	19.8491	-3.14054	7.64147e-07	*Complement Component-Related Sushi Domain-Containing	246.4	142.773	26.0851
HD_18830-RA	496.98	478.352	785.73	1475.4	2150.2	1910.31	36.4886	122.721	82.36	-2.76479	9.71743e-05	*Complement Component-Related Sushi Domain-Containing	587.021	1845.3	80.5232
HD_06925-RA	22.871	18.8176	23.1645	17.7824	21.4903	18.8287	2.35481	5.80744	4.33984	-2.27117	2.76285e-05	*Complement Factor Properdin	21.6177	19.3672	4.16736
HD_17841-RA	37.5684	31.7252	38.1855	60.2654	88.6114	66.5717	4.51621	5.23557	10.3077	-2.30649	4.59342e-05	*Complement Factor Properdin	35.8263	71.8162	6.68651
HD_23251-RA	67.245	36.3362	55.1643	91.9527	79.1165	77.4961	2.86804	3.66779	5.8735	-3.56439	2.09875e-06	*Complement Factor Properdin	52.9152	82.8551	4.13645
HD_15103-RA	5.07579	6.55375	4.65888	1.20241	0.69861	0.459041	7.37747	14.947	8.12384	1.00444	0.0165309	*Complex 1 Lyr Protein	5.42947	0.786688	10.1494
HD_12225-RA	6.52914	4.23206	4.67827	22.884	12.9176	14.9426	0.67793	2.10579	0.723581	-2.05227	0.000935178	*Concanavalin A-Like Lectin/Glucanase Domain Superfamily	5.14649	16.9147	1.1691
HD_12228-RA	5.39977	3.1633	3.4386	6.13645	4.08418	4.52653	0.139574	0.516125	0.180895	-3.75452	1.3035e-05	*Concanavalin A-Like Lectin/Glucanase Domain Superfamily	4.00056	4.91572	0.278865
HD_17549-RA	94.6445	95.7411	92.4542	51.4343	56.1709	47.6447	20.9959	34.4152	16.6588	-1.87283	3.30769e-05	*Concanavalin A-Like Lectin/Glucanase Domain Superfamily	94.2799	51.7499	24.0233
HD_25172-RA	5.39977	3.15321	3.4195	6.13645	4.11105	4.53954	0.139574	0.516125	0.180895	-3.75102	1.31354e-05	*Concanavalin A-Like Lectin/Glucanase Domain Superfamily	3.99083	4.92901	0.278865
HD_25175-RA	6.57881	4.26913	4.73614	23.195	12.9713	15.0191	0.67793	2.10579	0.723581	-2.0657	0.000909634	*Concanavalin A-Like Lectin/Glucanase Domain Superfamily	5.1947	17.0618	1.1691
HD_27882-RA	7.26567	5.18072	4.71213	2.10754	3.52368	2.5056	0.764466	0.898884	2.24211	-1.99961	0.000799234	*Condensin Complex Subunit 1	5.7195	2.71227	1.30182
HD_12849-RA	6.91495	8.22451	6.5071	1.76216	2.84818	2.25695	2.11355	1.17677	1.77606	-1.98193	4.69188e-05	*Condensin-2 Complex Subunit D3	7.21552	2.2891	1.68879
HD_12860-RA	18.5558	23.0994	17.5758	2.02296	3.49627	2.51325	0.757686	0.526448	1.96255	-4.04126	7.18082e-06	*Condensin-2 Complex Subunit D3	19.7437	2.67749	1.08223
HD_11805-RA	26.6209	31.2267	24.2783	10.9461	9.13567	9.29559	14.3163	9.74444	13.156	-1.03329	0.000590403	*Conditioned Medium Factor Receptor 1	27.3753	9.79245	12.4056
HD_07391-RA	16.5503	20.2247	15.5682	13.6412	11.4465	14.7276	6.85906	8.21671	4.9664	-1.28321	0.000245513	*Conserved Hypothetical Protein Chp02466	17.4477	13.2717	6.68072
HD_24606-RA	35.2335	42.1101	32.2071	165.062	114.491	137.827	5.26393	14.2038	10.9853	-1.73993	0.000404308	*Contactin-1	36.5169	139.127	10.151
HD_09158-RA	15.0835	18.8161	11.5604	12.4732	12.6064	11.5208	0.538356	1.13548	1.11826	-3.90421	6.60569e-07	*Coronin-7	15.1533	12.2001	0.930698
HD_14616-RA	42.233	35.1411	44.3317	101.956	144.156	110.782	134.43	64.3298	137.809	1.57496	0.000453524	*Cortactin-Binding Protein 2	40.5686	118.965	112.19
HD_01315-RA	42.8202	38.759	29.8342	0.746325	0.779219	0.879829	2.51233	2.22966	2.43386	-3.84746	6.61701e-08	*Cst Complex Subunit Ctc1	37.1378	0.801791	2.39195
HD_16878-RA	1.43094	2.01654	2.45966	2.9853	2.44514	2.18045	5.06453	5.32641	2.53253	1.22427	0.00402209	*Cst Complex Subunit Ten1, Animal And Plant Type	1.96905	2.53696	4.30783
HD_10744-RA	29.3208	32.9467	36.9527	23.4263	19.7223	21.4984	3.03075	6.50318	3.19033	-2.86485	4.47038e-06	*Ct120 Protein	33.0734	21.549	4.24142
HD_10745-RA	20.0151	25.4982	27.0947	19.6806	16.0455	16.5699	1.99391	6.90906	2.69139	-2.5506	0.000108819	*Ct120 Protein	24.2027	17.432	3.86479
HD_01045-RA	10.5633	9.89675	10.9287	3.11466	2.46314	3.17504	4.90502	3.29783	5.28971	-1.10799	0.000912121	*Ctx-Related Type I Transmembrane Protein	10.4629	2.91761	4.49752
HD_02955-RA	39.1484	39.4411	30.847	3.02676	3.76175	3.32805	5.96179	6.15221	5.88732	-2.4974	4.27774e-07	*Ctx-Related Type I Transmembrane Protein	36.4788	3.37219	6.00044
HD_05090-RA	613.353	540.359	533.758	28.6154	27.7687	31.5139	43.0139	243.62	103.503	-2.01325	0.00237446	*Ctx-Related Type I Transmembrane Protein	562.49	29.2993	130.046
HD_05095-RA	305.644	279.816	264.809	35.149	35.3137	38.0798	43.2268	142.27	74.1378	-1.61018	0.00129833	*Ctx-Related Type I Transmembrane Protein	283.423	36.1808	86.5448
HD_05097-RA	17.9542	14.7089	15.1341	2.9853	4.93058	4.4374	1.79452	3.22062	1.94051	-2.68089	6.12647e-06	*Ctx-Related Type I Transmembrane Protein	15.9324	4.11776	2.31855
HD_06227-RA	62.4832	40.8628	52.2385	34.5768	48.8353	40.1393	10.9386	8.19442	15.4919	-2.05811	3.96211e-05	*Ctx-Related Type I Transmembrane Protein	51.8615	41.1838	11.5416
HD_07638-RA	27.0888	29.3979	16.0506	532.869	384.029	473.284	4.82527	11.1483	12.2927	-1.24717	0.00658351	*Ctx-Related Type I Transmembrane Protein	24.1791	463.394	9.42207
HD_10270-RA	44.53	33.7251	47.0385	13.4961	22.3152	16.1621	286.051	129.434	309.106	2.6393	3.22392e-05	*Ctx-Related Type I Transmembrane Protein	41.7646	17.3244	241.53
HD_11831-RA	14.5311	12.0847	19.5476	26.6264	48.2414	30.9654	43.0972	21.259	59.2705	1.53048	0.002927	*Ctx-Related Type I Transmembrane Protein	15.3878	35.2777	41.2089
HD_12650-RA	49.9479	41.517	43.9845	138.899	212.458	158.293	11.7641	13.5431	20.6878	-1.44815	0.000307713	*Ctx-Related Type I Transmembrane Protein	45.1498	169.883	15.3317
HD_13413-RA	6.77672	6.46478	9.05733	6.75839	4.56784	4.28438	1.35586	1.98192	1.38138	-2.13959	2.68728e-05	*Ctx-Related Type I Transmembrane Protein	7.43294	5.20354	1.57305
HD_18199-RA	32.4796	26.304	41.5538	5.76329	9.43124	6.0823	1.55525	2.68385	2.89432	-3.70398	1.47321e-06	*Ctx-Related Type I Transmembrane Protein	33.4458	7.09227	2.37781
HD_19231-RA	19.4033	20.1603	23.9744	1.43046	2.56605	2.33346	89.1745	105.021	51.2756	2.04838	5.25024e-05	*Ctx-Related Type I Transmembrane Protein	21.1793	2.10999	81.8237
HD_19964-RA	11.9996	5.51227	10.3517	23.7899	34.9574	25.8486	26.6466	48.9373	45.6363	2.22202	9.46446e-05	*Ctx-Related Type I Transmembrane Protein	9.28787	28.1986	40.4067
HD_22732-RA	170.822	151.151	181.176	258.021	408.096	298.415	60.8143	69.6976	95.1838	-1.0492	0.00196895	*Ctx-Related Type I Transmembrane Protein	167.716	321.511	75.2319
HD_23587-RA	5.30609	4.18046	4.7182	4.5219	5.19309	5.45724	0.270374	0.110244	0.568669	-3.72536	6.43336e-06	*Ctx-Related Type I Transmembrane Protein	4.73492	5.05741	0.316429
HD_24613-RA	4.52312	3.45125	3.80639	4.61229	5.07809	5.76938	0.280344	0.0999218	0.582483	-3.43454	1.62445e-05	*Ctx-Related Type I Transmembrane Protein	3.92692	5.15325	0.320916
HD_25417-RA	8.91962	5.73201	7.60353	2.96457	5.10469	3.04765	0.166292	0.265082	0.731804	-4.08559	1.07709e-05	*Ctx-Related Type I Transmembrane Protein	7.41838	3.70564	0.387726
HD_27375-RA	0.756778	0.538831	0.848727	11.5751	11.1106	10.1724	4.93174	5.92512	5.39397	3.01543	6.2266e-07	*Ctx-Related Type I Transmembrane Protein	0.714779	10.9527	5.41694
HD_21863-RA	120.766	113.415	99.9585	5.51866	4.37518	3.77447	12.0233	12.9238	7.64694	-3.2573	4.68151e-07	*C-Type Lectin-Like; C-Type Lectin Fold	111.38	4.5561	10.8647
HD_02490-RA	14.3904	17.8523	21.3556	309.393	251.392	275.501	51.9613	317.727	172.344	3.43961	0.000106095	*Cub Domain; Spermadhesin, Cub Domain Superfamily	17.8661	278.762	180.677
HD_02491-RA	2.64589	2.49102	2.40178	221.451	171.321	189.928	60.5351	523.103	215.792	6.82555	5.44792e-06	*Cub Domain; Spermadhesin, Cub Domain Superfamily	2.5129	194.233	266.477
HD_06375-RA	9.70555	9.90239	5.61873	2.70875	4.95744	3.32155	2.92626	3.92544	2.18456	-1.38104	0.00199285	*Cub Domain; Spermadhesin, Cub Domain Superfamily	8.40889	3.66258	3.01209
HD_07043-RA	23.678	22.8343	18.8381	1.69996	1.63905	1.60664	2.95099	5.49157	3.45345	-2.3554	5.34369e-06	*Cub Domain; Spermadhesin, Cub Domain Superfamily	21.7835	1.64855	3.96534
HD_21926-RA	17.3867	17.8066	9.62363	5.91629	9.94848	7.53554	6.67482	8.86497	3.53535	-1.13423	0.0113953	*Cub Domain; Spermadhesin, Cub Domain Superfamily	14.939	7.8001	6.35838
HD_16608-RA	11.2045	13.9971	8.24709	0.49755	0.69861	0.803322	1.47549	2.31224	1.77606	-2.47978	9.31357e-06	*Cubilin Homolog	11.1496	0.666494	1.8546
HD_21272-RA	10.4777	11.1601	9.89159	12.1369	9.38636	12.5154	22.5842	26.943	17.3317	1.18602	0.000262006	*Cullin-1	10.5098	11.3462	22.2863
HD_08843-RA	11.2315	10.6165	12.6455	5.26574	4.46036	4.62867	0.398782	1.61031	0.767325	-3.53827	7.20231e-06	*Cupin-Like Domain 8	11.4978	4.78492	0.925473
HD_11570-RA	32.4796	27.4605	27.635	1.24388	1.77339	1.49188	1.31598	1.81676	1.24982	-4.21879	7.59435e-08	*Cuticle Collagen Rol-6	29.1917	1.50305	1.46085
HD_18113-RA	5.28908	5.6294	4.35012	0.559744	1.00976	0.538608	0.385622	0.340643	0.668655	-3.30699	4.95147e-06	*Cuticle Collagen Rol-6	5.08953	0.702704	0.464973
HD_19899-RA	10.7129	10.548	9.85831	0.947004	0.484997	0.75168	0.12761	0.0470706	0.357515	-5.65125	7.79939e-07	*Cuticle Collagen Rol-6	10.3731	0.727894	0.177399
HD_27346-RA	1.30837	1.62213	1.20089	4.00818	3.20743	3.39805	3.13722	7.88309	2.43945	1.7951	0.00154529	*Cuticle Collagen Rol-6	1.37713	3.53789	4.48659
HD_16960-RA	2.20689	1.76744	1.55479	0.103656	0.147783	0.33051	4.50704	5.62907	4.52633	1.50637	0.000392022	*Cwf19-Like Protein 1	1.84304	0.193983	4.88748
HD_07020-RA	0.512169	0.446011	0.485276	0.117754	0.118764	0.0436089	24.031	9.44055	9.43484	4.98054	1.2909e-06	*Cxc5 Like Cysteine Cluster Associated With Kdz	0.481152	0.0933754	14.3021
HD_13007-RA	2.0233	2.03878	1.85082	0.634791	0.621763	0.801792	27.0849	15.3401	12.9409	3.32583	1.65491e-06	*Cxc5 Like Cysteine Cluster Associated With Kdz	1.97096	0.686115	18.4553
HD_13525-RA	0.47167	0.446011	0.528682	0.117754	0.118764	0.0436089	24.031	9.48184	9.47595	4.98168	1.27337e-06	*Cxc5 Like Cysteine Cluster Associated With Kdz	0.482121	0.0933754	14.3296
HD_23781-RA	1.8667	1.48779	2.56007	0.648059	0.507836	0.481228	96.3625	58.8986	37.8278	5.12317	4.56305e-07	*Cxc5 Like Cysteine Cluster Associated With Kdz	1.97152	0.545708	64.363
HD_06674-RA	4.99479	6.8503	15.192	23.8824	20.4612	21.0011	21.295	228.251	84.6754	3.72283	0.000675489	*Cxcxc Repeat	9.01236	21.7816	111.407
HD_02751-RA	34.1536	32.4722	39.9622	4.72673	3.92296	4.89644	6.57991	3.67481	4.80195	-2.71825	1.72365e-06	*Cyclic Nucleotide-Binding Domain; Cyclic Nucleotide-Binding-Like	35.5293	4.51538	5.01889
HD_14074-RA	19.0612	18.8754	22.0501	2.3219	1.82713	2.06569	300.044	257.519	129.472	3.61597	1.01993e-06	*Cyclic Nucleotide-Binding Domain-Containing Protein 2	19.9956	2.07157	229.011
HD_24210-RA	1.8748	2.3205	1.94689	1.17463	1.51357	1.31974	9.46669	5.67284	3.55015	1.70262	0.000543858	*Cyclic-Amp Response Element Binding Protein	2.0474	1.33598	6.22989
HD_22577-RA	47.356	41.4873	37.1842	9.66077	7.73845	7.55505	0.199391	0.08258	13.7151	-3.02078	0.0312744	*Cyclin, N-Terminal; Cyclin-Like Superfamily; Cyclin	42.0092	8.31809	4.66571
HD_00467-RA	18.0352	18.9495	19.9377	22.141	25.8977	21.8236	64.0245	46.7333	36.804	1.47586	6.33298e-05	*Cyclin-Dependent Kinase 13	18.9742	23.2874	49.1872
HD_28065-RA	13.1709	13.1075	14.6471	12.729	15.5889	12.1263	38.1966	29.1578	21.7732	1.22357	0.00033551	*Cyclin-Dependent Kinase 13	13.6418	13.4814	29.7092
HD_02913-RA	39.6913	36.4815	31.7064	17.7476	15.0118	16.0944	12.3595	6.15841	12.6732	-1.6794	0.000141345	*Cyclin-Y-Like Protein 1-Related	35.9598	16.2846	10.397
HD_05111-RA	65.3103	78.5708	83.2232	6.634	5.37392	6.61784	259.627	228.685	119.226	1.51932	0.000310935	*Cyclophilin-Type Peptidyl-Prolyl Cis-Trans Isomerase Domain; Cyclophilin-Like Domain Superfamily	75.7014	6.20859	202.513
HD_12655-RA	3.18128	2.97795	4.2199	12.7248	12.3487	13.137	10.4948	12.2425	9.38419	1.72961	1.46437e-05	*Cysteine Desulfurase, Mitochondrial	3.45971	12.7369	10.7071
HD_13574-RA	15.6053	19.0385	13.5426	6.13645	5.99192	6.42658	0.478539	0.4129	1.01959	-4.50686	4.40027e-07	*Cysteine Desulfurylase	16.0621	6.18499	0.63701
HD_09497-RA	23.489	30.9301	22.1948	26.536	18.4057	23.1051	0.996956	3.42707	1.61161	-3.56603	7.89565e-06	*Cysteine Proteinase 3	25.538	22.6823	2.01188
HD_13796-RA	2.78088	3.17308	3.29884	3.23408	2.98253	3.32805	11.5647	7.67994	5.88732	1.5411	0.000186422	*Cysteine-Rich Domain, Dpf-Motif	3.08427	3.18155	8.37732
HD_22158-RA	0.730859	0.758277	0.512188	0.366114	0.417285	0.393245	3.39842	3.04307	3.44293	2.40381	3.65146e-06	*Cysteine-Rich Protein 1	0.667108	0.392215	3.29481
HD_23503-RA	34.9681	40.232	37.7725	71.2741	50.3088	53.4401	205.061	159.434	126.21	2.22169	4.35004e-06	*Cysteine-Rich Protein 1	37.6576	58.341	163.568
HD_07251-RA	2.15991	2.19447	1.93879	17.4557	15.2888	19.0885	11.8837	21.5534	21.5759	3.23263	9.7444e-07	*Cystine-Knot Cytokine	2.09772	17.2777	18.3377
HD_21118-RA	21.3021	19.9578	21.7318	16.6265	12.0645	14.192	91.1214	100.568	67.4246	2.1413	2.68063e-06	*Cystinosin	20.9972	14.2943	86.3715
HD_22208-RA	10.687	11.3083	17.0295	4.00818	2.98253	2.25045	5.3704	6.35164	4.67039	-1.15098	0.00205543	*Cytidyltransferase-Like Domain	13.0083	3.08039	5.46414
HD_21995-RA	159.739	162.45	159.907	13.268	14.7246	14.039	13.1997	6.89543	7.40026	-4.02855	2.1551e-07	*Cytochrome B561/Ferric Reductase Transmembrane; Galactose Oxidase/Kelch, Beta-Propeller; Kelch-Type Beta Propeller	160.698	14.0105	9.16513
HD_21996-RA	88.6913	79.2974	70.2015	3.44139	4.11105	3.51932	1.35586	2.4774	3.71658	-4.85905	3.25843e-07	*Cytochrome B561/Ferric Reductase Transmembrane; Kelch-Type Beta Propeller	79.3967	3.69059	2.51661
HD_03914-RA	12.7975	11.6544	8.24709	20.7313	20.8508	21.3072	35.9702	25.4347	32.6927	1.63166	3.15688e-05	*Cytochrome P450 315a1, Mitochondrial	10.8997	20.9631	31.3658
HD_08715-RA	20.5078	20.8919	23.3138	9.76442	11.2092	9.55074	1.78774	4.24957	3.59061	-2.64133	7.5443e-06	*Cytochrome P450 315a1, Mitochondrial	21.5712	10.1748	3.20931
HD_11446-RA	2.90184	2.57168	3.47738	19.3443	16.9453	19.7063	4.2909	6.56098	7.25522	1.12229	0.00118457	*Cytochrome P450 315a1, Mitochondrial	2.98363	18.6653	6.0357
HD_11449-RA	62.9025	76.3408	74.3685	223.278	193.984	185.363	23.7447	35.2563	30.3799	-1.15158	0.000221718	*Cytochrome P450 315a1, Mitochondrial	71.2039	200.875	29.7936
HD_12987-RA	1.34994	1.1862	1.85198	0.82925	1.12852	0.688562	15.393	8.95993	15.9846	3.30395	2.77672e-06	*Cytochrome P450 315a1, Mitochondrial	1.46271	0.882112	13.4458
HD_16884-RA	18.9532	23.635	20.3139	19.6947	14.214	16.9463	6.46027	12.9651	8.05806	-1.09141	0.00226671	*Cytochrome P450 315a1, Mitochondrial	20.9674	16.9517	9.16113
HD_20711-RA	4.29282	4.95238	3.12521	0.0414625	0.188087	0.0382534	0.0398782	0.12387	0.13156	-5.20129	1.4516e-06	*Cytochrome P450 4a11-Related	4.12347	0.0892678	0.0984362
HD_10340-RA	5.90384	4.43431	9.43351	162.878	211.676	144.329	68.6053	118.452	92.4168	3.92048	1.3877e-06	*Cytochrome P450 Superfamily	6.59055	172.961	93.158
HD_15971-RA	3.37486	4.1517	3.21202	0	0.0537392	0.0765069	0.199391	0.12387	0.0657801	-4.67505	8.65906e-07	*Cytochrome P450; Cytochrome P450 Superfamily	3.57953	0.0434154	0.12968
HD_22212-RA	22.4045	23.7833	21.2494	34.0615	28.5893	27.4021	2.69178	3.59223	4.7855	-2.49297	2.40391e-06	*Cytochrome P450; Cytochrome P450, E-Class, Group I; Cytochrome P450 Superfamily	22.4791	30.0176	3.68984
HD_27351-RA	13.0548	15.5359	11.6241	2.44629	2.39086	2.29521	0.957077	0.78451	1.05248	-3.72735	1.25343e-07	*Cytochrome P450; Cytochrome P450, E-Class, Group I; Cytochrome P450 Superfamily	13.4049	2.37745	0.931356
HD_26256-RA	68.5428	86.3149	66.9967	39.9906	35.1627	35.767	3.76849	3.3032	4.09481	-4.20109	2.96755e-08	*Cytochrome P450; Cytochrome P450, E-Class, Group I; Cytochrome P450, Conserved Site; Cytochrome P450 Superfamily	73.9515	36.9734	3.72217
HD_10772-RA	19.0072	20.7881	16.2627	2.03166	1.96148	1.68315	0.239269	0.53677	1.11826	-4.73197	1.40963e-06	*Cytohesin-4	18.686	1.8921	0.631434
HD_04142-RA	17.4075	17.9774	16.2887	12.7738	13.2489	12.9706	4.03448	6.73729	4.38753	-1.66694	2.61758e-05	*Cytokine Il1/Fgf	17.2246	12.9977	5.0531
HD_22755-RA	58.7922	66.2937	59.9071	129.173	163.934	138.876	180.748	222.934	139.089	1.65505	2.06638e-05	*Cytokine Il1/Fgf	61.6643	143.994	180.924
HD_24723-RA	58.7609	66.264	59.9071	129.014	163.97	138.94	180.708	222.915	139.062	1.6553	2.0727e-05	*Cytokine Il1/Fgf	61.644	143.974	180.895
HD_09512-RA	51.3645	55.4159	62.2354	990.744	767.77	866.456	58.7705	163.255	111.806	1.08512	0.00845157	*Cytokine Receptor	56.3386	874.99	111.277
HD_14765-RA	3.66618	2.02306	2.79446	13.1005	19.208	16.4077	8.80591	5.71949	8.72573	1.55728	0.000375807	*Cytokine Receptor	2.8279	16.2387	7.75038
HD_02975-RA	11.5164	11.6161	13.279	7.24558	8.22479	7.94715	5.21846	5.40321	4.89174	-1.127	0.000107887	*Cytosolic Carboxypeptidase 4	12.1372	7.80584	5.17114
HD_02978-RA	30.1666	26.126	33.8854	18.6167	22.557	19.777	6.65966	4.87222	12.9258	-1.76692	0.000413165	*Cytosolic Carboxypeptidase 4	30.0594	20.3169	8.15256
HD_01682-RA	11.1235	13.7302	12.1825	11.6924	10.8822	11.7438	3.54916	5.82189	5.50349	-1.20765	0.000353208	*D123 Protein	12.3454	11.4395	4.95818
HD_28203-RA	18.8587	21.5592	16.8125	1.53411	1.22257	1.31974	2.71172	1.79612	1.98985	-3.03097	4.87179e-07	*D-3-Phosphoglycerate Dehydrogenase	19.0768	1.35881	2.16589
HD_13466-RA	2.90454	3.44739	3.12521	11.3711	10.8532	10.3541	0.867351	0.86709	0.838696	-1.77046	1.01347e-05	*D-Amino Acid Oxidase	3.15905	10.8594	0.857713
HD_18411-RA	64.0413	75.1753	66.6423	123.144	148.938	122.908	205.493	320.452	125.706	1.76179	0.000190161	*Daz-Associated Protein 2	68.6196	131.663	217.217
HD_18416-RA	108.036	136.319	98.7312	64.7023	41.0613	49.4043	32.3544	35.3855	29.5132	-1.71297	2.13235e-05	*Daz-Associated Protein 2	114.362	51.7226	32.4177
HD_07644-RA	101.052	100.461	82.9275	18.4923	18.8176	17.8452	6.24094	7.72123	10.0644	-3.45431	1.78236e-07	*Dbh-Like Monooxygenase Protein 2 Homolog	94.8136	18.385	8.00884
HD_21238-RA	11.1235	15.2723	7.23429	3.81455	3.0094	3.17504	0.279148	0.4129	0.427571	-4.77603	4.22597e-07	*Dbh-Like Monooxygenase Protein 2 Homolog	11.21	3.33299	0.373206
HD_01106-RA	6.99271	6.55375	6.16361	1.90728	1.26287	1.45363	60.2161	40.9597	30.5549	2.841	2.44607e-06	*Dbl Homology (Dh) Domain; Dbl Homology (Dh) Domain Superfamily	6.57002	1.54126	43.9102
HD_02525-RA	1.70093	1.54206	1.76517	0.124388	0.134348	0.191267	6.7793	6.31737	4.60461	1.91838	1.50302e-05	*Dbl Homology (Dh) Domain; Dbl Homology (Dh) Domain Superfamily	1.66938	0.150001	5.90043
HD_16638-RA	18.1162	19.7502	17.316	17.3243	13.9185	14.3833	5.64277	7.71256	7.13813	-1.32233	6.07972e-05	*Dcn1-Like Protein 2	18.3941	15.2087	6.83115
HD_25193-RA	1.73009	0.959931	1.40432	2.09717	2.07971	1.63839	4.5521	4.43579	5.26076	1.89825	4.40012e-05	*Dde Superfamily Endonuclease Domain	1.36478	1.93843	4.74955
HD_26362-RA	2.16936	1.95545	2.88185	0.865323	0.733809	0.574567	20.5409	16.0362	11.6424	2.87982	2.66509e-06	*Dde Superfamily Endonuclease Domain	2.33555	0.724566	16.0732
HD_02305-RA	13.8504	15.213	15.1341	12.19	14.7246	14.1538	34.0959	33.6927	20.3918	1.09697	0.000593787	*Dde Superfamily Endonuclease Domain; Hth Cenpb-Type Dna-Binding Domain; Dna Binding Hth Domain, Psq-Type; Homeobox-Like Domain Superfamily	14.7325	13.6894	29.3935
HD_13228-RA	9.28761	8.54063	6.65554	4.9755	5.66949	5.12596	0.797565	1.36257	4.14415	-1.81965	0.0041218	*Ddt Domain; Zinc-Finger Domain Of Monoamine-Oxidase A Repressor R1; Cdca7/Cda7l	8.16126	5.25698	2.10143
HD_24808-RA	48.787	44.868	50.6739	86.6152	119.986	92.0378	385.53	361.205	425.17	3.12678	2.0681e-07	*Dead/H Box Polypeptide 26/Dice1-Related	48.1096	99.5464	390.635
HD_02792-RA	4.37382	5.18962	3.02393	3.00603	2.26591	2.75425	1.8675	1.6516	1.10182	-1.34554	0.00097553	*Death Domain; Ankyrin Repeat; Death-Like Domain Superfamily; Ankyrin Repeat-Containing Domain; Ankyrin Repeat-Containing Domain Superfamily	4.19579	2.6754	1.5403
HD_15772-RA	4.08115	3.74602	3.62293	0.905127	0.974561	0.858025	0.989379	0.913335	2.53089	-1.23473	0.00764614	*Death Domain; Ankyrin Repeat; Death-Like Domain Superfamily; Ankyrin Repeat-Containing Domain; Ankyrin Repeat-Containing Domain Superfamily	3.8167	0.912571	1.47787
HD_17477-RA	21.0456	18.0104	26.0602	26.2437	25.1097	23.2918	1.3758	1.44515	2.89696	-3.38627	2.11023e-06	*Death Domain; Ankyrin Repeat; Death-Like Domain Superfamily; Ankyrin Repeat-Containing Domain; Ankyrin Repeat-Containing Domain Superfamily	21.7054	24.8817	1.90597
HD_17485-RA	8.42824	8.60439	9.69539	9.17483	10.8236	9.20684	1.19635	0.753543	1.61424	-2.78128	3.52596e-06	*Death Domain; Ankyrin Repeat; Death-Like Domain Superfamily; Ankyrin Repeat-Containing Domain; Ankyrin Repeat-Containing Domain Superfamily	8.90934	9.73509	1.18804
HD_24212-RA	5.98916	7.16167	6.00446	2.17678	1.74653	2.47997	0.418721	0.45419	0.888031	-3.299	2.82489e-06	*Death Domain; Ankyrin Repeat; Death-Like Domain Superfamily; Ankyrin Repeat-Containing Domain; Ankyrin Repeat-Containing Domain Superfamily	6.3851	2.13443	0.586981
HD_25916-RA	0.0518378	0.0791788	0.0868115	12.3156	14.0687	13.5597	7.51705	9.87864	18.1356	7.39049	1.3634e-07	*Death Domain; Ankyrin Repeat; Death-Like Domain Superfamily; Ankyrin Repeat-Containing Domain; Ankyrin Repeat-Containing Domain Superfamily	0.0726093	13.3147	11.8438
HD_09350-RA	7.76001	9.64884	8.62096	21.9959	23.3419	23.9784	3.02078	3.86392	3.7988	-1.17632	0.000123547	*Death Domain; Cap Gly-Rich Domain; Death-Like Domain Superfamily; K Homology Domain, Type 1 Superfamily; Cap Gly-Rich Domain Superfamily	8.6766	23.1054	3.56117
HD_23287-RA	7.79808	9.76479	8.62559	21.9959	23.3038	23.9401	3.10053	3.96054	3.85077	-1.15475	0.000138982	*Death Domain; Cap Gly-Rich Domain; Death-Like Domain Superfamily; K Homology Domain, Type 1 Superfamily; Cap Gly-Rich Domain Superfamily	8.72949	23.0799	3.63728
HD_02288-RA	23.4229	31.7284	24.0028	36.5268	28.9122	31.8399	4.58879	7.88268	4.24775	-2.14147	1.59881e-05	*Death Domain; Card Domain; Death-Like Domain Superfamily	26.3847	32.4263	5.57307
HD_02309-RA	24.623	29.6846	23.3523	21.0215	16.9816	19.7388	5.98173	6.73027	6.64379	-1.89664	2.77506e-06	*Death Domain; Card Domain; Death-Like Domain Superfamily	25.8866	19.2473	6.45193
HD_00465-RA	9.45419	12.5835	8.27603	5.39013	4.73362	5.26635	1.93409	1.21806	1.74317	-2.51545	3.89244e-06	*Death Domain; Death-Like Domain Superfamily	10.1046	5.13003	1.63177
HD_00735-RA	16.6853	19.1275	21.2399	25.7482	20.3134	22.8756	5.54307	5.90447	4.44016	-1.74233	8.89007e-06	*Death Domain; Death-Like Domain Superfamily	19.0175	22.9791	5.2959
HD_01726-RA	24.5066	22.5241	38.9584	118.78	124.764	121.44	8.19976	12.8763	12.6456	-1.24651	0.00092238	*Death Domain; Death-Like Domain Superfamily	28.663	121.661	11.2405
HD_05132-RA	21.1957	24.1958	17.3713	20.9481	13.5503	16.6112	3.28118	3.67192	2.9282	-2.56186	1.62209e-06	*Death Domain; Death-Like Domain Superfamily	20.9209	17.0365	3.29377
HD_07207-RA	36.2325	46.7659	36.1136	29.8116	27.6085	29.8951	4.22709	5.23021	3.20678	-3.13152	3.05322e-07	*Death Domain; Death-Like Domain Superfamily	39.704	29.105	4.22136
HD_10674-RA	6.25483	3.88243	4.98934	0.960687	1.64791	1.09673	0.0665966	0.282011	0.257529	-4.49649	2.61086e-06	*Death Domain; Death-Like Domain Superfamily	5.0422	1.23511	0.202046
HD_13383-RA	95.0136	113.939	108.919	16.0875	15.3694	17.0993	0.558295	0.57806	1.28271	-6.89566	3.81907e-08	*Death Domain; Death-Like Domain Superfamily	105.957	16.1854	0.806356
HD_17937-RA	103.203	154.858	114.215	89.1859	78.6474	85.5347	14.3263	16.0205	12.7942	-3.00335	2.66986e-07	*Death Domain; Death-Like Domain Superfamily	124.092	84.456	14.3803
HD_19105-RA	13.234	13.0405	11.0213	10.8159	8.48811	10.0255	1.42405	1.91297	1.74482	-2.76657	5.80064e-07	*Death Domain; Death-Like Domain Superfamily	12.4319	9.7765	1.69394
HD_21510-RA	10.255	13.1668	11.2566	17.7053	22.2634	19.2862	36.5811	29.6842	20.2843	1.42159	0.000143791	*Death Domain; Death-Like Domain Superfamily	11.5594	19.7516	28.8499
HD_22128-RA	21.2443	20.4957	17.0272	15.75	13.6535	14.5577	3.39762	3.83337	5.05652	-2.14552	3.48219e-06	*Death Domain; Death-Like Domain Superfamily	19.5891	14.6537	4.09584
HD_22476-RA	3.78875	3.13839	4.35504	20.5895	18.511	18.0652	1.15647	1.72716	0.937366	-1.46817	0.000253965	*Death Domain; Death-Like Domain Superfamily	3.76073	19.0552	1.27367
HD_22797-RA	28.3253	27.8932	25.3388	4.13215	4.1484	3.7366	2.88599	6.3405	4.31978	-2.48613	6.04483e-06	*Death Domain; Death-Like Domain Superfamily	27.1858	4.00572	4.51542
HD_23166-RA	28.0923	39.0408	22.9521	18.513	13.0989	14.9888	1.55525	1.92701	1.4965	-4.06965	1.97744e-07	*Death Domain; Death-Like Domain Superfamily	30.0284	15.5336	1.65958
HD_23306-RA	11.3733	10.7784	9.07382	13.4397	9.54301	10.6677	1.22466	0.971967	1.68265	-2.88632	1.91635e-06	*Death Domain; Death-Like Domain Superfamily	10.4085	11.2168	1.29309
HD_24866-RA	47.1657	52.4673	37.2563	3.88214	2.99946	3.54648	5.02825	7.90332	5.22458	-2.81061	1.11201e-06	*Death Domain; Death-Like Domain Superfamily	45.6298	3.47602	6.05205
HD_25700-RA	13.7856	13.0215	11.0705	1.38899	1.24326	1.10935	2.50316	1.70486	7.51965	-1.56194	0.00747386	*Death Domain; Death-Like Domain Superfamily	12.6259	1.2472	3.90922
HD_27426-RA	1.86238	1.55778	1.31172	33.8127	34.309	34.8267	5.06453	4.07037	9.02273	2.05164	8.08145e-05	*Death Domain; Death-Like Domain Superfamily	1.57729	34.3161	6.05254
HD_28180-RA	6.54264	6.81086	6.10661	0.322578	0.534168	0.454068	1.84118	2.49061	1.75403	-1.57465	6.77869e-05	*Death Domain; Death-Like Domain Superfamily	6.4867	0.436938	2.02861
HD_27953-RA	15.6588	12.8329	15.4261	0.670449	0.772502	1.2528	2.0633	1.45547	2.64272	-2.717	7.12978e-06	*Death Domain; Death-Like Domain Superfamily; Nucleic Acid-Binding, Ob-Fold; Replication Protein A, Ob Domain	14.6393	0.898584	2.05383
HD_22123-RA	13.8863	12.7069	11.2537	23.9425	23.408	22.7092	2.87801	2.19044	4.38457	-1.88359	3.94619e-05	*Death Domain; Death-Like Domain Superfamily; P-Loop Containing Nucleoside Triphosphate Hydrolase	12.6156	23.3532	3.15101
HD_22645-RA	17.1448	17.6254	17.5437	35.4351	33.7603	37.1009	2.293	2.8903	3.67513	-2.44896	1.17738e-06	*Death Domain; Death-Like Domain Superfamily; P-Loop Containing Nucleoside Triphosphate Hydrolase	17.438	35.4321	2.95281
HD_23241-RA	16.5857	16.6329	16.6059	28.2571	26.9696	28.91	1.63501	2.2916	3.04759	-2.72068	1.3262e-06	*Death Domain; Death-Like Domain Superfamily; P-Loop Containing Nucleoside Triphosphate Hydrolase	16.6081	28.0456	2.32473
HD_26955-RA	4.5539	3.23002	3.45596	2.79996	4.36954	3.4168	17.8499	12.4308	21.0503	2.29722	1.49188e-05	*Death Domain; Death-Like Domain Superfamily; P-Loop Containing Nucleoside Triphosphate Hydrolase	3.74663	3.52877	17.1103
HD_10032-RA	24.947	30.9301	30.7602	82.3031	70.1834	68.1294	85.14	52.8099	36.2777	1.1089	0.00307248	*Death Domain; Death-Like Domain Superfamily; Sefir Domain	28.8791	73.5386	58.0759
HD_25749-RA	22.3845	26.5468	19.6324	11.9715	8.40401	9.02513	6.29558	7.68738	5.00027	-1.74992	2.80256e-05	*Death Domain; Kelch Repeat Type 1; Death-Like Domain Superfamily; Kelch-Type Beta Propeller	22.8546	9.80021	6.32774
HD_17403-RA	44.8902	38.7721	42.6713	20.5401	20.8274	20.3049	143.032	125.735	144.689	1.81541	1.82499e-06	*Death Domain; Nacht Nucleoside Triphosphatase; Death-Like Domain Superfamily; P-Loop Containing Nucleoside Triphosphate Hydrolase	42.1112	20.5575	137.818
HD_17796-RA	39.6935	42.2954	36.1677	57.2543	48.5042	52.8268	6.45748	6.65182	13.0945	-2.05713	4.03658e-05	*Death Domain; Nhl Repeat; Death-Like Domain Superfamily	39.3855	52.8618	8.73461
HD_22119-RA	26.6117	28.0127	24.8648	16.8645	13.998	15.2444	4.09948	4.91599	4.60724	-2.43797	3.9243e-07	*Death Domain; Nhl Repeat; Death-Like Domain Superfamily	26.4964	15.3689	4.5409
HD_27474-RA	70.5821	79.1195	63.544	66.7596	53.6202	61.4434	8.12519	9.33443	8.48497	-2.93268	1.35927e-07	*Death Domain; Nhl Repeat; Death-Like Domain Superfamily; Ankyrin Repeat-Containing Domain Superfamily	71.0818	60.6078	8.6482
HD_07206-RA	19.5585	27.3813	23.6851	14.975	13.5915	15.2153	4.21034	3.00715	3.38044	-2.62845	7.56636e-07	*Death Domain; Peptidase M10, Metallopeptidase; Death-Like Domain Superfamily; Reverse Transcriptase Zinc-Binding Domain	23.5416	14.5939	3.53264
HD_11637-RA	44.4941	40.657	44.9683	44.6551	69.5654	50.6858	156.682	98.4354	120.805	1.63498	5.74721e-05	*Death-Associated Protein Kinase Related	43.3731	54.9688	125.307
HD_14907-RA	52.2158	44.3787	54.807	43.3698	72.4136	51.2787	183.4	75.2511	132.751	1.4753	0.00118266	*Death-Inducer Obliterator 1	50.4671	55.6874	130.467
HD_00466-RA	21.0748	25.9134	21.1832	17.3657	19.2475	20.676	2.7516	3.55094	3.21928	-2.73184	3.32396e-07	*Death-Like Domain Superfamily	22.7238	19.0964	3.17394
HD_00738-RA	4.61681	3.73653	4.31164	1.74143	1.31661	1.98918	0.199391	0.28903	0.624911	-3.34629	8.86614e-06	*Death-Like Domain Superfamily	4.22166	1.68241	0.371111
HD_01721-RA	8.21522	6.20323	8.66089	7.4616	8.02918	7.84654	1.83998	1.38404	1.36559	-2.2271	4.67216e-06	*Death-Like Domain Superfamily	7.69311	7.77911	1.52987
HD_01725-RA	6.05423	4.91205	5.89826	11.8434	11.1831	10.5713	1.5708	1.82997	1.11826	-1.80368	2.28e-05	*Death-Like Domain Superfamily	5.62151	11.1993	1.50635
HD_02279-RA	64.2387	94.7598	73.0021	80.6774	61.975	73.2473	4.43566	7.69563	6.4596	-3.53342	4.19748e-07	*Death-Like Domain Superfamily	77.3335	71.9666	6.19696
HD_02289-RA	17.7167	20.2899	18.3751	26.1429	22.6712	25.8019	1.99391	5.82189	5.32819	-1.99079	0.000184405	*Death-Like Domain Superfamily	18.7939	24.872	4.38133
HD_07214-RA	17.2253	19.513	15.3367	8.54128	6.26062	7.30641	9.77017	3.59223	7.40026	-1.21638	0.00406772	*Death-Like Domain Superfamily	17.3583	7.36944	6.92089
HD_08181-RA	0.683881	0.642623	1.09006	0.207313	0.1545	0.133887	8.31461	5.22319	4.81839	3.01941	5.24411e-06	*Death-Like Domain Superfamily	0.805522	0.165233	6.11873
HD_09087-RA	5.93489	6.7296	5.66155	6.13438	4.60814	5.72845	0.0398782	0.268385	0.438424	-4.43825	3.6371e-06	*Death-Like Domain Superfamily	6.10868	5.49032	0.248896
HD_13648-RA	36.1515	44.8383	34.0012	30.6408	20.6627	24.75	13.1199	13.0064	13.0409	-1.4466	3.93151e-05	*Death-Like Domain Superfamily	38.3303	25.3512	13.0557
HD_14905-RA	12.3001	12.2579	11.4389	7.04863	8.37741	6.86152	3.29753	4.76611	4.62368	-1.39681	7.1157e-05	*Death-Like Domain Superfamily	11.999	7.42919	4.22911
HD_15006-RA	0.674432	0.971497	0.805321	1.80694	1.16668	1.02787	4.32001	3.34449	4.26189	2.38794	1.33676e-05	*Death-Like Domain Superfamily	0.817083	1.33383	3.97546
HD_16417-RA	38.755	44.2182	40.5062	47.8092	46.0876	46.3995	19.4008	15.0432	17.4893	-1.14298	6.4624e-05	*Death-Like Domain Superfamily	41.1598	46.7654	17.3111
HD_18646-RA	21.5632	22.775	19.7785	8.9559	8.58484	9.88201	2.93105	3.46836	3.48634	-2.58873	3.32528e-07	*Death-Like Domain Superfamily	21.3722	9.14092	3.29525
HD_19528-RA	3.61785	4.38894	4.2827	3.10969	2.57948	2.98377	1.07671	1.61031	2.56542	-1.1031	0.00530864	*Death-Like Domain Superfamily	4.09649	2.89098	1.75082
HD_19755-RA	9.10375	8.06111	9.72144	21.0091	25.2488	22.9379	3.08618	3.25778	2.05004	-1.58181	4.12642e-05	*Death-Like Domain Superfamily	8.9621	23.0653	2.798
HD_20748-RA	17.7172	22.3708	17.612	10.6177	9.48686	9.84643	2.10358	2.42579	2.6608	-2.89237	2.82168e-07	*Death-Like Domain Superfamily	19.2333	9.98367	2.39672
HD_21696-RA	7.58236	7.0045	6.20904	1.46446	1.7914	1.50604	0.72698	1.0083	1.27778	-2.66537	2.86882e-06	*Death-Like Domain Superfamily	6.93197	1.5873	1.00435
HD_21699-RA	10.6729	9.99105	10.8074	2.42017	2.62033	2.4574	2.05652	3.27925	3.14593	-1.78349	2.0217e-05	*Death-Like Domain Superfamily	10.4905	2.4993	2.82724
HD_22428-RA	3.39511	2.85429	2.9539	1.25092	1.01433	1.06459	0.717808	0.66766	0.95118	-1.8564	3.24031e-05	*Death-Like Domain Superfamily	3.06777	1.10995	0.778883
HD_22640-RA	5.57095	4.9334	4.71357	1.36163	1.87953	1.38554	0.601364	0.893929	1.37645	-2.27702	3.64307e-05	*Death-Like Domain Superfamily	5.07264	1.54223	0.957247
HD_22698-RA	3.79739	2.44713	3.47159	3.8187	4.50818	4.68719	0.986189	0.467816	2.10266	-1.31127	0.0147163	*Death-Like Domain Superfamily	3.2387	4.33803	1.18556
HD_25523-RA	7.66768	9.29683	8.16028	0	0	0.0382534	0	0.04129	0.26312	-6.07759	6.8117e-07	*Death-Like Domain Superfamily	8.37493	0.0127511	0.10147
HD_25653-RA	4.14892	3.8676	3.50371	0.082925	0.067174	0.0382534	0	0.04129	0.115115	-5.89415	2.92971e-07	*Death-Like Domain Superfamily	3.84008	0.0627842	0.0521351
HD_25956-RA	5.21537	4.43342	4.58567	1.30607	1.87899	1.36067	0.626886	0.79153	1.3281	-2.24376	3.96429e-05	*Death-Like Domain Superfamily	4.74482	1.51525	0.915505
HD_26795-RA	32.5004	26.3419	32.1281	11.08	10.7352	11.4485	7.14498	4.46964	11.5155	-1.86122	0.00017289	*Death-Like Domain Superfamily	30.3235	11.0879	7.71003
HD_27429-RA	17.2058	21.9565	16.7488	9.75903	8.95564	9.06874	2.04376	2.28127	2.50458	-2.921	2.69861e-07	*Death-Like Domain Superfamily	18.6371	9.26114	2.27654
HD_00440-RA	25.7299	28.6467	28.1038	22.9288	24.4245	23.0286	10.3683	12.0567	13.2218	-1.1029	9.50505e-05	*Death-Like Domain Superfamily; P-Loop Containing Nucleoside Triphosphate Hydrolase	27.4935	23.4606	11.8823
HD_20935-RA	16.536	15.4802	14.1772	2.92228	3.37348	3.51281	6.17435	6.21539	6.52177	-1.18197	8.10272e-05	*Death-Like Domain Superfamily; P-Loop Containing Nucleoside Triphosphate Hydrolase	15.3978	3.26952	6.30383
HD_22617-RA	0.588035	0.359122	0.632856	9.5965	10.2924	9.6697	3.43671	6.53126	4.15895	3.24563	3.21702e-06	*Death-Like Domain Superfamily; P-Loop Containing Nucleoside Triphosphate Hydrolase	0.526671	9.85287	4.70897
HD_22801-RA	24.1381	19.8771	21.7115	19.64	19.8835	20.834	1.11819	1.73996	2.10431	-3.61123	2.89036e-07	*Death-Like Domain Superfamily; P-Loop Containing Nucleoside Triphosphate Hydrolase	21.9089	20.1192	1.65415
HD_01738-RA	25.1899	31.6418	21.072	2.61214	2.57948	3.2898	0.438661	0.49548	1.18404	-5.05009	4.70458e-07	*Dehydrogenases, Short Chain	25.9679	2.82714	0.706061
HD_13005-RA	14.7414	11.1206	15.8865	3.15115	6.3278	4.13137	69.0691	42.6113	77.8507	2.28888	4.32469e-05	*Deleted In Lung And Esophageal Cancer Protein 1	13.9162	4.53677	63.177
HD_09236-RA	1.15447	0.773402	1.49518	1.75138	1.77716	1.62309	10.5833	4.81565	3.47154	2.55211	0.000161697	*Deleted In Malignant Brain Tumors 1 Protein	1.14102	1.71721	6.29016
HD_16926-RA	250.415	240.591	420.37	1351.51	1150.61	1266.49	64.3236	75.7672	97.0914	-1.83692	9.218e-05	*Deleted In Malignant Brain Tumors 1 Protein	303.792	1256.21	79.0607
HD_03667-RA	18.6022	23.6054	19.0117	22.68	17.1159	19.7005	47.1361	37.6565	29.8642	1.009	0.000924877	*Deleted In Oral Cancer 1/Cdk2-Associated Protein 1	20.4064	19.8322	38.2189
HD_07340-RA	15.1194	11.773	9.89651	2.44629	2.95566	2.52473	3.86819	5.3677	5.92021	-1.17069	0.000822344	*Delphilin	12.263	2.64222	5.05203
HD_05216-RA	135.102	147.297	205.494	373.185	433.23	372.136	47.4651	88.3924	53.4226	-1.26569	0.00106132	*Delta-Like Protein 4	162.631	392.85	63.0934
HD_11530-RA	171.321	182.754	208.073	383.369	295.608	326.047	28.1273	55.2944	37.0779	-2.11952	1.77973e-05	*Delta-Like Protein 4	187.383	335.008	40.1665
HD_23635-RA	45.0522	52.0246	33.895	1.51338	1.10165	1.77878	0.917199	1.02193	0.16445	-5.88661	1.09663e-06	*Deoxynucleoside Triphosphate Triphosphohydrolase Samhd1	43.6573	1.46461	0.701192
HD_23639-RA	80.3397	71.9317	52.8343	3.39246	3.29368	2.86403	2.3261	2.55998	1.60175	-4.88228	5.11697e-08	*Deoxynucleoside Triphosphate Triphosphohydrolase Samhd1	68.3686	3.18339	2.16261
HD_23644-RA	5.37736	5.53895	4.94825	0.0414625	0.0491714	0.0638832	0.112855	0.152773	0	-5.82542	2.39697e-07	*Deoxynucleoside Triphosphate Triphosphohydrolase Samhd1	5.28819	0.0515057	0.0885428
HD_04445-RA	3.11027	3.5586	3.06734	1.07803	0.429914	0.650308	0.558295	0.70193	0.526241	-2.33938	4.40733e-05	*Deoxyribonuclease I; Endonuclease/Exonuclease/Phosphatase Superfamily	3.2454	0.719416	0.595489
HD_02823-RA	2.97447	3.44976	3.58329	1.79657	1.22714	1.19848	14.4092	13.309	13.6438	2.15137	3.3682e-06	*D-Glutamate Cyclase; Putative Hydro-Lyase	3.33584	1.4074	13.7873
HD_08604-RA	11.5555	12.5441	7.98665	2.52921	2.36453	2.67774	7.09832	5.40899	2.23652	-1.0256	0.0189009	*Discoidin, Cub, Egf, Laminin , And Zinc Metalloprotease Domain Containing	10.6954	2.52383	4.91461
HD_13191-RA	173.441	157.171	171.771	285.013	406.564	315.17	666.724	225.361	700.953	1.77475	0.00109958	*Disco-Interacting Protein 2 Homolog A	167.461	335.583	531.013
HD_00987-RA	9.17962	10.3496	8.73902	4.10479	3.46618	3.78709	2.67184	5.45028	4.34149	-1.07494	0.00222887	*D-Isomer Specific 2-Hydroxyacid Dehydrogenase, Nad-Binding Domain; Nad(P)-Binding Domain Superfamily	9.42274	3.78602	4.15454
HD_01526-RA	14.0394	15.7468	15.655	21.4361	19.6686	22.0149	4.586	6.52382	4.27571	-1.46076	4.10759e-05	*Division Abnormally Delayed Protein	15.1471	21.0398	5.12851
HD_07854-RA	46.1681	44.1562	45.605	221.907	243.761	210.7	357.947	310.976	229.655	2.82644	4.20137e-07	*Dixin	45.3098	225.456	299.526
HD_11506-RA	62.2864	63.4616	86.4931	87.6932	108.096	99.3059	11.9635	17.3418	13.1889	-2.21833	3.54483e-06	*Dmbt1-Like Protein-Related	70.7471	98.3652	14.1647
HD_09959-RA	1.41744	0.622754	1.07067	0.0414625	0.0537392	0.0765069	3.42953	2.7045	6.19977	2.09269	0.000244694	*Dna Breaking-Rejoining Enzyme, Catalytic Core	1.03696	0.0572362	4.11127
HD_27766-RA	1.1731	0.820553	1.13549	2.02959	2.05687	1.84688	2.87682	2.69541	4.72137	1.82514	0.000130767	*Dna Breaking-Rejoining Enzyme, Catalytic Core	1.04305	1.97778	3.4312
HD_01046-RA	4.46858	5.2602	5.34643	3.96796	3.39068	3.34412	29.7356	17.3195	9.6381	2.00898	0.000235596	*Dna Breaking-Rejoining Enzyme, Catalytic Core; Protein Of Unknown Function Duf3504	5.02507	3.56759	18.8977
HD_11759-RA	2.13804	2.32614	2.45474	1.95662	1.48696	1.5814	12.7036	6.79799	4.65526	1.90058	0.000306066	*Dna Breaking-Rejoining Enzyme, Catalytic Core; Protein Of Unknown Function Duf3504	2.3063	1.67499	8.05228
HD_13682-RA	4.23585	4.91798	4.94333	4.90875	3.99981	3.93207	27.7289	15.845	9.68382	2.01604	0.000175929	*Dna Breaking-Rejoining Enzyme, Catalytic Core; Protein Of Unknown Function Duf3504	4.69906	4.28021	17.7526
HD_19839-RA	2.20608	2.58354	2.55081	2.0893	1.61809	1.55959	12.1573	6.21828	5.03251	1.77192	0.000357514	*Dna Breaking-Rejoining Enzyme, Catalytic Core; Protein Of Unknown Function Duf3504	2.44681	1.75566	7.80269
HD_25295-RA	2.05731	2.38456	2.23829	1.81233	1.54393	1.53855	11.398	5.93461	4.42963	1.80186	0.000339003	*Dna Breaking-Rejoining Enzyme, Catalytic Core; Protein Of Unknown Function Duf3504	2.22672	1.6316	7.25408
HD_28404-RA	3.7577	4.29434	4.52548	3.24776	2.71598	2.7772	26.0489	15.6233	7.85217	2.07409	0.000265016	*Dna Breaking-Rejoining Enzyme, Catalytic Core; Protein Of Unknown Function Duf3504	4.19251	2.91365	16.5081
HD_10424-RA	6.12064	6.09676	6.44083	3.67068	3.83994	4.59577	15.8604	11.6603	12.1315	1.19098	0.000179055	*Dna Breaking-Rejoining Enzyme, Catalytic Core; Sterile Alpha Motif/Pointed Domain Superfamily; Protein Of Unknown Function Duf3504	6.21941	4.03546	13.2174
HD_08920-RA	12.3655	11.8323	10.3884	7.9608	10.721	10.9787	0.877321	3.59223	2.66409	-2.16957	0.000362296	*Dna Internalization/Competence Protein Comec/Rec2	11.5288	9.88684	2.37788
HD_15751-RA	10.6875	5.70769	9.81953	2.46951	3.52959	3.846	1.36942	1.30187	5.82943	-1.4929	0.0225663	*Dna Ligase 3	8.73824	3.2817	2.83357
HD_06997-RA	9.13237	7.77701	7.3211	1.57558	1.88087	1.83616	0.738944	0.883606	2.43386	-2.43939	0.00015162	*Dna Ligase 6	8.07683	1.7642	1.35214
HD_00894-RA	69.6571	75.4274	60.6233	41.0064	66.4754	45.2156	24.5251	20.8651	33.4163	-1.27351	0.000571876	*Dna Polymerase Alpha-Associated Dna Helicase A	68.5693	50.8991	26.2688
HD_13672-RA	21.3359	24.9324	21.2254	4.39503	4.89027	5.0112	1.87428	2.76643	2.4832	-3.13509	2.37762e-07	*Dna Polymerase Alpha-Associated Dna Helicase A	22.4979	4.7655	2.37464
HD_15911-RA	23.921	18.9792	20.3718	22.68	42.4809	30.0672	0.518417	0.4129	2.17074	-4.19242	2.74575e-05	*Dna Polymerase Alpha-Associated Dna Helicase A	21.0906	31.7427	1.03402
HD_18489-RA	131.066	111.076	104.883	17.7874	26.1173	20.523	0.638052	1.04257	3.35478	-5.96412	2.03459e-06	*Dna Polymerase Alpha-Associated Dna Helicase A	115.675	21.4759	1.67847
HD_01307-RA	10.2866	12.5144	9.75182	4.27064	3.57366	4.66692	1.59513	2.31224	2.26941	-2.2863	4.3166e-06	*Dna Polymerase Delta Subunit 3	10.8509	4.17041	2.05893
HD_02900-RA	4.9497	2.5355	3.70396	0.670449	1.57187	1.08372	0.292307	0.647015	0.970256	-2.41614	0.000423312	*Dna2/Nam7 Helicase Family	3.72972	1.10868	0.636526
HD_17067-RA	29.0508	37.2911	28.5899	0.207313	0.174653	0.133887	0.478539	0.70193	0.493351	-5.71661	2.23368e-08	*Dna2/Nam7 Helicase Family	31.6439	0.171951	0.55794
HD_21946-RA	36.3629	32.1214	32.2649	5.52156	10.5195	7.05126	1.58835	3.08313	4.73617	-3.3019	1.21501e-05	*Dna2/Nam7 Helicase Family	33.5831	7.69743	3.13588
HD_26890-RA	14.4449	9.60109	14.5319	22.3321	36.5451	27.0513	1.74467	1.68257	8.23534	-1.59546	0.0184036	*Dna2/Nam7 Helicase Family	12.8593	28.6428	3.88753
HD_00254-RA	1.21711	0.780815	1.21305	17.163	18.4922	15.9964	5.07929	11.6368	6.48197	2.94384	9.90396e-06	*Dna-Directed Rna Polymerase I Subunit Rpa2	1.07032	17.2172	7.73268
HD_00260-RA	0.890963	0.373059	0.742817	11.0431	13.1992	10.9692	9.31954	23.2289	6.31555	4.35192	1.34109e-05	*Dna-Directed Rna Polymerase I Subunit Rpa2	0.668946	11.7372	12.9547
HD_14612-RA	2.02492	1.36413	1.1381	4.00818	4.89914	3.31543	4.50624	3.34449	4.59375	1.56141	0.000339168	*Dna-Directed Rna Polymerase I Subunit Rpa2	1.50905	4.07425	4.14816
HD_19500-RA	0.377984	0.148275	0.274903	5.27528	5.74472	5.04945	2.75957	2.40308	3.96884	3.59025	3.22441e-06	*Dna-Directed Rna Polymerase I Subunit Rpa2	0.267054	5.35648	3.04383
HD_26083-RA	0.0629074	0.0593099	0.0578743	0.145119	0	0.0382534	36.9073	42.6939	20.9181	9.12338	4.73e-08	*Dna-Directed Rna Polymerase I Subunit Rpa2	0.0600305	0.0611241	33.5064
HD_26084-RA	1.00976	0.880753	1.05129	1.6585	2.04881	1.26236	44.9029	52.3504	44.7643	5.68954	1.73908e-08	*Dna-Directed Rna Polymerase I Subunit Rpa2	0.980599	1.65656	47.3392
HD_07419-RA	11.1063	14.27	10.9342	3.54505	3.41244	3.99748	2.42579	2.27797	1.33961	-2.48813	4.51214e-06	*Dnaj Domain; Chaperone J-Domain Superfamily	12.1035	3.65166	2.01446
HD_07699-RA	13.639	9.5489	13.2098	43.3076	53.6406	42.8947	63.8718	40.0583	54.2794	2.22322	6.39477e-06	*Dnaj Homolog Subfamily B Member 5	12.1326	46.6143	52.7365
HD_07700-RA	7.46519	5.29341	7.56707	27.3582	38.5705	34.9128	32.5008	22.6509	36.2613	2.27414	9.15485e-06	*Dnaj Homolog Subfamily B Member 5	6.77522	33.6138	30.471
HD_25628-RA	7.46519	5.29341	7.56707	27.3308	38.599	34.938	32.5008	22.603	36.2613	2.2734	9.32112e-06	*Dnaj Homolog Subfamily B Member 5	6.77522	33.6226	30.455
HD_25629-RA	13.6028	9.57855	13.1809	43.3491	53.6498	42.9842	63.8582	40.0856	54.2906	2.22489	6.17279e-06	*Dnaj Homolog Subfamily B Member 5	12.1208	46.661	52.7448
HD_08330-RA	47.3074	47.1811	35.9399	2.6536	3.09001	3.25154	0.0398782	0.392255	0.29601	-7.34658	1.03616e-07	*Docking Protein 1	43.4761	2.99838	0.242715
HD_20970-RA	3.67185	3.85515	2.4886	1.61704	1.34348	1.60664	1.11659	1.19741	1.74317	-1.18311	0.00180283	*Dol-P-Man:Man(5)Glcnac(2)-Pp-Dol Alpha-1,3-Mannosyltransferase	3.33853	1.52239	1.35239
HD_13225-RA	17.5493	18.2081	14.3818	8.79005	8.92071	10.711	2.03379	4.29416	4.70328	-2.07135	5.8176e-05	*Domain Of Unknown Function Duf1793; Domain Of Unknown Function Duf4965; Domain Of Unknown Function Duf4964; Domain Of Unknown Function Duf5127	16.7131	9.47391	3.67708
HD_22148-RA	8.49114	9.62304	6.21657	1.74143	1.98835	2.33346	0.319026	0.28903	0.690691	-4.06973	1.36795e-06	*Domain Of Unknown Function Duf4371; Yhyh Domain	8.11025	2.02108	0.432916
HD_17875-RA	65.6073	79.6829	55.0674	17.4972	17.1428	18.0174	1.71476	1.81676	1.11826	-5.32866	2.84678e-08	*Domain Of Unknown Function Duf4476	66.7858	17.5525	1.54993
HD_10261-RA	7.1007	6.87995	6.16361	0.9951	0.832958	0.688562	1.31598	3.50965	1.80895	-1.50374	0.00115126	*Domain Of Unknown Function Duf4502	6.71476	0.838874	2.21153
HD_00365-RA	5.80476	4.41859	5.527	0.49755	0.591132	0.688562	35.372	25.6411	14.0769	2.34927	3.32099e-05	*Domain Of Unknown Function Duf4709; Uncharacterized Protein C10orf67-Like	5.25011	0.592415	25.03
HD_02118-RA	43.3332	52.7858	29.2555	0.82925	0.241827	0.765069	0	0.53677	0.0986701	-7.5468	2.91072e-06	*Domain Of Unknown Function Duf4793	41.7915	0.612049	0.211813
HD_12648-RA	150.87	160.997	150.994	332.032	318.593	307.978	238.751	437.344	285.551	1.15792	0.000665507	*Domain Of Unknown Function Duf4793	154.287	319.534	320.549
HD_21625-RA	9.37752	10.3445	8.53646	4.07701	3.14375	3.25154	25.4953	22.1244	18.4293	1.32833	6.8747e-05	*Domain Of Unknown Function Duf547	9.41951	3.49077	22.0164
HD_01773-RA	10.6646	11.4172	12.2115	2.40483	1.74653	2.02743	54.4936	31.174	23.6644	1.7731	0.000150252	*Domain Of Unknown Function With Conserved Hdnr Motif	11.4311	2.05959	36.444
HD_10875-RA	72.0916	72.6941	65.4318	34.6834	46.1797	39.6114	14.1966	17.9612	15.2939	-2.04252	1.62253e-06	*Domon Domain; Dm13 Domain	70.0725	40.1582	15.8172
HD_25158-RA	0.121495	0.133447	0.332777	2.96457	2.17187	2.38434	3.54916	2.39482	3.12455	4.03032	2.46186e-06	*Double-Stranded Rna-Specific Adenosine Deaminase (Drada); Winged Helix Dna-Binding Domain Superfamily	0.195907	2.50693	3.02285
HD_25319-RA	9.15802	9.14856	7.50919	13.8	13.7887	13.7074	1.50859	0.309675	1.63891	-2.76846	9.85156e-05	*Double-Stranded Rna-Specific Adenosine Deaminase (Drada); Winged Helix Dna-Binding Domain Superfamily	8.60525	13.7653	1.15239
HD_21864-RA	7.57939	10.2698	6.69085	18.8364	13.7317	14.8404	0.853394	1.73872	1.27284	-2.55746	1.03823e-05	*Dpy-19/Dpy-19-Like	8.18002	15.8029	1.28832
HD_21865-RA	5.5642	6.43542	5.32096	27.6033	20.5284	22.5722	2.86924	2.60086	1.92571	-1.12611	0.000496184	*Dpy-19/Dpy-19-Like	5.77353	23.568	2.46527
HD_00906-RA	70.3904	58.3808	63.98	1.24388	1.96605	0.841576	3.73539	5.20254	6.92007	-3.49209	2.05772e-06	*Drosophila Crumbs Homolog	64.2504	1.3505	5.286
HD_23630-RA	23.4239	27.8905	22.8604	38.7675	25.9023	30.182	3.72861	7.30833	3.07522	-2.29617	4.01881e-05	*Drought Induced 19 Protein Type, Zinc-Binding Domain	24.7249	31.6172	4.70406
HD_07263-RA	43.2927	45.98	32.4675	25.5824	26.789	29.9907	13.3193	13.0229	20.7536	-1.25789	0.000425268	*Dsba-Like Thioredoxin Domain; Thioredoxin-Like Superfamily	40.5801	27.454	15.6986
HD_07188-RA	129.541	118.294	104.579	23.758	34.6081	28.4988	6.70752	7.47349	10.7222	-3.71151	2.61649e-07	*Dumpy: Shorter Than Wild-Type	117.471	28.955	8.30106
HD_07413-RA	3.85814	4.20033	3.69817	2.6138	2.27827	2.23821	1.10861	1.25233	1.23173	-1.60006	2.69707e-05	*Dumpy: Shorter Than Wild-Type	3.91888	2.37676	1.19756
HD_07414-RA	5.32904	7.91165	6.30772	9.44641	6.87808	7.95978	1.15766	0.76304	0.896254	-2.68202	3.25572e-06	*Dumpy: Shorter Than Wild-Type	6.51614	8.09476	0.938986
HD_12859-RA	57.2646	69.586	52.8051	2.37912	1.78387	2.06569	0.697869	0.70895	0.889018	-6.16707	1.16939e-08	*Dumpy: Shorter Than Wild-Type	59.8852	2.07623	0.765279
HD_12861-RA	6.24457	7.61925	5.75994	0.0912175	0	0	0.0598173	0.020645	0.0986701	-6.5145	2.49191e-07	*Dumpy: Shorter Than Wild-Type	6.54125	0.0304058	0.0597108
HD_12862-RA	44.1051	51.5709	39.2981	1.47814	1.35638	1.17017	1.34071	0.327017	1.27153	-5.39053	5.397e-07	*Dumpy: Shorter Than Wild-Type	44.9914	1.3349	0.979751
HD_19907-RA	4.60115	5.40907	5.08889	0.293555	0.152351	0.306027	0.438661	0.37161	1.14556	-2.7937	5.20594e-05	*Dumpy: Shorter Than Wild-Type	5.03303	0.250644	0.651944
HD_04814-RA	39.4183	33.1543	37.1264	4.22918	5.61575	5.35548	3.38965	2.14708	3.03674	-3.56852	2.13693e-07	*Dynactin 1-Related Microtubule-Binding	36.5663	5.0668	2.85782
HD_06345-RA	4.8598	2.41688	4.54689	0.9951	2.31079	0.650308	4.91818	1.98605	43.1846	2.20755	0.0463616	*Dynein Heavy Chain 1, Axonemal	3.94119	1.31873	16.6963
HD_16754-RA	13.6547	11.8409	13.4636	16.7641	16.4791	17.0932	38.7903	26.6436	27.0705	1.35008	6.05583e-05	*Dynein Heavy Chain 10, Axonemal	12.9864	16.7788	30.8348
HD_21155-RA	13.5027	11.8175	13.1294	16.296	15.565	16.045	37.921	26.1927	27.0234	1.34787	5.43673e-05	*Dynein Heavy Chain 10, Axonemal	12.8165	15.9687	30.3791
HD_12615-RA	6.75431	5.0363	5.65721	3.23408	2.49887	2.7925	2.45929	1.69289	3.7988	-1.01588	0.00805606	*Dynein Heavy Chain 12, Axonemal	5.81594	2.84182	2.65033
HD_16328-RA	35.5035	25.9036	30.0802	12.4388	21.7107	14.3259	87.4928	31.0707	175.37	1.79896	0.00635052	*Dynein Heavy Chain 12, Axonemal	30.4958	16.1584	97.9778
HD_04872-RA	126.548	83.3601	101.642	29.6042	42.8973	32.6684	795.73	315.538	1005.59	2.87413	5.12216e-05	*Dynein Heavy Chain 8, Axonemal	103.85	35.0567	705.619
HD_16326-RA	21.5902	19.5871	19.2528	10.262	12.884	12.7001	107.02	48.048	51.7196	1.87715	0.000122	*Dynein Heavy Chain Region D6 P-Loop Domain; Dynein Heavy Chain, C-Terminal Domain; Dynein Heavy Chain Aaa Lid Domain	20.1433	11.9487	68.9292
HD_19937-RA	34.1266	40.3308	38.5153	59.592	73.1391	64.9926	198.514	122.301	78.3441	1.92171	0.000101645	*Dynein Heavy Chain, C-Terminal Domain	37.6576	65.9079	133.053
HD_19938-RA	18.2917	22.093	20.3428	37.026	45.2753	42.3466	90.1248	51.1996	41.2112	1.68987	0.000141772	*Dynein Heavy Chain, C-Terminal Domain	20.2425	41.5493	60.8452
HD_20336-RA	6.98596	5.38979	6.30598	0.608255	0.385042	0.695065	9.45433	4.71408	33.3068	1.46683	0.0341144	*Dynein Heavy Chain, Domain-1	6.22724	0.562787	15.8251
HD_13607-RA	1.07321	0.630168	1.02003	0.169167	0.226242	0.156074	1.1134	0.533467	7.40848	1.86773	0.0424631	*Dynein Heavy Chain, Domain-1; Dynein Heavy Chain	0.907803	0.183828	3.01845
HD_23902-RA	1.05971	0.615341	0.96216	0.21063	0.241827	0.162577	1.1134	0.533467	7.41407	1.9146	0.0388321	*Dynein Heavy Chain, Domain-1; Dynein Heavy Chain	0.879069	0.205011	3.02031
HD_23916-RA	1.07321	0.630168	0.96216	0.169167	0.226242	0.162577	1.1134	0.533467	7.40848	1.89848	0.0398037	*Dynein Heavy Chain, Domain-1; Dynein Heavy Chain	0.888511	0.185995	3.01845
HD_03596-RA	27.5658	20.9957	26.4486	4.60234	7.81906	5.77627	137.6	61.6047	203.195	2.53441	0.000118308	*Dynein Heavy Chain, Domain-1; Dynein Heavy Chain, Domain-2; Dynein Heavy Chain, Aaa Module D4; Dynein Heavy Chain, Coiled Coil Stalk; Dynein Heavy Chain; P-Loop Containing Nucleoside Triphosphate Hydrolase; Dynein Heavy Chain, Hydrolytic Atp-Binding Dynein Motor Region; Dynein Heavy Chain, Atp-Binding Dynein Motor Region	25.0034	6.06589	134.133
HD_01931-RA	32.1071	30.7819	35.8387	6.83302	6.83563	8.26657	204.097	165.077	111.76	2.38454	3.32058e-06	*Dynein Regulatory Complex Protein 11	32.9092	7.31174	160.312
HD_15727-RA	9.81409	11.091	14.3528	5.22428	3.81549	3.8636	145.954	81.4239	64.4316	3.14901	4.44763e-06	*Dynein Regulatory Complex Subunit 2	11.7526	4.30112	97.2699
HD_07095-RA	22.4091	23.7833	24.1915	6.84132	6.74427	7.11514	49.2097	61.1505	34.8306	1.14512	0.00031577	*Dynein Regulatory Complex Subunit 3	23.4613	6.90024	48.3969
HD_17850-RA	10.9885	11.0613	11.3434	1.07803	0.67174	0.918082	48.5318	55.7828	29.0748	2.0972	1.62763e-05	*Dynein Regulatory Complex Subunit 5	11.1311	0.889283	44.4631
HD_04287-RA	4.20291	4.81656	5.1919	11.2189	9.73352	11.323	46.0725	31.7178	18.6542	2.86124	5.78859e-06	*Dynein Regulatory Complex Subunit 7	4.73713	10.7585	32.1482
HD_28215-RA	5.29718	5.60004	4.71965	9.24822	7.48614	8.64566	47.4072	37.1139	23.0178	2.88369	1.92463e-06	*Dynein Regulatory Complex Subunit 7	5.20562	8.46001	35.8463
HD_26365-RA	15.1917	14.3263	15.0693	0.0750472	0.164979	0.172906	6.78568	7.34426	5.96823	-1.04684	0.000454588	*Dystonin	14.8624	0.137644	6.69939
HD_12618-RA	43.3602	40.8942	40.1069	0.207313	0.67174	0.726815	0.239269	0.16516	0.427571	-7.05746	1.2703e-07	*Dystroglycan, Isoform D	41.4538	0.535289	0.277333
HD_12620-RA	11.6095	6.49444	9.89651	0.16585	0.295566	0.11476	0.0398782	0	0.13156	-7.03763	4.93946e-07	*Dystroglycan-Related	9.33349	0.192059	0.0571461
HD_15758-RA	0.775678	0.575306	0.566589	3.23076	3.85257	3.69911	3.51925	2.20778	3.99877	2.4433	1.56578e-05	*E3 Sumo-Protein Ligase Kiaa1586	0.639191	3.59414	3.24193
HD_20249-RA	6.42735	5.06952	7.58501	4.298	7.92278	6.78348	12.0121	13.9552	10.5182	1.03461	0.00334953	*E3 Sumo-Protein Ligase Ranbp2	6.36062	6.33475	12.1619
HD_10721-RA	15.6053	14.442	20.6707	167.923	256.643	175.335	24.3325	27.4372	42.7406	1.00609	0.00562489	*E3 Ubiquitin-Protein Ligase Mylip	16.906	199.967	31.5034
HD_20418-RA	4.88086	4.36551	3.56998	0.565134	0.490371	0.340073	0.46498	0.919116	0.953811	-2.33431	3.08038e-05	*E3 Ubiquitin-Protein Ligase Nhlrc1	4.27211	0.465193	0.779302
HD_25466-RA	4.66189	4.16237	3.4658	0.565134	0.490371	0.340073	0.491699	0.836536	0.970256	-2.29558	2.73409e-05	*E3 Ubiquitin-Protein Ligase Nhlrc1	4.09669	0.465193	0.766164
HD_17241-RA	12.7705	13.1668	11.8353	9.78515	9.16254	8.03322	60.0167	48.1029	31.5416	1.98743	1.23423e-05	*E3 Ubiquitin-Protein Ligase Rfwd3	12.5909	8.99364	46.5537
HD_22988-RA	34.896	40.7954	33.2777	13.8555	15.3337	16.5764	3.82831	7.71421	6.06821	-2.5228	3.99764e-06	*E3 Ubiquitin-Protein Ligase Rnf213-Alpha	36.3231	15.2552	5.87025
HD_23675-RA	102.071	111.179	100.183	46.062	62.2212	52.877	34.8723	28.0524	32.0471	-1.61623	9.11219e-06	*E3 Ubiquitin-Protein Ligase Rnf213-Alpha	104.478	53.72	31.6573
HD_26376-RA	48.5496	47.4628	45.9256	24.5292	33.9764	27.9453	13.8098	9.82042	17.6603	-1.6707	5.5665e-05	*E3 Ubiquitin-Protein Ligase Rnf213-Alpha	47.3127	28.817	13.7635
HD_26536-RA	34.0782	31.205	32.3613	6.634	8.08937	6.53254	1.69482	1.8915	2.84926	-3.8059	1.83965e-07	*E3 Ubiquitin-Protein Ligase Rnf213-Alpha	32.5482	7.0853	2.1452
HD_01241-RA	6.59339	4.7869	5.76689	9.07158	11.0915	9.40729	1.58037	2.44932	2.48813	-1.28721	0.000475413	*E3 Ubiquitin-Protein Ligase Trim71	5.71573	9.85679	2.17261
HD_04422-RA	8.36209	8.91843	8.49508	1.81316	1.53479	1.37904	2.69577	2.11405	3.54653	-1.50979	0.000114753	*E3 Ubiquitin-Protein Ligase Trim71	8.59187	1.57566	2.78545
HD_04455-RA	6.83746	6.45618	6.06841	1.05439	0.97268	1.26313	2.04376	1.45217	2.31085	-1.6227	6.71147e-05	*E3 Ubiquitin-Protein Ligase Trim71	6.45402	1.09673	1.93559
HD_04458-RA	5.11467	5.65431	5.37131	5.1766	4.27523	4.5973	2.09959	1.7668	2.60588	-1.20387	0.000346085	*E3 Ubiquitin-Protein Ligase Trim71	5.3801	4.68304	2.15742
HD_04689-RA	3.61083	4.35305	4.04049	1.168	1.41549	1.71337	2.03379	0.605725	1.32646	-1.48444	0.00247588	*E3 Ubiquitin-Protein Ligase Trim71	4.00146	1.43229	1.32199
HD_04696-RA	3.10055	4.07192	3.18164	1.46487	1.34805	1.25012	0.902046	0.945541	1.42447	-1.53757	0.00018743	*E3 Ubiquitin-Protein Ligase Trim71	3.45137	1.35435	1.09068
HD_06571-RA	15.4704	17.1109	13.6294	13.3509	12.3332	12.3941	6.221	3.34449	6.38067	-1.42235	0.000293755	*E3 Ubiquitin-Protein Ligase Trim71	15.4036	12.6927	5.31539
HD_07248-RA	4.8868	3.91446	4.39845	0.456088	0.483653	0.612055	0	0.16516	0.3289	-4.53014	9.6888e-06	*E3 Ubiquitin-Protein Ligase Trim71	4.3999	0.517265	0.164687
HD_07610-RA	1.68041	1.63517	1.2061	1.04029	0.900401	1.00224	4.23307	4.71821	7.99721	2.01726	6.69085e-05	*E3 Ubiquitin-Protein Ligase Trim71	1.50723	0.980979	5.6495
HD_07612-RA	6.54318	7.16108	6.38701	3.56702	3.50434	3.56331	1.82682	2.00174	2.21317	-1.62251	1.43593e-05	*E3 Ubiquitin-Protein Ligase Trim71	6.69709	3.54489	2.01391
HD_08486-RA	27.1814	26.3215	25.5278	22.221	20.0176	23.5729	9.04119	8.10977	9.49503	-1.4615	1.07925e-05	*E3 Ubiquitin-Protein Ligase Trim71	26.3435	21.9372	8.882
HD_09305-RA	13.2961	16.4526	11.1437	4.62722	4.89349	5.47139	6.52846	2.8936	5.639	-1.32842	0.00136494	*E3 Ubiquitin-Protein Ligase Trim71	13.6308	4.99737	5.02036
HD_09317-RA	7.76757	6.4974	6.56902	8.23694	5.80196	6.73414	1.52574	1.30229	2.2454	-1.91878	4.26664e-05	*E3 Ubiquitin-Protein Ligase Trim71	6.94467	6.92435	1.69114
HD_09332-RA	10.9094	11.3235	10.0085	4.47256	4.24755	4.96989	3.09734	2.48318	2.88084	-1.82143	5.83092e-06	*E3 Ubiquitin-Protein Ligase Trim71	10.7471	4.56333	2.82045
HD_09333-RA	15.6737	16.4523	12.3712	1.23019	0.770889	1.24285	7.91264	4.06913	5.36535	-1.25209	0.00147159	*E3 Ubiquitin-Protein Ligase Trim71	14.8324	1.08131	5.78237
HD_10189-RA	1.07995	0.830339	1.02235	0.248775	0.555395	0.573802	19.0933	18.6288	18.4753	4.35637	1.49328e-07	*E3 Ubiquitin-Protein Ligase Trim71	0.977548	0.459324	18.7325
HD_10198-RA	5.68434	5.95234	5.45899	1.15971	1.14894	1.117	1.41408	0.708124	1.12714	-2.28089	9.96128e-06	*E3 Ubiquitin-Protein Ligase Trim71	5.69856	1.14188	1.08312
HD_10204-RA	0.561306	0.461431	0.407435	4.34942	4.09547	4.64282	6.95516	4.77395	5.76628	3.70347	2.83313e-07	*E3 Ubiquitin-Protein Ligase Trim71	0.476724	4.36257	5.8318
HD_10239-RA	10.0236	10.3235	9.00582	3.84689	3.89018	4.37007	2.36996	1.68835	3.41958	-1.85345	5.51815e-05	*E3 Ubiquitin-Protein Ligase Trim71	9.7843	4.03572	2.49263
HD_10587-RA	2.18691	2.07585	1.93879	4.06333	3.46618	5.08771	1.47549	9.00122	4.37438	1.35693	0.0247531	*E3 Ubiquitin-Protein Ligase Trim71	2.06718	4.20574	4.95036
HD_11358-RA	5.14031	4.44617	3.97625	1.14519	1.20457	1.23214	0.823884	1.42244	1.99708	-1.55423	0.000561332	*E3 Ubiquitin-Protein Ligase Trim71	4.52091	1.19397	1.41447
HD_11394-RA	6.22378	5.86872	5.58863	3.51644	3.59542	3.53385	1.25178	2.83745	1.94183	-1.44821	0.000450881	*E3 Ubiquitin-Protein Ligase Trim71	5.89371	3.54857	2.01035
HD_14785-RA	3.37621	3.02184	3.03666	2.48485	1.85212	2.04503	0.843823	0.587144	0.687073	-2.04385	1.56358e-05	*E3 Ubiquitin-Protein Ligase Trim71	3.1449	2.12733	0.706013
HD_14820-RA	6.71057	7.24115	6.42434	3.69846	3.59408	3.58626	1.80688	1.96045	2.22271	-1.6547	1.3126e-05	*E3 Ubiquitin-Protein Ligase Trim71	6.79202	3.62627	1.99668
HD_14877-RA	5.20187	5.97459	4.48699	0.606597	0.639766	0.574949	0.272368	0.276643	0.519663	-3.72064	7.75183e-07	*E3 Ubiquitin-Protein Ligase Trim71	5.22115	0.607104	0.356225
HD_16611-RA	4.04551	4.42867	4.54198	0.411723	0.508104	0.52981	2.0952	1.05579	2.374	-1.11734	0.0039035	*E3 Ubiquitin-Protein Ligase Trim71	4.33872	0.483212	1.84166
HD_17164-RA	5.14679	4.10543	3.49561	0.488014	0.368382	0.283075	0.539951	0.381107	1.35474	-2.33454	0.000281672	*E3 Ubiquitin-Protein Ligase Trim71	4.24928	0.379824	0.7586
HD_17169-RA	0.731129	0.580644	0.824709	4.79016	4.97088	3.90185	5.76161	2.41547	5.72517	2.8043	2.64805e-05	*E3 Ubiquitin-Protein Ligase Trim71	0.712161	4.5543	4.63408
HD_17393-RA	19.1692	17.5557	18.0568	19.6118	23.1079	19.5093	1.19635	2.18837	1.61161	-3.34979	3.32528e-07	*E3 Ubiquitin-Protein Ligase Trim71	18.2606	20.743	1.66544
HD_19118-RA	9.20391	8.88819	7.99678	5.60573	4.5982	5.18755	3.471	3.89406	3.50246	-1.1582	0.000139022	*E3 Ubiquitin-Protein Ligase Trim71	8.69629	5.13049	3.62251
HD_19242-RA	4.6025	4.47582	3.81189	3.06698	4.42489	3.15897	1.49543	1.75111	1.82902	-1.23452	0.000438098	*E3 Ubiquitin-Protein Ligase Trim71	4.29674	3.55028	1.69185
HD_19245-RA	23.3745	21.7676	20.3758	9.55504	10.0261	9.95699	4.6518	5.17777	5.13907	-2.02346	1.03316e-06	*E3 Ubiquitin-Protein Ligase Trim71	21.8393	9.84605	4.98954
HD_19254-RA	4.71643	4.53899	4.48294	2.41187	3.0231	3.56254	1.06236	1.47405	1.6866	-1.58722	0.000123547	*E3 Ubiquitin-Protein Ligase Trim71	4.57946	2.99917	1.40767
HD_20042-RA	5.68029	6.06978	4.89298	1.32473	1.19167	1.4609	1.14451	1.54672	1.18174	-1.9981	9.11109e-06	*E3 Ubiquitin-Protein Ligase Trim71	5.54768	1.32576	1.29099
HD_20412-RA	9.51143	10.1503	8.35213	0.595816	0.472905	0.731406	1.42166	2.74909	2.49734	-1.96043	4.8305e-05	*E3 Ubiquitin-Protein Ligase Trim71	9.33795	0.600042	2.2227
HD_20474-RA	12.4265	9.33865	10.5004	0.755032	0.936675	0.83775	1.19515	0.66064	1.39585	-3.18758	1.93802e-06	*E3 Ubiquitin-Protein Ligase Trim71	10.7552	0.843153	1.08388
HD_20494-RA	13.0283	13.9882	12.2077	11.2305	10.2564	9.32542	4.7822	3.95682	5.75313	-1.32511	9.09458e-05	*E3 Ubiquitin-Protein Ligase Trim71	13.0748	10.2708	4.83072
HD_20652-RA	7.88367	8.18477	8.01559	7.71203	8.51767	7.53593	33.6971	11.2722	18.0895	1.49296	0.00148535	*E3 Ubiquitin-Protein Ligase Trim71	8.02801	7.92187	21.0196
HD_20958-RA	10.6289	9.46231	8.10067	0.870713	1.56516	1.77228	2.31214	3.17933	3.1683	-1.59424	0.000227373	*E3 Ubiquitin-Protein Ligase Trim71	9.3973	1.40272	2.88659
HD_21046-RA	27.2157	31.3032	27.0591	4.76239	5.29735	4.55292	7.45244	4.46304	6.14419	-2.13608	4.32567e-06	*E3 Ubiquitin-Protein Ligase Trim71	28.526	4.87088	6.01989
HD_21047-RA	7.18089	7.8215	7.11275	0.566378	0.889922	0.61129	1.17322	0.792355	1.03637	-2.76681	1.80011e-06	*E3 Ubiquitin-Protein Ligase Trim71	7.37171	0.689197	1.00065
HD_21048-RA	15.78	19.3051	15.2774	9.79884	9.29608	9.31777	4.77382	6.13074	5.72747	-1.49073	1.99065e-05	*E3 Ubiquitin-Protein Ligase Trim71	16.7875	9.4709	5.54401
HD_21124-RA	3.28036	4.12797	2.84655	0.787788	0.71097	0.344281	1.12975	0.86709	1.07978	-1.62169	0.000363888	*E3 Ubiquitin-Protein Ligase Trim71	3.41829	0.614346	1.02554
HD_21594-RA	3.87893	5.10065	3.4603	0.63562	0.848543	0.822449	1.17322	0.90838	1.46361	-1.6886	0.000123459	*E3 Ubiquitin-Protein Ligase Trim71	4.14663	0.768871	1.18173
HD_21756-RA	6.51834	6.01937	5.39012	1.53992	1.6944	1.8025	2.44374	2.20447	2.77197	-1.16219	0.000280934	*E3 Ubiquitin-Protein Ligase Trim71	5.97594	1.67894	2.47339
HD_21758-RA	5.84876	5.09472	4.97198	1.45119	1.77528	1.71452	1.6039	1.52732	1.57971	-1.64862	2.05743e-05	*E3 Ubiquitin-Protein Ligase Trim71	5.30516	1.64699	1.57031
HD_21764-RA	4.62329	4.23443	3.76009	2.13491	2.45481	2.07831	1.20313	1.69702	2.03655	-1.23895	0.000636917	*E3 Ubiquitin-Protein Ligase Trim71	4.20594	2.22267	1.64557
HD_21765-RA	4.00285	4.50815	3.93227	1.14561	1.11536	1.14531	1.6709	1.83782	1.72969	-1.1406	0.000231876	*E3 Ubiquitin-Protein Ligase Trim71	4.14776	1.13543	1.74613
HD_21767-RA	8.66988	8.9472	7.76384	3.83611	4.14437	3.9818	2.73325	2.63141	3.00253	-1.49142	2.06479e-05	*E3 Ubiquitin-Protein Ligase Trim71	8.4603	3.98743	2.78907
HD_22237-RA	6.17464	5.83847	5.52642	4.33159	3.75315	3.64632	2.47046	1.97573	3.53009	-1.02058	0.0023926	*E3 Ubiquitin-Protein Ligase Trim71	5.84651	3.91035	2.65876
HD_22241-RA	3.39619	3.54911	3.02567	1.81274	1.90076	1.80288	1.3431	1.14786	1.756	-1.11322	0.000898662	*E3 Ubiquitin-Protein Ligase Trim71	3.32365	1.83879	1.41565
HD_22243-RA	5.30852	5.31476	5.17772	2.16476	1.86448	1.66173	1.97238	1.35927	2.35164	-1.35883	0.000325097	*E3 Ubiquitin-Protein Ligase Trim71	5.267	1.89699	1.89443
HD_22247-RA	6.49782	6.80315	6.18127	2.09925	2.12727	1.85529	3.05228	2.63802	3.14824	-1.03124	0.000405728	*E3 Ubiquitin-Protein Ligase Trim71	6.49408	2.02727	2.94618
HD_22249-RA	9.15802	9.82439	8.24072	2.65153	2.4274	2.65441	3.82592	4.08482	4.69736	-1.00101	0.000468817	*E3 Ubiquitin-Protein Ligase Trim71	9.07438	2.57778	4.2027
HD_22252-RA	7.86963	6.91168	7.10349	2.52009	2.43089	1.73479	1.84437	2.02486	4.23492	-1.31132	0.00281936	*E3 Ubiquitin-Protein Ligase Trim71	7.29494	2.22859	2.70138
HD_22254-RA	3.60516	3.33025	3.68544	1.56604	1.67962	1.4303	1.61945	1.06487	1.73166	-1.15132	0.000943249	*E3 Ubiquitin-Protein Ligase Trim71	3.54028	1.55865	1.472
HD_22713-RA	11.0652	10.7093	10.8885	5.39469	4.35395	4.52423	2.75718	3.06702	2.64436	-1.84304	4.44069e-06	*E3 Ubiquitin-Protein Ligase Trim71	10.8877	4.75763	2.82285
HD_23616-RA	8.192	9.82884	8.63282	9.04588	6.89206	8.14148	1.26613	1.25604	1.632	-2.56464	1.34852e-06	*E3 Ubiquitin-Protein Ligase Trim71	8.88455	8.02647	1.38473
HD_23942-RA	5.28179	5.5182	5.05272	0.616133	0.457052	0.457129	1.13454	0.618937	0.673259	-2.60125	5.15114e-06	*E3 Ubiquitin-Protein Ligase Trim71	5.28423	0.510105	0.808911
HD_23944-RA	7.93497	8.75088	7.64317	0.934151	0.893952	0.661019	0.436667	0.261366	0.537423	-4.15799	2.91445e-07	*E3 Ubiquitin-Protein Ligase Trim71	8.10967	0.829707	0.411819
HD_24644-RA	10.3068	10.4667	5.64766	1.18997	1.25266	0.654899	16.2903	38.0054	23.1326	1.65502	0.00117038	*E3 Ubiquitin-Protein Ligase Trim71	8.80707	1.03251	25.8094
HD_24821-RA	3.48636	3.38897	2.75829	2.94094	3.13757	3.41488	10.4597	10.9047	9.13093	1.76467	7.76865e-06	*E3 Ubiquitin-Protein Ligase Trim71	3.21121	3.16446	10.1651
HD_24823-RA	0.72546	0.876897	0.596395	0.289408	0.0827584	0.153014	3.61456	1.99224	4.96903	2.37837	0.000174536	*E3 Ubiquitin-Protein Ligase Trim71	0.732917	0.17506	3.52528
HD_24867-RA	23.1726	26.0237	23.9145	35.3592	30.2584	33.0881	11.2816	10.2676	8.3965	-1.18434	6.88532e-05	*E3 Ubiquitin-Protein Ligase Trim71	24.3703	32.9019	9.98188
HD_25008-RA	15.1388	13.6591	15.471	12.5478	11.508	13.6282	3.85144	4.62861	5.36502	-1.56846	2.16892e-05	*E3 Ubiquitin-Protein Ligase Trim71	14.7563	12.5613	4.61502
HD_25576-RA	4.5269	5.03749	5.32733	2.07313	1.5673	1.56839	2.2922	1.7891	2.10069	-1.15994	0.000445653	*E3 Ubiquitin-Protein Ligase Trim71	4.96391	1.73627	2.06066
HD_24034-RA	5.26478	4.71514	5.00613	0	0	0	0.0398782	0.08258	0.13156	-5.66796	6.7975e-07	*E3 Ubiquitin-Protein Ligase Ubr4	4.99535	0	0.0846728
HD_24035-RA	5.23778	3.11377	3.77138	0	0	0	0.0398782	0	0.13156	-5.83042	7.50433e-06	*E3 Ubiquitin-Protein Ligase Ubr4	4.04098	0	0.0571461
HD_27607-RA	19.0137	16.258	18.1034	49.8077	54.8412	48.9908	35.0063	30.9155	39.4898	1.08768	0.000132053	*E3 Ubiquitin-Protein Ligase Ubr4	17.7917	51.2132	35.1372
HD_27608-RA	6.98812	5.24389	6.87257	29.7726	34.3101	29.2509	9.65731	8.0722	22.7872	1.19876	0.00928594	*E3 Ubiquitin-Protein Ligase Ubr4	6.36819	31.1112	13.5056
HD_17445-RA	3.41536	5.41945	3.87816	3.52266	3.61504	3.50478	1.41847	1.87622	1.61589	-1.26281	0.000450243	*Eap30 Subunit Of Ell Complex	4.23765	3.54749	1.63686
HD_16215-RA	6.74972	6.99857	15.4235	0.621938	0.564262	0.573802	33.7569	52.3145	49.5268	2.31835	6.24915e-05	*Ef-Hand 1, Calcium-Binding Site	9.72393	0.586667	45.1994
HD_20390-RA	2.2679	1.69033	4.3261	0	0.0134348	0	14.8746	7.88639	11.6868	2.15656	0.000279546	*Ef-Hand 1, Calcium-Binding Site	2.76145	0.00447827	11.4826
HD_11602-RA	11.8525	16.3399	15.5393	5.72183	5.07836	5.50849	77.8024	69.4498	39.2049	2.19291	1.2999e-05	*Ef-Hand Calcium Binding Domain 1	14.5772	5.43623	62.1524
HD_04790-RA	4.13083	3.20274	3.67502	1.49265	0.940437	1.26236	6.57991	7.8451	6.90691	1.05595	0.00102772	*Ef-Hand Domain Pair	3.66953	1.23182	7.11064
HD_06841-RA	24.515	20.195	23.7285	2.19751	2.84818	2.52473	129.046	69.6563	88.4084	2.17213	9.31761e-06	*Ef-Hand Domain Pair	22.8128	2.52347	95.7035
HD_10256-RA	10.9075	11.1503	8.91264	71.1911	55.5395	56.003	5.42344	58.5492	33.3505	1.7552	0.0183279	*Ef-Hand Domain Pair	10.3235	60.9112	32.4411
HD_13650-RA	0.431982	0.889649	0.892132	1.96242	1.20457	2.11656	4.35829	2.54636	2.12141	2.12679	0.000371689	*Ef-Hand Domain Pair	0.737921	1.76118	3.00868
HD_14638-RA	11.4745	10.4385	10.9093	6.55108	6.12627	7.30641	25.203	21.6773	24.7004	1.22985	4.74815e-05	*Ef-Hand Domain Pair	10.9408	6.66125	23.8602
HD_17779-RA	61.9624	55.7611	89.6473	4.87185	4.16479	4.39915	1665.02	842.994	1079.66	4.21486	5.59079e-07	*Ef-Hand Domain Pair	69.1236	4.47859	1195.89
HD_01212-RA	95.495	69.6299	94.5377	7.33887	11.0703	8.9513	283.614	202.631	306.979	1.71654	5.8604e-05	*Ef-Hand Domain Pair; Ef-Hand 1, Calcium-Binding Site	86.5542	9.12015	264.408
HD_03771-RA	27.7548	27.757	25.1174	18.6581	17.4384	16.8315	3.30989	9.33154	8.51852	-1.82146	0.00029437	*Ef-Hand Domain Pair; Ef-Hand 1, Calcium-Binding Site	26.8764	17.6427	7.05332
HD_05576-RA	3693.1	3921.25	4354.73	3159.25	2369.05	2870.56	13610.3	8808.57	9455.2	1.51686	0.000257179	*Ef-Hand Domain Pair; Ef-Hand 1, Calcium-Binding Site	3989.7	2799.62	10624.7
HD_05579-RA	41.8369	44.1539	50.7494	43.5079	40.7053	39.1111	22.4714	16.7687	17.8011	-1.15723	0.000105974	*Ef-Hand Domain Pair; Ef-Hand 1, Calcium-Binding Site	45.5801	41.1081	19.0137
HD_11294-RA	33.5426	20.6888	26.4254	30.9518	16.2583	23.325	12.842	8.149	10.0676	-1.2734	0.00168334	*Ef-Hand Domain Pair; Ef-Hand 1, Calcium-Binding Site	26.8856	23.5117	10.3529
HD_16309-RA	26.0879	22.3803	22.8149	2.31319	1.8712	1.6449	10.3201	11.3861	7.71272	-1.17608	0.000260094	*Ef-Hand Domain Pair; Ef-Hand 1, Calcium-Binding Site	23.7611	1.9431	9.80631
HD_26038-RA	1.66286	1.55689	1.3667	0.0240483	0.188087	0.130827	2.25432	4.01298	3.01174	1.11713	0.00617605	*Ef-Hand Domain Pair; Ef-Hand 1, Calcium-Binding Site	1.52882	0.114321	3.09301
HD_01774-RA	4.02283	4.35928	4.71676	0.912175	0.994176	1.30062	29.3903	15.236	11.3471	2.19427	8.66401e-05	*Ef-Hand Domain Pair; Ef-Hand Calcium-Binding Domain-Containing Protein 10	4.36629	1.06899	18.6578
HD_06438-RA	7.2087	10.142	10.2148	1.61704	1.55844	1.83616	38.4825	42.7352	26.4107	2.06659	8.44332e-06	*Ef-Hand Domain; Ef-Hand Domain Pair	9.1885	1.67055	35.8761
HD_04737-RA	43.1442	51.4217	41.3512	15.0094	9.45811	12.2028	11.2058	7.47349	5.55842	-2.38534	1.21638e-05	*Ef-Hand Domain; Ef-Hand Domain Pair; Calmodulin	45.3057	12.2235	8.07923
HD_01842-RA	0.539977	0.35586	0.347246	0.290238	0.0268696	0.11476	7.53698	16.516	10.0644	4.85929	2.81415e-06	*Ef-Hand Domain; Ef-Hand Domain Pair; Ef-Hand 1, Calcium-Binding Site	0.414361	0.143956	11.3724
HD_10113-RA	16.7123	17.022	29.5448	0.456088	0.429914	0.497295	376.49	381.458	165.141	3.96244	2.23153e-06	*Ef-Hand Domain; Ef-Hand Domain Pair; Ef-Hand 1, Calcium-Binding Site	21.093	0.461099	307.696
HD_16030-RA	24.893	27.0453	30.3551	0.207313	0.134348	0.11476	563.081	359.76	496.146	4.21367	9.78966e-08	*Ef-Hand Domain; Ef-Hand Domain Pair; Ef-Hand 1, Calcium-Binding Site	27.4311	0.15214	472.996
HD_17790-RA	71.898	68.7699	57.8164	25.6238	22.5973	22.7225	10.3683	7.10188	19.3722	-2.31313	5.7258e-05	*Ef-Hand Domain; Ef-Hand Domain Pair; Ef-Hand 1, Calcium-Binding Site	66.1614	23.6479	12.2808
HD_02649-RA	121.495	141.514	121.623	96.3125	72.3868	80.906	45.3814	59.9254	45.0044	-1.25128	9.59585e-05	*Ef-Hand Domain; Ef-Hand Domain Pair; Ef-Hand 1, Calcium-Binding Site; Calcium Uptake Protein 1/2/3	128.21	83.2017	50.1038
HD_03668-RA	19.5809	15.9395	17.6106	12.6875	20.7702	14.5363	3.58904	2.14708	13.748	-1.31964	0.0444039	*Ef-Hand Domain; Ef-Hand Domain Pair; Ef-Hand 1, Calcium-Binding Site; Recoverin Family	17.7103	15.998	6.49472
HD_17295-RA	47.41	52.7265	53.389	58.089	42.3196	47.6638	11.9635	23.9895	12.7613	-1.55541	0.000239644	*Ef-Hand Domain; Ef-Hand Domain Pair; Ef-Hand 1, Calcium-Binding Site; Recoverin Family	51.1752	49.3575	16.2381
HD_17296-RA	70.2781	89.8842	68.8415	13.3924	9.48498	12.7766	11.6046	18.7457	10.5906	-2.38119	6.69864e-06	*Ef-Hand Domain; Ef-Hand Domain Pair; Ef-Hand 1, Calcium-Binding Site; Recoverin Family	76.3346	11.8847	13.6469
HD_02932-RA	12.5815	11.9806	13.7451	2.23898	2.04209	1.6449	94.9899	59.2099	56.9327	2.56438	2.06977e-06	*Ef-Hand Domain-Containing Family Member B	12.7691	1.97532	70.3775
HD_02934-RA	8.09966	8.0365	10.0123	1.61704	1.26287	1.10935	82.5479	51.9428	30.3904	2.75452	1.56218e-05	*Ef-Hand Domain-Containing Family Member B	8.71614	1.32975	54.9604
HD_17593-RA	16.0373	12.8109	15.9733	3.6487	5.10523	4.24613	106.116	74.6111	80.0215	2.64287	9.57167e-07	*Ef-Hand Domain-Containing Family Member C2	14.9405	4.33335	86.9162
HD_17595-RA	21.6261	20.5509	20.3139	4.51941	5.53514	5.31723	212.631	146.827	82.7185	2.92216	5.13658e-06	*Ef-Hand Domain-Containing Family Member C2	20.8303	5.12393	147.392
HD_06596-RA	241.946	185.546	348.02	0.987637	1.79274	1.70037	6044.31	2894.2	7586.55	4.5207	3.58561e-06	*Egf-Like Domain; Cadherin-Like; Immunoglobulin Subtype 2; Immunoglobulin Subtype; Egf-Like, Conserved Site; Immunoglobulin I-Set; Immunoglobulin; Cadherin-Like Superfamily; Cadherin Conserved Site; Immunoglobulin-Like Domain Superfamily; Cadherin	258.504	1.49358	5508.35
HD_09266-RA	64.678	68.1347	56.1358	97.582	92.5457	95.2128	0.917199	0.185805	1.51294	-6.02337	1.02533e-06	*Egf-Like Domain; Egf-Like Calcium-Binding Domain; Na-Ca Exchanger/Integrin-Beta4; Egf-Like, Conserved Site; Calx-Like Domain Superfamily	62.9828	95.1135	0.871982
HD_02192-RA	15.6188	17.7337	12.6166	0.82925	0.349305	0.573802	0.598173	1.07354	0.920921	-4.03361	8.40814e-07	*Egf-Like Domain; Egf-Like, Conserved Site	15.323	0.584119	0.864212
HD_11847-RA	9.99093	9.47832	7.64462	0.704863	0.366233	0.564238	0.313044	0.4769	0.842972	-3.9072	2.09875e-06	*Egf-Like Domain; Egf-Like, Conserved Site	9.03796	0.545111	0.544305
HD_11264-RA	24.785	26.7784	21.4424	7.38572	6.6591	7.40854	0.977017	0.90838	1.15115	-4.4689	2.97054e-08	*Egf-Like Domain; Egf-Like, Conserved Site; Fibronectin Type Iii Superfamily	24.3353	7.15112	1.01218
HD_18546-RA	7.54321	8.64383	7.71812	3.63419	3.46323	3.36898	50.5421	83.3233	45.5951	3.0093	7.69342e-07	*Egf-Like Domain; Egf-Like, Conserved Site; Immunoglobulin-Like Domain Superfamily	7.96839	3.4888	59.8202
HD_01161-RA	12.0145	11.951	13.0796	19.363	33.7482	26.2801	6.221	1.73418	6.01888	-1.29222	0.0112505	*Egf-Like Domain; Laminin G Domain; Concanavalin A-Like Lectin/Glucanase Domain Superfamily	12.3483	26.4638	4.65802
HD_08814-RA	59.3435	42.3028	60.1314	3.13042	4.98431	4.32264	4.10746	4.62448	8.45274	-3.12129	5.38336e-06	*Egf-Like Domain; Lipid Transport Protein, N-Terminal; Egf-Like Calcium-Binding Domain; Fibronectin Type Iii; Lipovitellin-Phosvitin Complex, Superhelical Domain; Egf-Like, Conserved Site; Fibronectin Type Iii Superfamily	53.9259	4.14579	5.72823
HD_22778-RA	15.4434	9.75886	14.3985	50.3052	64.7921	56.3576	1.61188	1.80974	3.23375	-2.45445	2.05284e-05	*Egf-Like Domain; Na-Ca Exchanger/Integrin-Beta4; Growth Factor Receptor Cysteine-Rich Domain Superfamily; Tyrosine-Protein Kinase Ephrin Type A/B Receptor-Like; Egf-Like, Conserved Site; Iggfc-Binding Protein, N-Terminal; Sushi/Scr/Ccp Superfamily; Calx-Like Domain Superfamily	13.2003	57.1516	2.21846
HD_11906-RA	137.625	151.524	189.717	78.3244	98.403	83.1297	27.4984	34.7951	27.1747	-2.31767	1.53821e-06	*Egf-Like Domain; Srcr Domain; Srcr-Like Domain; Srcr-Like Domain Superfamily	159.622	86.619	29.8228
HD_12239-RA	18.1702	11.6247	14.5843	7.05568	5.58888	6.50308	1.99391	3.88126	2.89432	-2.23681	2.13235e-05	*Egf-Like Domain; Von Willebrand Factor, Type A; Egf-Like, Conserved Site; Von Willebrand Factor A-Like Domain Superfamily	14.7931	6.38255	2.92317
HD_16306-RA	168.597	120.721	317.861	517.61	905.808	706.457	0.853394	2.14708	8.53135	-5.5881	5.42575e-05	*Egf-Like Domain; Von Willebrand Factor, Type A; Egf-Like, Conserved Site; Von Willebrand Factor A-Like Domain Superfamily	202.393	709.958	3.84394
HD_23934-RA	19.5156	8.79062	16.4673	17.3521	14.2218	14.1553	0.365683	2.16442	3.75177	-2.70762	0.00128879	*Egf-Like Domain; Von Willebrand Factor, Type A; Egf-Like, Conserved Site; Von Willebrand Factor A-Like Domain Superfamily	14.9245	15.2431	2.09396
HD_26061-RA	12.6104	5.41678	10.7655	13.2518	10.6745	10.408	0.192612	0.578473	1.6422	-3.42101	0.000196032	*Egf-Like Domain; Von Willebrand Factor, Type A; Egf-Like, Conserved Site; Von Willebrand Factor A-Like Domain Superfamily	9.59754	11.4448	0.804428
HD_07549-RA	27.4848	26.9564	25.5804	153.826	187.698	164.337	90.8825	50.3325	56.834	1.41139	0.000168416	*Egf-Like, Conserved Site	26.6739	168.62	66.0163
HD_10599-RA	293.118	238.424	313.705	29.0101	40.0296	36.5615	2.92228	5.55681	8.17482	-5.55194	2.99301e-07	*Egf-Like, Conserved Site	281.749	35.2004	5.5513
HD_26807-RA	8.20766	10.661	7.39344	45.8161	28.4549	35.8435	30.6863	21.2024	16.1655	1.47702	0.0004206	*Egf-Like, Conserved Site	8.75402	36.7048	22.6847
HD_10602-RA	4.87924	3.39045	5.87193	0.877762	1.07667	0.872943	0.411942	0.128412	2.98707	-1.83436	0.0344115	*Egf-Like-Domain, Multiple 7	4.71387	0.942457	1.17581
HD_25330-RA	14.0124	11.7532	9.64099	0.3317	0.134348	0.11476	2.85807	4.56957	4.70328	-1.4362	0.000790298	*Egf-Like-Domain, Multiple 7	11.8022	0.193603	4.04364
HD_11843-RA	0.647973	0.504134	0.954926	27.5311	17.3846	21.6132	1.55525	20.8102	8.81453	3.97552	0.000494214	*Egf-Like-Domain, Multiple 7, 8	0.702344	22.1763	10.3933
HD_16941-RA	31.3613	20.3359	23.2388	94.8447	115.044	107.309	2.97093	2.41547	3.89681	-2.90048	1.44302e-06	*Egf-Like-Domain, Multiple 7, 8	24.9787	105.733	3.0944
HD_23935-RA	11.0088	4.35038	10.3199	4.68236	3.14375	3.8066	1.04082	2.76065	3.71065	-1.65984	0.00608812	*Egf-Like-Domain, Multiple 7, 8	8.55968	3.87757	2.50404
HD_01448-RA	111.652	108.461	82.172	6.81437	7.06886	6.62664	2.60285	1.75606	3.01108	-5.24173	3.87824e-08	*Egf-Type Aspartate/Asparagine Hydroxylation Site; Egf-Like Domain; Egf-Like Calcium-Binding Domain; Egf-Like, Conserved Site; Egf-Like Calcium-Binding, Conserved Site	100.762	6.83662	2.45667
HD_08956-RA	20.5218	18.3042	26.5406	12.9127	11.7143	11.9596	122.973	127.818	144.744	2.7012	4.55447e-07	*Egf-Type Aspartate/Asparagine Hydroxylation Site; Egf-Like Domain; Egf-Like Calcium-Binding Domain; Egf-Like, Conserved Site; Egf-Like Calcium-Binding, Conserved Site	21.7889	12.1955	131.845
HD_01001-RA	209.763	166.057	154.611	2.11459	3.3587	3.04115	0.717808	1.38322	1.23338	-7.20084	2.60038e-08	*Egf-Type Aspartate/Asparagine Hydroxylation Site; Egf-Like Domain; Egf-Like Calcium-Binding Domain; Follistatin-Like, N-Terminal; Growth Factor Receptor Cysteine-Rich Domain Superfamily; Egf-Like, Conserved Site; Concanavalin A-Like Lectin/Glucanase Domain Superfamily; Egf-Like Calcium-Binding, Conserved Site	176.81	2.83815	1.11147
HD_08010-RA	4.83955	2.08326	5.4017	17.117	18.6228	17.2427	17.5995	9.55162	75.4004	3.17247	0.00133177	*Egf-Type Aspartate/Asparagine Hydroxylation Site; Egf-Like Domain; Egf-Like Calcium-Binding Domain; Growth Factor Receptor Cysteine-Rich Domain Superfamily; Egf-Like, Conserved Site; Egf-Like Calcium-Binding, Conserved Site	4.10817	17.6608	34.1838
HD_08495-RA	25.1268	31.5541	18.8262	2.28458	2.39999	2.3698	8.6795	5.70835	9.16678	-1.56806	0.000124924	*Egf-Type Aspartate/Asparagine Hydroxylation Site; Egf-Like Domain; Egf-Like Calcium-Binding Domain; Growth Factor Receptor Cysteine-Rich Domain Superfamily; Tyrosine-Protein Kinase Ephrin Type A/B Receptor-Like; Egf-Like, Conserved Site; Egf-Like Calcium-Binding, Conserved Site; Complement Clr-Like Egf Domain; Iggfc-Binding Protein, N-Terminal	25.169	2.35146	7.85154
HD_00065-RA	15.3686	8.60824	13.9659	4.35813	7.63903	3.13257	1.34669	0.538009	4.92496	-2.3379	0.00571561	*Egf-Type Aspartate/Asparagine Hydroxylation Site; Egf-Like Domain; Egf-Like Calcium-Binding Domain; Immunoglobulin Subtype 2; Immunoglobulin Subtype; Fibronectin Type Iii; Egf-Like, Conserved Site; Immunoglobulin I-Set; Egf-Like Calcium-Binding, Conserved Site; Fibronectin Type Iii Superfamily; Immunoglobulin-Like Domain Superfamily	12.6476	5.04324	2.26988
HD_18882-RA	15.4647	10.83	16.23	96.3771	101.182	98.9551	13.7329	30.0265	46.1424	1.18929	0.0109815	*Egf-Type Aspartate/Asparagine Hydroxylation Site; Egf-Like Domain; Egf-Like Calcium-Binding Domain; Leucine-Rich Repeat, Cysteine-Containing Subtype; Dna Helicase Pif1-Like; Egf-Like, Conserved Site; Concanavalin A-Like Lectin/Glucanase Domain Superfamily; Egf-Like Calcium-Binding, Conserved Site; Helitron Helicase-Like Domain; P-Loop Containing Nucleoside Triphosphate Hydrolase; Papain-Like Cys…	14.1749	98.838	29.9673
HD_00238-RA	150.147	146.021	132.127	108.59	174.518	133.504	33.9364	45.1713	54.2357	-1.57523	9.34297e-05	*Egf-Type Aspartate/Asparagine Hydroxylation Site; Egf-Like Domain; Laminin G Domain; Egf-Like Calcium-Binding Domain; Cadherin-Like; Egf-Like, Conserved Site; Concanavalin A-Like Lectin/Glucanase Domain Superfamily; Cadherin-Like Superfamily; Cadherin Conserved Site	142.765	138.871	44.4478
HD_15854-RA	587.106	494.1	481.639	9.47419	9.61476	8.9513	1.07671	0.763865	2.35164	-8.40616	4.80899e-08	*Egf-Type Aspartate/Asparagine Hydroxylation Site; Egf-Like Domain; Srcr Domain; Egf-Like Calcium-Binding Domain; Follistatin-Like, N-Terminal; Growth Factor Receptor Cysteine-Rich Domain Superfamily; Egf-Like, Conserved Site; Concanavalin A-Like Lectin/Glucanase Domain Superfamily; Srcr-Like Domain; Egf-Like Calcium-Binding, Conserved Site; Srcr-Like Domain Superfamily	520.948	9.34675	1.39741
HD_21262-RA	33.9827	30.8785	27.4017	15.8325	13.8008	14.2857	9.83716	10.2003	13.5073	-1.35048	6.02697e-05	*Egf-Type Aspartate/Asparagine Hydroxylation Site; Egf-Like Domain; Srcr Domain; Egf-Like Calcium-Binding Domain; Immunoglobulin Subtype; Fibronectin Type Iii; Growth Factor Receptor Cysteine-Rich Domain Superfamily; Egf-Like, Conserved Site; Srcr-Like Domain; Egf-Like Calcium-Binding, Conserved Site; Fibronectin Type Iii Superfamily; Srcr-Like Domain Superfamily	30.7543	14.6397	11.1816
HD_09495-RA	32.2636	33.4063	26.7379	3.89748	4.94401	4.11224	8.56066	13.4676	10.6169	-1.39597	8.78901e-05	*Egf-Type Aspartate/Asparagine Hydroxylation Site; Gnat Domain; Egf-Like Domain; Egf-Like Calcium-Binding Domain; Fibronectin Type Iii; Growth Factor Receptor Cysteine-Rich Domain Superfamily; Egf-Like, Conserved Site; Acyl-Coa N-Acyltransferase; Egf-Like Calcium-Binding, Conserved Site; Fibronectin Type Iii Superfamily; Yith, Acetyltransferase (Gnat) Domain	30.8026	4.31791	10.8817
HD_09480-RA	23.6178	16.9033	29.8244	175.992	170.811	165.202	49.2038	38.5095	121.398	1.68387	0.00246145	*Egf-Type Aspartate/Asparagine Hydroxylation Site; Gps Motif; Egf-Like Domain; Gpcr, Family 2, Secretin-Like; Egf-Like Calcium-Binding Domain; Fibronectin Type Iii; Growth Factor Receptor Cysteine-Rich Domain Superfamily; Egf-Like, Conserved Site; Egf-Like Calcium-Binding, Conserved Site; Fibronectin Type Iii Superfamily	23.4485	170.668	69.7038
HD_23476-RA	29.7528	20.6695	28.6151	2.5429	2.15629	2.62686	1.43562	1.15612	1.03045	-4.34524	8.53346e-08	*Egf-Type Aspartate/Asparagine Hydroxylation Site; Sushi/Scr/Ccp Domain; Egf-Like Domain; Egf-Like Calcium-Binding Domain; Egf-Like, Conserved Site; Egf-Like Calcium-Binding, Conserved Site; Sushi/Scr/Ccp Superfamily	26.3458	2.44202	1.20739
HD_27479-RA	8.6742	9.03972	7.67789	7.1245	8.05202	6.56008	3.51606	2.95348	3.72973	-1.206	0.000148563	*Egf-Type Aspartate/Asparagine Hydroxylation Site; Sushi/Scr/Ccp Domain; Egf-Like Domain; Egf-Like Calcium-Binding Domain; Immunoglobulin Subtype 2; Immunoglobulin Subtype; Growth Factor Receptor Cysteine-Rich Domain Superfamily; Tyrosine-Protein Kinase Ephrin Type A/B Receptor-Like; Egf-Like, Conserved Site; Egf-Like Calcium-Binding, Conserved Site; Sushi/Scr/Ccp Superfamily; Hect, E3 Ligase Cat…	8.46394	7.24554	3.39976
HD_09440-RA	3.41887	3.00731	2.84684	0.0990954	0.126019	0.0765069	0.374855	0.237418	0.684771	-2.6834	2.08124e-05	*Egf-Type Aspartate/Asparagine Hydroxylation Site; Sushi/Scr/Ccp Domain; Egf-Like Domain; Egf-Like Calcium-Binding Domain; Immunoglobulin Subtype 2; Immunoglobulin Subtype; Immunoglobulin-Like Domain; Tyrosine-Protein Kinase Ephrin Type A/B Receptor-Like; Egf-Like, Conserved Site; Immunoglobulin; Egf-Like Calcium-Binding, Conserved Site; Iggfc-Binding Protein, N-Terminal; Sushi/Scr/Ccp Superfamil…	3.091	0.10054	0.432348
HD_18927-RA	1.65368	1.20103	0.515949	2.38409	2.78101	2.46084	5.52313	4.59145	8.89774	2.6021	0.000100895	*Egf-Type Aspartate/Asparagine Hydroxylation Site; Sushi/Scr/Ccp Domain; Egf-Like Domain; Thrombospondin Type-1 (Tsp1) Repeat; Egf-Like Calcium-Binding Domain; Growth Factor Receptor Cysteine-Rich Domain Superfamily; Tyrosine-Protein Kinase Ephrin Type A/B Receptor-Like; Egf-Like, Conserved Site; Egf-Like Calcium-Binding, Conserved Site; Complement Clr-Like Egf Domain; Iggfc-Binding Protein, N-Te…	1.12355	2.54198	6.33744
HD_25897-RA	37.4013	23.96	31.5097	44.5805	34.7935	35.0868	4.17047	4.4523	6.76976	-2.48234	6.28895e-06	*Egf-Type Aspartate/Asparagine Hydroxylation Site; Sushi/Scr/Ccp Domain; Egf-Like Domain; Thrombospondin Type-1 (Tsp1) Repeat; Egf-Like Calcium-Binding Domain; Growth Factor Receptor Cysteine-Rich Domain Superfamily; Tyrosine-Protein Kinase Ephrin Type A/B Receptor-Like; Egf-Like, Conserved Site; Egf-Like Calcium-Binding, Conserved Site; Iggfc-Binding Protein, N-Terminal; Sushi/Scr/Ccp Superfamil…	30.957	38.1536	5.13084
HD_20121-RA	11.3619	10.2852	13.6094	19.37	22.3907	21.7536	40.9342	75.0756	81.4216	2.59094	5.52116e-06	*Egf-Type Aspartate/Asparagine Hydroxylation Site; Sushi/Scr/Ccp Domain; Egf-Like Domain; Thrombospondin Type-1 (Tsp1) Repeat; Egf-Like Calcium-Binding Domain; Thap-Type Zinc Finger; Growth Factor Receptor Cysteine-Rich Domain Superfamily; Tyrosine-Protein Kinase Ephrin Type A/B Receptor-Like; Egf-Like, Conserved Site; Egf-Like Calcium-Binding, Conserved Site; Complement Clr-Like Egf Domain; Iggf…	11.7522	21.1714	65.8105
HD_06415-RA	93.9104	48.8744	72.5776	127.338	110.407	107.944	4.53415	5.54938	8.47017	-3.42689	2.18716e-06	*Egf-Type Aspartate/Asparagine Hydroxylation Site; Sushi/Scr/Ccp Domain; Egf-Like Domain; Thrombospondin Type-1 (Tsp1) Repeat; Zinc Finger, Traf-Type; Zinc Finger, Ring-Type; Egf-Like Calcium-Binding Domain; Growth Factor Receptor Cysteine-Rich Domain Superfamily; Tyrosine-Protein Kinase Ephrin Type A/B Receptor-Like; Egf-Like, Conserved Site; Egf-Like Calcium-Binding, Conserved Site; Iggfc-Bindi…	71.7874	115.23	6.18457
HD_17060-RA	5.71215	7.32596	5.84039	0.100339	0.118226	0.11476	0.146752	0.0718446	0.0450594	-6.0285	6.7926e-08	*Electron Transfer Flavoprotein Subunit Alpha, Mitochondrial	6.29283	0.111109	0.0878853
HD_27884-RA	13.8394	13.2457	12.6302	2.8746	4.17554	2.68348	1.05079	0.813413	1.59188	-3.39558	1.35987e-06	*Electron Transfer Flavoprotein Subunit Alpha, Mitochondrial	13.2384	3.24454	1.15203
HD_10816-RA	26.5939	30.0998	24.1046	27.7799	23.7259	26.3184	1.31598	2.80772	3.32189	-3.32279	2.16847e-06	*Elongation Of Very Long Chain Fatty Acids Protein	26.9328	25.9414	2.48187
HD_10819-RA	11.8255	12.2772	10.9382	12.7705	10.721	10.9405	2.63196	4.62448	4.17704	-1.5079	9.61965e-05	*Elongation Of Very Long Chain Fatty Acids Protein	11.6803	11.4773	3.81116
HD_10820-RA	5.31878	5.81237	5.67168	3.317	3.22435	4.16962	1.67489	2.80772	2.53253	-1.15193	0.000938241	*Elongation Of Very Long Chain Fatty Acids Protein	5.60094	3.57033	2.33838
HD_21687-RA	7.74868	8.00684	5.93212	1.6585	1.26287	1.53014	0.199391	0.33032	0.13156	-4.93834	2.24389e-07	*Elongation Of Very Long Chain Fatty Acids Protein 4	7.22921	1.48384	0.220424
HD_14913-RA	13.8504	16.7551	12.7034	10.9046	7.63097	9.75463	5.8621	7.88639	4.93351	-1.11059	0.000913377	*Elongator Complex Protein 6	14.4363	9.43008	6.22733
HD_05548-RA	8.75681	11.569	8.62703	4.54968	3.88884	4.16006	1.71995	1.5397	2.16713	-2.29826	3.70376e-06	*Eme1 Protein	9.65095	4.19953	1.80893
HD_20168-RA	5.32769	6.26698	5.39678	9.24614	8.15493	8.5879	27.0175	11.754	8.45833	1.57452	0.00191456	*Endonuclease/Exonuclease/Phosphatase Superfamily	5.66382	8.66299	15.7433
HD_26180-RA	14.5208	16.7995	15.2209	6.68915	5.40079	6.80911	11.0263	4.6794	4.25367	-1.12038	0.00817117	*Endonuclease/Exonuclease/Phosphatase Superfamily	15.5138	6.29968	6.65313
HD_28312-RA	8.43715	8.27611	9.6844	7.54618	6.8539	7.21842	3.08977	3.68307	2.18719	-1.46106	9.08939e-05	*Endonuclease/Exonuclease/Phosphatase Superfamily	8.79922	7.20617	2.98667
HD_21744-RA	12.3795	13.8764	9.62073	1.82103	1.65114	2.03011	2.74243	1.07684	1.79481	-2.56472	1.89749e-05	*Endonuclease/Exonuclease/Phosphatase; Deoxyribonuclease I; Endonuclease/Exonuclease/Phosphatase Superfamily	11.9589	1.83409	1.87136
HD_25521-RA	12.6679	14.3082	9.94541	1.80984	1.79973	2.03011	3.00801	1.25935	1.91321	-2.46886	1.82333e-05	*Endonuclease/Exonuclease/Phosphatase; Deoxyribonuclease I; Endonuclease/Exonuclease/Phosphatase Superfamily	12.3072	1.87989	2.06019
HD_07989-RA	9.26034	11.3733	9.20201	6.22352	4.17285	4.84862	4.73394	4.24627	4.36582	-1.05335	0.000666983	*Endonuclease/Exonuclease/Phosphatase; Swr1-Complex Protein 5/Craniofacial Development Protein 2; Endonuclease/Exonuclease/Phosphatase Superfamily	9.94521	5.08167	4.44868
HD_23824-RA	0.622054	0.451349	0.692177	1.09668	1.00519	0.91311	3.3737	2.72968	7.28942	3.03073	3.52783e-05	*Endonuclease/Exonuclease/Phosphatase; Zinc Finger, Phd-Type, Conserved Site; Endonuclease/Exonuclease/Phosphatase Superfamily	0.588526	1.005	4.46427
HD_02341-RA	243.924	229.292	302.364	572.805	630.388	635.37	347.778	514.752	1163.85	1.49834	0.00411258	*Endoplasmin	258.527	612.854	675.459
HD_00359-RA	3.10487	3.79584	3.29884	1.82435	1.61218	1.45363	1.51537	1.52773	1.08537	-1.2039	0.000468074	*Endoribonuclease Ybey	3.39985	1.63005	1.37616
HD_05484-RA	10.7725	12.722	12.8192	10.9046	6.74427	7.8037	33.7769	23.8243	24.7333	1.28526	0.00030591	*Enhancer Of Rudimentary Homolog	12.1046	8.48421	27.4448
HD_21868-RA	47.1535	47.789	55.3712	11.5266	8.93415	10.4241	241.223	232.071	125.443	2.09315	1.67393e-05	*Enkurin	50.1046	10.2949	199.579
HD_17924-RA	11.9065	13.6116	14.9894	7.50472	5.69636	6.96213	107.193	85.9245	50.9467	2.6907	4.06296e-06	*Enkurin Domain-Containing Protein 1	13.5025	6.72107	81.3546
HD_18181-RA	13.3086	13.3204	11.9939	17.6552	17.3997	16.1345	34.5114	33.4594	20.5471	1.29714	0.000145483	*Enolase-Like, C-Terminal Domain Superfamily	12.8743	17.0631	29.506
HD_11787-RA	56.6166	81.7291	57.3534	40.2601	29.3416	31.1766	9.84992	18.4153	11.7417	-2.18541	1.88923e-05	*Enoyl-Coa Hydratase/Isomerase; Enoyl-Coa Hydratase/Isomerase, Conserved Site; Clpp/Crotonase-Like Domain Superfamily	65.2331	33.5928	13.3357
HD_03633-RA	38.7725	36.0109	39.4486	123.714	145.262	124.26	9.86986	23.3772	18.6487	-1.0338	0.00447651	*Eph Receptor Tyrosine Kinase, Isoform C	38.0773	131.078	17.2986
HD_05557-RA	5.23778	4.89307	3.67502	1.11949	0.72548	1.03284	0.558295	0.99096	1.11826	-2.25017	4.1692e-05	*Eph Receptor Tyrosine Kinase, Isoform C	4.60196	0.95927	0.889172
HD_05558-RA	31.6157	26.126	30.3551	67.6254	75.638	73.2936	3.90807	4.08771	16.5108	-1.72227	0.00630181	*Eph Receptor Tyrosine Kinase, Isoform C	29.3656	72.1856	8.16886
HD_05563-RA	25.7299	24.8212	22.5999	2.23898	3.11688	2.10394	7.21796	3.46836	10.9853	-1.63786	0.00125085	*Eph Receptor Tyrosine Kinase, Isoform C	24.3837	2.4866	7.22387
HD_05565-RA	51.2101	47.112	35.8771	3.58651	3.15718	3.21329	3.25008	2.31224	3.08607	-3.84499	1.05623e-07	*Eph Receptor Tyrosine Kinase, Isoform C	44.7331	3.31899	2.8828
HD_05571-RA	23.003	23.0419	29.5448	174.184	226.887	189.546	181.566	165.862	168.233	2.87359	2.92779e-07	*Eph Receptor Tyrosine Kinase, Isoform C	25.1966	196.872	171.887
HD_05588-RA	13.4978	10.7054	12.0379	75.4323	92.1171	87.7641	27.1531	66.3795	32.7322	1.89939	0.000157501	*Eph Receptor Tyrosine Kinase, Isoform C	12.0804	85.1045	42.0882
HD_08400-RA	20.5634	20.2422	21.4482	5.47305	5.4411	5.08771	580.267	340.321	268.405	4.35635	2.41185e-07	*Eph Receptor Tyrosine Kinase, Isoform C	20.7513	5.33395	396.331
HD_08408-RA	12.5005	11.2096	13.2532	1.86581	1.98835	1.37712	0.159513	0.28903	0.36179	-5.3642	9.37606e-08	*Eph Receptor Tyrosine Kinase, Isoform C	12.3211	1.74376	0.270111
HD_08410-RA	14.4174	14.6496	16.4363	23.4678	20.0447	21.881	0.797565	3.01417	1.61161	-2.96876	2.07609e-05	*Eph Receptor Tyrosine Kinase, Isoform C	15.1678	21.7978	1.80778
HD_08411-RA	8.46874	7.47305	9.17308	7.58764	8.24897	7.53593	0.837443	1.36257	0.888031	-2.92291	9.21502e-07	*Eph Receptor Tyrosine Kinase, Isoform C	8.37162	7.79085	1.02935
HD_08417-RA	20.3841	20.9957	24.9343	3.52431	3.55351	3.9401	0.159513	0.61935	0.493351	-5.58086	1.7359e-07	*Eph Receptor Tyrosine Kinase, Isoform C	22.1047	3.67264	0.424071
HD_08419-RA	7.2627	7.38409	6.72789	18.202	14.6708	17.7159	1.03683	4.50061	1.48005	-1.51528	0.00663362	*Eph Receptor Tyrosine Kinase, Isoform C	7.12489	16.8629	2.33917
HD_09012-RA	103.311	99.466	86.5944	65.9204	80.8372	74.9511	42.915	27.2754	34.873	-1.35541	8.78958e-05	*Eph Receptor Tyrosine Kinase, Isoform C	96.4572	73.9029	35.0211
HD_11529-RA	39.9221	35.5462	34.6956	33.391	27.0128	28.4858	2.91111	4.11538	6.55597	-2.90408	3.57178e-06	*Eph Receptor Tyrosine Kinase, Isoform C	36.7213	29.6299	4.52749
HD_12412-RA	3.86084	3.32136	4.38398	6.17792	5.96506	5.35548	0.797565	1.27999	0.855141	-1.87923	3.32972e-05	*Eph Receptor Tyrosine Kinase, Isoform C	3.85539	5.83282	0.977565
HD_18276-RA	6.64172	6.28685	5.90318	8.08519	6.52932	7.61243	31.6234	35.5094	14.4716	2.21235	3.88852e-05	*Eph Receptor Tyrosine Kinase, Isoform C	6.27725	7.40898	27.2015
HD_23019-RA	8.85563	7.82891	7.00279	3.81455	3.19748	3.06027	0.438661	0.4129	0.657801	-3.83722	2.92779e-07	*Eph Receptor Tyrosine Kinase, Isoform C	7.89578	3.35744	0.503121
HD_08212-RA	83.0755	84.398	88.8949	168.628	171.455	169.042	7.17808	10.1986	13.1889	-2.95817	7.48283e-07	*Epidermal Growth Factor Receptor	85.4562	169.708	10.1885
HD_16693-RA	72.9239	91.5648	72.8927	94.9492	75.9067	82.5509	33.0989	30.3275	34.5674	-1.16865	9.02099e-05	*Epididymal Membrane Protein E9-Related	79.1271	84.4689	32.6646
HD_14644-RA	17.5358	21.2181	21.3411	26.3702	24.5454	24.3674	52.8586	35.943	23.6808	1.00502	0.00367582	*Er Degradation-Enhancing Alpha-Mannosidase-Like Protein 1	20.0317	25.0943	37.4941
HD_05234-RA	12.5005	14.2047	8.36284	2.03166	1.45096	1.56839	4.78539	4.74835	2.17074	-1.48535	0.00117769	*Ergosterol Biosynthetic Protein 28-Related	11.6893	1.68367	3.90149
HD_05534-RA	56.7786	50.8879	44.0713	10.6144	15.2888	12.6619	8.9726	7.26704	14.8663	-2.17247	3.03366e-05	*Espin-Like Protein	50.5793	12.855	10.3686
HD_07331-RA	88.7453	103.377	84.1203	21.4498	20.8731	18.419	14.9145	13.956	11.0839	-2.68547	2.71006e-07	*Espin-Like Protein	92.0809	20.2473	13.3181
HD_21534-RA	16.0643	15.3909	16.0312	8.45835	8.14149	9.25733	2.23318	3.17933	2.49964	-2.48117	7.55825e-07	*Espin-Like Protein	15.8288	8.61906	2.63739
HD_24660-RA	57.6696	39.708	46.5309	1.86581	3.65427	2.56298	0.239269	0.74322	1.80895	-5.53709	4.40937e-06	*Espin-Like Protein	47.9695	2.69435	0.930481
HD_15940-RA	7.34369	5.45651	7.00279	5.09989	4.13792	3.82534	11.6444	13.0064	14.6361	1.09262	0.000531153	*Ethanolamine Kinase	6.601	4.35438	13.0956
HD_07734-RA	2.72689	3.61791	7.69728	7.13155	6.95923	6.57959	18.2642	50.1261	45.0265	3.1167	6.93664e-05	*Ets	4.68069	6.89013	37.8056
HD_21686-RA	35.4765	32.0176	33.596	22.5556	26.8159	22.6078	5.34368	6.35866	13.5836	-1.88289	0.000232996	*Ets	33.6967	23.9931	8.42864
HD_09986-RA	41.4973	47.789	76.7462	646.131	991.547	700.255	216.559	281.515	272.56	2.31778	2.1578e-05	*Etv5-Related Protein Ets96b	55.3442	779.311	256.878
HD_02202-RA	32.6416	35.0225	40.3095	57.3427	59.6909	59.6754	7.97565	12.4283	11.9391	-1.6331	2.28088e-05	*Eukaryote Specific Dsrna Binding Protein	35.9912	58.903	10.781
HD_08727-RA	49.9525	63.6173	39.9911	21.9959	24.7692	24.3036	14.8546	16.8463	25.9229	-1.30068	0.000566014	*Eukaryote Specific Dsrna Binding Protein	51.187	23.6895	19.208
HD_08728-RA	61.6924	95.7906	42.2916	10.2827	9.48041	9.98415	1.64498	2.58063	3.26171	-4.61722	5.99327e-07	*Eukaryote Specific Dsrna Binding Protein	66.5915	9.91575	2.49577
HD_12616-RA	1.24195	0.593099	1.09961	0.870713	1.10165	1.1476	6.42039	2.72514	5.13085	2.37898	0.000121698	*Eukaryote Specific Dsrna Binding Protein	0.97822	1.03999	4.75879
HD_16335-RA	16.7398	15.4832	15.1885	3.6516	5.30567	4.42401	44.2174	23.1435	37.7604	1.25545	0.000711351	*Eukaryote Specific Dsrna Binding Protein	15.8038	4.46043	35.0404
HD_02524-RA	3.21611	1.96375	3.00194	1.14768	1.04415	1.26657	9.87146	7.17373	34.083	2.75929	0.000591286	*Eukaryotic Translation Initiation Factor 3 Subunit A	2.72727	1.1528	17.0427
HD_12563-RA	1.41744	1.33774	1.33198	0.540257	0.347693	0.427291	3.52005	3.00055	6.17905	1.74828	0.000288155	*Eukaryotic Translation Initiation Factor 4 Gamma	1.36238	0.438413	4.23322
HD_21138-RA	16.4469	15.5297	17.6302	13.5558	18.2087	15.8335	34.9309	32.6191	33.4574	1.12992	9.81736e-05	*Eukaryotic Translation Initiation Factor 4 Gamma 1	16.5356	15.866	33.6691
HD_25843-RA	10.2787	9.48188	11.5792	14.5193	20.5625	17.1689	24.1957	21.9304	28.2532	1.35272	8.05854e-05	*Eukaryotic Translation Initiation Factor 4 Gamma 1	10.4466	17.4169	24.7931
HD_25411-RA	0.841015	0.966159	1.10916	1.12446	1.64979	1.38975	3.73978	4.60053	2.58845	1.99946	4.84739e-05	*Eukaryotic Translation Initiation Factor 4 Gamma 2	0.972112	1.388	3.64292
HD_18185-RA	4.81903	4.33318	5.41096	35.5052	49.658	40.6619	43.6858	51.2525	30.6693	3.20691	4.96424e-07	*Eukaryotic Translation Initiation Factor 4 Gamma 3	4.85439	41.9417	41.8692
HD_27580-RA	8.76869	7.84107	9.10652	42.5766	59.0307	50.1151	57.5997	64.5466	42.6456	2.77985	6.0652e-07	*Eukaryotic Translation Initiation Factor 4 Gamma 3	8.57209	50.5741	54.9306
HD_10193-RA	52.5061	65.9906	46.204	19.0553	14.1939	16.5094	18.1845	12.1405	12.8955	-1.82345	1.8876e-05	*Eukaryotic Translation Initiation Factor 4h	54.9002	16.5862	14.4068
HD_22754-RA	28.4185	26.8822	31.527	129.34	125.419	115.756	115.338	68.8375	61.7346	1.60327	8.35068e-05	*Eukaryotic Translation Initiation Factor 5	28.9426	123.505	81.97
HD_06871-RA	3.42886	2.28343	3.35671	4.72673	6.0994	5.31723	5.18816	5.73931	8.48563	1.20494	0.00147443	*Exostosin-Like; Exostosin, Gt47 Domain	3.023	5.38112	6.47103
HD_02961-RA	126.182	105.115	241.59	241.445	343.684	314.188	27.0414	46.0933	39.2148	-1.97291	0.000251453	*Extracellular Matrix Glycoprotein Related	157.629	299.772	37.4498
HD_02962-RA	37.3213	20.9364	27.0562	7.13155	6.18001	5.96754	2.99087	4.41803	2.9601	-2.94123	2.06977e-06	*Extracellular Matrix Glycoprotein Related	28.438	6.42637	3.45633
HD_02963-RA	316.005	241.501	737.562	856.52	1094.01	1037.43	6.54162	12.3094	9.45556	-5.41705	1.58678e-06	*Extracellular Matrix Glycoprotein Related	431.689	995.986	9.43552
HD_02964-RA	323.736	277.539	371.657	72.0585	91.2739	87.1983	2.11953	2.17268	2.25823	-7.10741	7.18026e-09	*Extracellular Matrix Glycoprotein Related	324.311	83.5103	2.18348
HD_02968-RA	7.50056	5.68011	8.19558	0.716058	0.981816	0.913492	0.247245	0.151534	0.273974	-4.84234	2.12085e-07	*Extracellular Matrix Glycoprotein Related	7.12542	0.870455	0.224251
HD_17860-RA	82.3906	63.0693	130.443	12.9678	19.5127	16.6701	8.8079	7.59943	7.53182	-3.42572	1.42322e-06	*Extracellular Matrix Glycoprotein Related	91.9675	16.3835	7.97972
HD_17913-RA	165.557	172.177	139.709	91.6322	139.077	108.678	16.6691	23.3702	11.1168	-3.12233	1.99939e-06	*Extracellular Matrix Glycoprotein Related	159.147	113.129	17.052
HD_23199-RA	17.7653	9.83062	9.15861	2.94384	7.20106	4.4374	0.279148	0.86709	4.39082	-2.57987	0.00716373	*Extracellular Matrix Glycoprotein Related	12.2515	4.86077	1.84569
HD_27072-RA	23.8427	15.3461	13.628	4.03472	8.05524	5.2411	0.758085	1.3956	6.07545	-2.54291	0.00310272	*Extracellular Matrix Glycoprotein Related	17.6056	5.77702	2.74305
HD_14589-RA	87.9623	65.5968	91.1231	113.151	196.838	145.593	20.298	9.0838	55.7486	-1.40509	0.0290303	*Extracellular Matrix Protein Fras1	81.5607	151.861	28.3768
HD_04807-RA	21.3021	23.635	19.33	4.76819	6.74427	6.00579	4.586	5.45028	4.80195	-2.0086	3.43708e-06	*Extracellular Sulfatase Sulf-1 Homolog	21.4224	5.83942	4.94608
HD_12762-RA	70.1971	90.0028	65.2243	211.5	159.794	194.289	24.0067	16.6399	16.2806	-1.87962	1.46152e-05	*Extracellular Sulfatase Sulf-1 Homolog	75.1414	188.528	18.9757
HD_13180-RA	29.6718	26.6598	28.9661	38.726	41.0568	39.2098	66.5568	42.9829	63.2804	1.12492	0.000280742	*F19c14.4 Protein	28.4326	39.6642	57.6067
HD_12799-RA	3.21287	4.92272	3.44352	2.73653	2.49887	2.52473	0.119635	2.31224	0.559131	-1.86897	0.0167795	*Faap20 Ubiquitin-Binding Zinc-Finger	3.8597	2.58671	0.997002
HD_09468-RA	22.949	22.3005	29.8921	33.4603	50.0044	36.1751	10.3815	9.12509	13.7809	-1.06629	0.00157736	*Faciogenital Dysplasia Protein	25.0472	39.8799	11.0958
HD_14719-RA	30.9137	29.8032	30.7891	1.20241	2.49887	2.02743	569.222	361.577	211.286	3.74099	3.81958e-06	*Faciogenital Dysplasia Protein	30.502	1.90957	380.695
HD_07473-RA	103.343	118.748	102.852	39.6382	35.9515	38.8272	33.3514	24.5263	31.1469	-1.76051	4.56048e-06	*Fact Complex Subunit Spt16	108.314	38.139	29.6748
HD_17362-RA	60.2345	54.0017	51.9711	7.2974	10.7478	8.91305	289.077	138.528	166.753	1.94209	6.44579e-05	*Fam13	55.4024	8.9861	198.119
HD_01810-RA	11.542	10.5251	16.2604	2.06981	2.77214	2.16132	62.0573	39.8428	49.4147	2.08391	1.39244e-05	*Fam184 Family	12.7758	2.33442	50.4383
HD_09360-RA	11.6095	12.9889	8.97052	2.07313	1.70622	1.53014	0.119635	0.20645	0.3289	-5.51027	1.48447e-07	*Fam194, C-Terminal	11.1896	1.76983	0.218328
HD_18354-RA	19.0612	16.844	16.3784	2.77799	4.29914	3.44281	9.61065	4.17029	6.21622	-1.28093	0.00178799	*Fam194, C-Terminal	17.4279	3.50665	6.66572
HD_20557-RA	8.45065	6.82064	8.13134	0.953638	0.967306	1.0711	26.2798	34.1881	31.3771	2.0754	1.87954e-06	*Fam227 Protein	7.80088	0.997347	30.615
HD_10521-RA	29.0508	32.4129	28.0401	21.8507	17.0085	18.5912	9.21187	18.5392	12.0378	-1.0662	0.0019086	*Fam98	29.8346	19.1501	13.2629
HD_07143-RA	8.53164	10.231	7.61047	0.870713	1.71966	1.1476	93.9132	71.184	45.7501	3.10091	3.64319e-06	*Family With Sequence Similarity 228, Member A	8.79103	1.24599	70.2824
HD_16300-RA	4.40082	2.93584	3.96439	3.93894	4.03044	4.36089	18.1845	11.2722	11.0839	1.94173	3.28965e-05	*Fanconi Anemia Group E Protein	3.76702	4.11009	13.5135
HD_11750-RA	12.7589	17.035	10.3057	1.04983	0.753424	1.10093	3.10492	2.42083	3.27552	-2.07405	1.90649e-05	*Far1 Dna Binding Domain	13.3665	0.968063	2.93376
HD_01413-RA	4.81606	3.40676	4.60651	1.19122	1.06457	0.952511	13.5666	8.58461	14.5986	1.62384	0.00012778	*Far1 Dna Binding Domain; Dynein Regulatory Complex Subunit 7; Papain-Like Cysteine Peptidase Superfamily	4.27644	1.06943	12.2499
HD_17758-RA	38.2844	42.2732	48.0935	5.55598	3.81549	4.16962	471.713	417.043	250.26	3.24632	1.07359e-06	*Fas Apoptotic Inhibitory Molecule 1	42.8837	4.5137	379.672
HD_10671-RA	20.7216	24.0502	17.0078	2.75726	2.19659	2.07525	0.319026	0.66064	0.304233	-5.49057	9.92781e-08	*Fasting-Inducible Integral Membrane Protein Tm6p1-Related	20.5932	2.34303	0.427966
HD_23460-RA	4.6708	5.6641	4.31164	2.52921	2.472	2.60123	0.159513	0.86709	0.427571	-3.22878	2.13544e-05	*Fasting-Inducible Integral Membrane Protein Tm6p1-Related	4.88218	2.53415	0.484725
HD_27634-RA	6.67088	10.1666	6.01169	0.614889	0.67389	1.15717	0.279148	0.227095	0.23023	-4.82644	5.5686e-07	*Fasting-Inducible Integral Membrane Protein Tm6p1-Related	7.6164	0.815315	0.245491
HD_00924-RA	33.3166	36.446	35.2455	43.0381	51.6971	45.9041	125.377	62.5957	63.8067	1.36473	0.000565056	*Fatty Acid Amide Hydrolase	35.0027	46.8798	83.9265
HD_13620-RA	15.7943	19.424	15.192	12.8534	8.67889	9.63987	2.11355	2.8903	1.87473	-2.77102	1.5339e-06	*F-Box Domain; F-Box-Like Domain Superfamily	16.8034	10.3907	2.29286
HD_18581-RA	7.61368	6.19789	4.54313	0.539013	0.564262	0.153014	0.797565	1.36257	3.35478	-1.60036	0.0104475	*F-Box Domain; F-Box-Like Domain Superfamily	6.11823	0.418763	1.83831
HD_01699-RA	20.0062	25.9134	18.7657	12.7083	9.95519	12.1328	1.30282	1.99555	2.63679	-3.32599	1.14917e-06	*F-Box/Lrr-Repeat Protein 12	21.5618	11.5988	1.97839
HD_05263-RA	168.797	191.638	167.447	130.648	127.461	131.783	611.333	528.41	298.65	1.54725	0.000149431	*Ferm Domain-Containing Protein 8	175.961	129.964	479.464
HD_25239-RA	26.8606	22.5138	18.6769	203.047	239.012	250.892	44.6174	110.238	141.42	2.23216	0.000182841	*Ferm Superfamily, Second Domain	22.6838	230.984	98.7584
HD_21747-RA	109.183	98.751	124.357	384.876	487.321	400.093	288.858	156.076	250.655	1.17136	0.00114549	*Ferm, C-Terminal Ph-Like Domain; Ferm Central Domain; Band 4.1 Domain; Domain Of Unknown Function Duf3338; Ubiquitin-Like Domain Superfamily; Ferm Superfamily, Second Domain	110.764	424.096	231.863
HD_02186-RA	8.61426	9.04239	7.68513	6.45115	4.74786	5.36122	26.8153	24.2736	20.1547	1.59443	1.62675e-05	*Ferric-Chelate Reductase 1	8.44726	5.52008	23.7479
HD_02187-RA	119.32	128.667	120.928	357.046	283.88	302.918	387.342	294.533	229.119	1.4067	0.0001118	*Ferric-Chelate Reductase 1	122.972	314.615	303.665
HD_02189-RA	7.69144	6.58755	6.80515	17.3458	13.6718	13.6527	15.3611	15.0498	23.2427	1.45607	0.00011749	*Ferric-Chelate Reductase 1	7.02805	14.8901	17.8845
HD_02190-RA	21.9231	26.6005	19.4747	16.4192	14.832	19.5475	66.6764	68.624	53.9068	1.58109	1.82409e-05	*Ferric-Chelate Reductase 1	22.6661	16.9329	63.0691
HD_06236-RA	58.0746	51.7183	41.9299	1.45119	1.47783	1.68315	0.159513	0.45419	0.29601	-7.26389	2.33998e-08	*Ferric-Chelate Reductase 1 Homolog-Related	50.5743	1.53739	0.303238
HD_13480-RA	27.9708	39.4411	35.1876	23.1775	16.5517	19.5475	7.61674	12.3044	10.1959	-1.66205	5.14704e-05	*Ferritin	34.1998	19.7589	10.039
HD_00743-RA	350.58	372.733	424.826	111.949	167.263	130.176	63.4861	58.3428	90.4805	-2.3265	6.00689e-06	*Fi03373p-Related	382.713	136.463	70.7698
HD_05125-RA	3.40186	3.8848	3.53033	1.11949	1.26287	1.33887	17.5863	11.7264	8.71586	1.91401	3.96856e-05	*Fi03373p-Related	3.60566	1.24041	12.6762
HD_18307-RA	20.1142	24.7916	25.1753	35.7407	30.1719	34.2368	70.4648	55.3286	33.7452	1.28734	0.000585072	*Fi16115p1	23.3603	33.3831	53.1795
HD_03277-RA	131.97	124.314	101.164	59.0426	70.7746	60.2874	17.4268	9.41412	26.6738	-2.625	2.64865e-05	*Fi17904p1	119.149	63.3682	17.8382
HD_00395-RA	49.1817	42.3473	43.8624	77.6697	116.765	86.2041	8.91119	9.77541	22.3646	-1.60635	0.00113981	*Fi18049p1	45.1304	93.5462	13.6837
HD_06352-RA	13.963	15.675	11.2372	1.77584	1.13739	1.79141	4.34673	3.88828	5.46534	-1.46449	0.00019756	*Fi18644p1-Related	13.6251	1.56821	4.56678
HD_07868-RA	210.942	180.94	256.094	1284.3	1909.73	1415.29	3758.53	1422.7	2571	3.68484	4.86015e-06	*Fi18763p1-Related	215.992	1536.44	2584.08
HD_08807-RA	53.7547	44.0969	53.3167	1.92801	3.53335	2.33346	4.8452	1.50709	6.9398	-3.38768	4.45743e-05	*Fi18763p1-Related	50.3895	2.59827	4.4307
HD_14944-RA	7.1007	8.92614	6.71342	32.4652	20.2866	27.1599	0.837443	1.77547	1.34849	-2.41182	1.83251e-05	*Fi19443p1	7.58009	26.6372	1.32047
HD_11913-RA	5.54827	5.01169	3.64608	0.6634	0.69861	0.765069	0.598173	0.805155	0.871586	-2.52375	5.3412e-06	*Fi19708p1	4.73535	0.709026	0.758305
HD_15172-RA	2.25441	1.74964	2.2571	0.290238	0.618001	0.401661	58.2222	25.6824	19.6025	4.14224	4.6661e-06	*Fi20021p1	2.08705	0.436633	34.5024
HD_21225-RA	2.3813	2.52809	2.74671	7.01712	5.781	7.16372	7.31327	12.4704	10.6097	2.09223	1.10248e-05	*Fi20021p1	2.55203	6.65395	10.1311
HD_09501-RA	19.8442	15.0647	14.5843	1.20241	1.35692	1.45363	3.23014	1.52773	5.19663	-2.19199	0.000214628	*Fi21270p1-Related	16.4977	1.33765	3.31816
HD_24394-RA	22.0581	24.7619	22.3395	11.1534	11.0703	11.7821	5.90198	7.4322	9.2421	-1.5047	3.60133e-05	*Fi21453p1	23.0532	11.3353	7.52543
HD_04291-RA	2.92047	6.14599	3.35439	0.124388	0.0537392	0.0382534	1.07671	0.74322	1.05248	-1.99033	0.000192113	*Fibrillar Collagen, C-Terminal	4.14028	0.0721267	0.957471
HD_24730-RA	1.77734	2.87416	4.4106	15.0646	12.8861	14.5237	0.604953	0.440564	0.389089	-2.55288	6.04328e-05	*Fibrinogen, Alpha/Beta/Gamma Chain, C-Terminal Globular Domain; Fibrinogen-Like, C-Terminal	3.0207	14.1581	0.478202
HD_01600-RA	18.8862	26.7903	34.7949	38.5556	32.2234	35.3393	0.392003	2.53397	0.912699	-4.29854	1.70915e-05	*Fibrinogen/Tenascin/Angiopoeitin	26.8238	35.3728	1.27956
HD_01601-RA	27.5191	35.9306	45.5147	28.5975	22.6231	24.2385	0.179452	1.37083	0.587416	-5.57565	2.00723e-06	*Fibrinogen/Tenascin/Angiopoeitin	36.3215	25.1531	0.712566
HD_01603-RA	2.84973	2.73152	3.75807	9.2507	8.41234	7.43685	0.0199391	0.275404	0.154583	-4.24342	4.87024e-06	*Fibrinogen/Tenascin/Angiopoeitin	3.11311	8.36663	0.149976
HD_01604-RA	10.5873	14.1484	16.6221	8.61467	6.30146	7.26624	0.358904	0.799788	0.427571	-4.60388	3.84533e-07	*Fibrinogen/Tenascin/Angiopoeitin	13.7859	7.39412	0.528754
HD_01605-RA	2.56462	2.58028	3.90449	3.40656	2.92718	2.65594	0.053038	0.350965	0.170042	-3.86491	9.39469e-06	*Fibrinogen/Tenascin/Angiopoeitin	3.01646	2.99656	0.191348
HD_06462-RA	3.05681	3.72259	2.82745	3.71007	2.9965	3.38007	0.282737	0.674679	0.494995	-2.61068	1.19722e-05	*Fibrinogen/Tenascin/Angiopoeitin	3.20228	3.36221	0.484137
HD_06493-RA	5.15273	6.76459	2.8642	1.18832	0.847736	0.863763	0.77603	0.414552	0.534463	-2.98129	2.24114e-05	*Fibrinogen/Tenascin/Angiopoeitin	4.92718	0.966605	0.575015
HD_06494-RA	43.9755	56.2911	36.0311	74.9087	53.3811	63.1549	0.618113	1.3411	1.91321	-5.00759	5.4675e-07	*Fibrinogen/Tenascin/Angiopoeitin	45.4325	63.8149	1.29081
HD_07626-RA	361.542	353.695	411.226	0	0	0	5198.49	4081.35	2207.33	3.44908	1.42608e-05	*Fibrinogen/Tenascin/Angiopoeitin	375.488	0	3829.06
HD_10576-RA	56.3034	53.9566	45.8547	13.3377	9.99227	12.6695	1.60829	2.6149	1.9563	-4.55353	5.96725e-08	*Fibrinogen/Tenascin/Angiopoeitin	52.0382	11.9998	2.05983
HD_10589-RA	6.41682	9.72119	8.42563	7.32311	5.84414	6.86649	4.71042	119.929	43.1208	2.87173	0.00616728	*Fibrinogen/Tenascin/Angiopoeitin	8.18788	6.67791	55.9202
HD_10813-RA	10.3946	14.1158	5.17975	0.16585	0.429914	0.306027	0.239269	0.53677	0.29601	-4.68152	4.23836e-06	*Fibrinogen/Tenascin/Angiopoeitin	9.89669	0.300597	0.35735
HD_10834-RA	3.06437	3.96131	4.0049	1.18375	0.806357	1.04508	0.00996956	0.0136257	0.0822251	-6.33259	1.56736e-07	*Fibrinogen/Tenascin/Angiopoeitin	3.67686	1.01173	0.0352735
HD_10836-RA	20.0286	20.9859	11.4206	1.31312	0.765784	1.10935	1.22307	0.736201	0.668655	-4.21333	1.05927e-06	*Fibrinogen/Tenascin/Angiopoeitin	17.4784	1.06275	0.875974
HD_13563-RA	13.696	19.3564	11.6466	0.685375	0.501924	0.341221	0.179452	0.498783	0.378236	-5.27776	3.75502e-07	*Fibrinogen/Tenascin/Angiopoeitin	14.8997	0.509507	0.352157
HD_13564-RA	11.2688	15.9493	10.1853	1.36204	1.40394	1.88475	0.0398782	0.66064	0.498942	-4.83203	6.25411e-06	*Fibrinogen/Tenascin/Angiopoeitin	12.4678	1.55024	0.39982
HD_13565-RA	4.94106	5.98793	4.2908	0.501282	0.443349	0.527897	0.106475	0.0309675	0.350937	-4.72746	3.21978e-06	*Fibrinogen/Tenascin/Angiopoeitin	5.07326	0.490843	0.162793
HD_14919-RA	8.27164	10.6859	6.85955	3.0193	2.57707	2.28985	0.575044	1.46084	0.525583	-3.24233	1.08298e-05	*Fibrinogen/Tenascin/Angiopoeitin	8.60569	2.62874	0.853823
HD_14920-RA	7.87152	9.60465	6.38267	4.89133	3.34312	4.45767	0.469766	0.776665	0.43678	-3.72325	9.09288e-07	*Fibrinogen/Tenascin/Angiopoeitin	7.95295	4.23071	0.56107
HD_15092-RA	13.2259	20.4284	5.64766	0.124388	0.0403044	0.0765069	0	0.37161	0	-6.67611	1.44626e-05	*Fibrinogen/Tenascin/Angiopoeitin	13.1007	0.0803996	0.12387
HD_15093-RA	19.4211	27.6731	6.4579	0.228044	0.161218	0.229521	0.053038	0.08258	0.03289	-8.14215	4.65116e-07	*Fibrinogen/Tenascin/Angiopoeitin	17.8507	0.206261	0.0561694
HD_15094-RA	23.58	30.5283	6.9834	0.207313	0.0626062	0.11476	0.292307	0.433545	0.19734	-5.94621	4.34616e-06	*Fibrinogen/Tenascin/Angiopoeitin	20.3639	0.128226	0.307731
HD_16041-RA	5.99564	9.24731	5.70264	11.2156	7.83249	8.0206	1.42884	0.564435	1.85829	-2.30999	0.000194224	*Fibrinogen/Tenascin/Angiopoeitin	6.98186	9.0229	1.28385
HD_16327-RA	5.23778	5.4064	3.6918	2.37	1.47622	1.89814	0.717808	0.439326	1.02058	-2.58244	2.89269e-05	*Fibrinogen/Tenascin/Angiopoeitin	4.77866	1.91478	0.725904
HD_16329-RA	19.6425	23.0321	15.8842	1.76921	1.01218	1.41997	0.279148	1.79612	0.405534	-4.48039	1.85381e-05	*Fibrinogen/Tenascin/Angiopoeitin	19.5196	1.40045	0.826933
HD_16815-RA	8.90963	12.6923	16.4652	124.553	131.446	105.273	4.70563	2.84901	4.93351	-1.49679	0.000444545	*Fibrinogen/Tenascin/Angiopoeitin	12.6891	120.424	4.16272
HD_17616-RA	14.5524	19.3647	21.9633	3.44139	2.82131	3.3663	1.35586	2.93159	0.888031	-3.34444	1.09309e-05	*Fibrinogen/Tenascin/Angiopoeitin	18.6268	3.20967	1.72516
HD_17702-RA	9.71959	9.57855	6.68448	4.10479	2.87505	3.2898	0	0.08258	0.0657801	-7.21621	9.32901e-08	*Fibrinogen/Tenascin/Angiopoeitin	8.66088	3.42321	0.0494534
HD_17728-RA	0.366645	0.0963786	0.863195	1148.33	774.475	942.386	23.2989	70.8467	24.98	6.56646	5.78448e-06	*Fibrinogen/Tenascin/Angiopoeitin	0.442073	955.065	39.7085
HD_17777-RA	24.0198	34.2254	32.067	5.8147	4.91633	5.38608	0.631272	0.405881	0.405534	-5.85659	2.689e-08	*Fibrinogen/Tenascin/Angiopoeitin	30.1041	5.37237	0.480896
HD_17778-RA	36.0305	47.5526	45.3561	8.59601	7.48588	8.05311	2.43576	1.64458	1.38697	-4.4573	8.02382e-08	*Fibrinogen/Tenascin/Angiopoeitin	42.9798	8.045	1.82244
HD_18189-RA	0.0224091	0.0346963	0.0674236	46.9356	51.3747	41.588	2.66506	7.51478	2.89992	6.68069	5.97382e-07	*Fibrinogen/Tenascin/Angiopoeitin	0.0415096	46.6328	4.35992
HD_21055-RA	10.8797	13.9233	11.3908	22.197	15.5946	19.8019	4.79017	3.01747	3.90306	-1.51898	9.85156e-05	*Fibrinogen/Tenascin/Angiopoeitin	12.0646	19.1978	3.90357
HD_21296-RA	4.85629	6.26669	4.65107	0.539842	0.664486	0.58413	0.530779	1.83864	0.576562	-2.33288	0.000268598	*Fibrinogen/Tenascin/Angiopoeitin	5.25801	0.596153	0.981995
HD_21298-RA	7.40336	8.88789	5.80103	1.71738	1.22284	1.13268	2.02542	2.42827	1.22351	-1.86305	0.000121804	*Fibrinogen/Tenascin/Angiopoeitin	7.36409	1.35763	1.8924
HD_22531-RA	39.501	51.9113	31.7967	2.95089	1.91446	2.037	8.13795	4.40358	3.32321	-2.85473	1.60999e-05	*Fibrinogen/Tenascin/Angiopoeitin	41.0697	2.30078	5.28825
HD_22761-RA	0.454391	0.711719	8.07347	15.4311	12.1093	17.2523	0.618113	0.433545	0.3289	-2.64941	0.0262301	*Fibrinogen/Tenascin/Angiopoeitin	3.07986	14.9309	0.460186
HD_22763-RA	8.89613	16.8565	9.31776	24.0412	17.7764	18.2278	1.15647	2.20571	1.38138	-2.77962	1.43069e-05	*Fibrinogen/Tenascin/Angiopoeitin	11.6901	20.0151	1.58119
HD_22765-RA	2.69098	5.54044	2.87925	7.20411	5.7278	5.78277	0.67793	0.715556	0.345345	-2.57931	6.21282e-05	*Fibrinogen/Tenascin/Angiopoeitin	3.70355	6.23823	0.57961
HD_22767-RA	4.82389	5.83699	4.04165	4.44354	3.3004	4.01661	0	0	0	-10.1679	4.24309e-07	*Fibrinogen/Tenascin/Angiopoeitin	4.90084	3.92018	0
HD_23110-RA	5.96621	8.7494	4.88835	29.7879	23.6283	33.3849	83.712	71.4738	50.4902	3.49583	8.64583e-07	*Fibrinogen/Tenascin/Angiopoeitin	6.53465	28.9337	68.5587
HD_23111-RA	4.33791	6.76222	5.16528	0.531964	0.546259	0.568446	0.067793	0.409597	0.144716	-4.60733	2.15595e-06	*Fibrinogen/Tenascin/Angiopoeitin	5.4218	0.54889	0.207369
HD_23171-RA	6.99595	6.9962	4.5304	8.35511	6.70155	8.61888	0.221723	0.392255	0.445002	-3.99103	7.90399e-07	*Fibrinogen/Tenascin/Angiopoeitin	6.17418	7.89185	0.352993
HD_23174-RA	3.61056	3.59626	1.97728	3.15032	3.71741	4.02235	0.275957	0.962883	0.593336	-2.2178	0.000317503	*Fibrinogen/Tenascin/Angiopoeitin	3.06136	3.63003	0.610726
HD_23177-RA	5.1719	7.11452	3.41458	6.37569	5.48436	5.83556	1.16444	1.91214	1.85138	-1.55677	0.000582978	*Fibrinogen/Tenascin/Angiopoeitin	5.23367	5.89854	1.64266
HD_23525-RA	4.88302	5.94108	3.45336	10.3951	7.05274	9.33537	0.880511	0.898058	0.684771	-2.42923	1.26024e-05	*Fibrinogen/Tenascin/Angiopoeitin	4.75915	8.92772	0.821113
HD_24226-RA	5.96621	8.79863	4.87388	29.7465	23.6192	33.3593	83.6589	71.2951	50.3915	3.49102	9.08449e-07	*Fibrinogen/Tenascin/Angiopoeitin	6.54624	28.9083	68.4485
HD_24732-RA	15.2725	23.4719	15.8382	6.1746	4.50523	3.79971	0.837443	1.27999	0.575576	-4.24572	7.65237e-07	*Fibrinogen/Tenascin/Angiopoeitin	18.1942	4.82651	0.89767
HD_25231-RA	3.05006	3.72259	2.81298	3.71007	2.9965	3.3533	0.282737	0.633389	0.494995	-2.64656	9.24598e-06	*Fibrinogen/Tenascin/Angiopoeitin	3.19521	3.35329	0.470374
HD_25734-RA	16.8792	18.185	14.279	1.29902	0.790773	0.774632	3.97068	3.38578	2.15594	-2.2752	1.58592e-05	*Fibrinogen/Tenascin/Angiopoeitin	16.4477	0.954809	3.1708
HD_25735-RA	27.4174	39.6938	24.0144	3.69016	3.17518	4.38308	6.39368	5.93874	3.67579	-2.40623	1.02502e-05	*Fibrinogen/Tenascin/Angiopoeitin	30.3752	3.74948	5.33607
HD_25807-RA	13.0966	17.5276	6.65786	0.255824	0.0569636	0.0745942	0.0398782	0.04129	0.0822251	-7.57753	2.80966e-07	*Fibrinogen/Tenascin/Angiopoeitin	12.4273	0.129127	0.0544645
HD_26528-RA	63.0424	72.5954	59.8131	4.51941	3.27809	4.01661	0.67793	0.86709	0.493351	-6.48409	1.48902e-08	*Fibrinogen/Tenascin/Angiopoeitin	65.1503	3.93804	0.679457
HD_26529-RA	158.449	184.867	136.286	6.18994	4.31231	4.85933	8.1228	5.85947	7.42624	-4.37645	6.19257e-08	*Fibrinogen/Tenascin/Angiopoeitin	159.867	5.12053	7.13617
HD_26816-RA	6.12361	7.9158	7.27017	0.94576	1.20349	1.34958	0.0797565	0.04129	0.0601888	-6.67511	2.43791e-08	*Fibrinogen/Tenascin/Angiopoeitin	7.10319	1.16628	0.0604118
HD_27651-RA	3.88541	4.49718	2.57454	0.776593	0.721987	0.377561	2.07128	0.853465	0.602546	-1.54085	0.00615113	*Fibrinogen/Tenascin/Angiopoeitin	3.65237	0.62538	1.17576
HD_28503-RA	5.99753	8.33601	5.69686	0.697814	0.738915	0.589103	0.186231	0.0722575	0.29601	-4.98575	4.96281e-07	*Fibrinogen/Tenascin/Angiopoeitin	6.6768	0.675277	0.184833
HD_00014-RA	8.86535	5.3806	8.19732	1.06144	1.0995	0.44374	0.119635	0.144515	0.29601	-5.14739	1.60595e-06	*Fibrinogen-Like, C-Terminal	7.48109	0.868228	0.18672
HD_13714-RA	4.53419	4.95979	3.70222	1.41346	1.006	1.15678	0.78919	0.664356	1.12221	-2.22934	1.82878e-05	*Fibrinogen-Like, C-Terminal	4.39873	1.19208	0.858585
HD_14960-RA	7.88367	13.4634	11.3144	13.268	16.5786	14.3833	0.119635	0.20645	0.29601	-5.54873	1.55842e-07	*Fibrinogen-Like, C-Terminal	10.8872	14.7433	0.207365
HD_18765-RA	3.72719	5.52798	5.4943	26.8449	20.0474	18.7411	0.401574	0.932329	0.568669	-2.84922	9.74204e-06	*Fibrinogen-Like, C-Terminal	4.91649	21.8778	0.63419
HD_27317-RA	8.93447	11.0812	8.91438	28.6091	25.0223	26.5861	21.3349	21.5947	14.0687	1.08056	0.000452371	*Fibrinogen-Like, C-Terminal	9.64334	26.7392	18.9994
HD_04140-RA	16.0622	16.5786	15.3193	25.9037	26.2562	24.7431	3.20342	4.09473	3.56528	-2.03654	1.12548e-06	*Fibroblast Growth Factor Family; Cytokine Il1/Fgf	15.9867	25.6343	3.62114
HD_16920-RA	18.4942	18.2378	18.0568	3.35846	3.86923	4.59041	5.5032	7.76252	6.87402	-1.33845	8.67387e-05	*Fibroblast Growth Factor Family; Cytokine Il1/Fgf	18.2629	3.93937	6.71325
HD_16921-RA	52.9718	67.554	55.2989	19.7362	17.1966	20.8864	14.396	20.2734	12.4653	-1.79644	1.45388e-05	*Fibroblast Growth Factor Family; Cytokine Il1/Fgf	58.6082	19.273	15.7116
HD_20988-RA	124.384	96.8582	108.326	10.5937	23.2825	13.5608	12.4089	6.41647	14.8827	-3.17836	1.35886e-05	*Fibrocystin-L	109.856	15.8123	11.236
HD_22155-RA	214.439	194.482	188.916	54.1086	64.5005	52.4263	6152.47	1649.49	3732.26	4.37619	4.21641e-06	*Fibrocystin-L	199.279	57.0118	3844.74
HD_27418-RA	46.7035	26.4671	37.8015	2.96457	7.19434	3.55757	1.8675	0.809284	6.7589	-3.4208	0.000579145	*Fibrocystin-L	36.9907	4.57216	3.14523
HD_22255-RA	17.5331	19.838	17.4317	46.8497	39.0367	40.3891	8.4167	6.98462	9.60521	-1.02235	0.00034408	*Fibronectin Type Iii	18.2676	42.0919	8.33551
HD_00386-RA	31.3727	24.1095	18.6066	3.73163	7.01297	5.85278	1.03683	15.9792	5.42686	-1.62669	0.0439828	*Fibronectin Type Iii Domain-Containing 3ba-Related	24.6963	5.53246	7.48098
HD_06218-RA	23.1731	17.3487	19.5201	4.74414	7.66671	4.42133	5.95183	4.66247	5.76661	-1.76772	5.81173e-05	*Fibronectin Type Iii Domain-Containing 3ba-Related	20.014	5.61073	5.4603
HD_12233-RA	89.4089	74.0855	95.2611	1599.06	1773.93	1697.27	142.488	676.165	434.552	2.37788	0.000498601	*Fibronectin Type Iii Domain-Containing 3ba-Related	86.2518	1690.09	417.735
HD_12236-RA	32.1686	21.1194	17.2486	2784.94	3280.41	3157.84	25.3227	173.294	139.109	2.36479	0.0024332	*Fibronectin Type Iii Domain-Containing 3ba-Related	23.5122	3074.4	112.575
HD_14772-RA	11.6114	9.37453	11.3098	11.7028	15.9057	12.7568	1.44718	2.00959	2.8861	-2.23132	1.88018e-05	*Fibronectin Type Iii Domain-Containing 3ba-Related	10.7652	13.4551	2.11429
HD_14780-RA	13.609	10.4421	14.5623	8.70671	10.6906	10.2565	0.967047	1.1491	2.63285	-2.89345	2.07798e-05	*Fibronectin Type Iii Domain-Containing 3ba-Related	12.8712	9.88461	1.583
HD_20585-RA	9.34161	8.76304	8.86432	8.74859	8.39676	7.89933	3.90807	4.769	3.73302	-1.01706	0.000303209	*Fibronectin Type Iii Domain-Containing 3ba-Related	8.98966	8.34823	4.13669
HD_20776-RA	43.7787	39.9749	54.344	1.6585	2.52574	1.91267	2268.61	1300.8	928.256	5.12444	4.18395e-07	*Fibronectin Type Iii Domain-Containing 3ba-Related	46.0325	2.03231	1499.22
HD_23448-RA	8.72252	6.48791	8.49392	1.33012	1.62964	1.08142	0.598173	0.20645	1.21693	-3.39552	3.45977e-05	*Fibronectin Type Iii Domain-Containing 3ba-Related	7.90145	1.34706	0.673852
HD_27527-RA	4.97859	3.77804	5.7446	11.3417	12.2292	11.0533	2.21324	1.4658	1.74317	-1.31451	0.00037941	*Fibronectin Type Iii Domain-Containing 3ba-Related	4.83375	11.5414	1.8074
HD_00306-RA	14.5975	14.2442	19.5809	51.0059	55.5575	47.2047	39.3598	44.3042	27.3754	1.2965	0.000208849	*Fibronectin Type Iii Superfamily	16.1409	51.2561	37.0131
HD_01078-RA	96.224	117.953	134.76	304.045	252.494	262.438	923.779	424.482	459.869	2.47623	2.31774e-05	*Fibronectin Type Iii Superfamily	116.312	272.992	602.71
HD_01247-RA	47.3231	50.323	46.052	30.8979	26.1543	27.8083	4.18043	6.37931	4.20302	-3.18057	2.2098e-07	*Fibronectin Type Iii Superfamily	47.8994	28.2869	4.92092
HD_03304-RA	8.48223	9.19067	16.9088	0.539013	0.230541	0.191267	683.028	448.444	242.403	5.40829	1.76917e-06	*Fibronectin Type Iii Superfamily	11.5272	0.320274	457.959
HD_03306-RA	2.51548	2.52304	2.24263	5.19318	2.91535	4.66042	26.8827	15.4813	10.6212	2.96115	1.56618e-05	*Fibronectin Type Iii Superfamily	2.42705	4.25632	17.6617
HD_04077-RA	9.09862	5.84203	6.04786	3.35846	2.91535	3.02202	1.79452	4.70706	2.92721	-1.05447	0.0113038	*Fibronectin Type Iii Superfamily	6.99617	3.09861	3.14293
HD_09397-RA	5.33012	4.82872	5.21361	36.6176	29.5117	33.7873	1.84756	2.50919	1.84184	-1.20868	0.000163212	*Fibronectin Type Iii Superfamily	5.12415	33.3056	2.0662
HD_10266-RA	10.8265	8.30339	7.37897	0.248775	0.67174	0.535548	2.07367	0.70193	4.44016	-1.74412	0.00851508	*Fibronectin Type Iii Superfamily	8.8363	0.485355	2.40525
HD_10822-RA	26.4589	25.6219	25.6962	55.9329	43.475	45.4068	5.94186	6.02834	6.87402	-1.93764	1.99647e-06	*Fibronectin Type Iii Superfamily	25.9257	48.2716	6.28141
HD_16287-RA	3.50985	4.38894	4.80357	0.704863	1.236	0.726815	1.07671	1.03225	1.71028	-1.61066	0.000461148	*Fibronectin Type Iii Superfamily	4.23412	0.889227	1.27308
HD_19192-RA	3.35974	4.09772	3.35411	13.9969	12.0696	12.1172	12.7742	8.73614	8.16726	1.56003	5.34984e-05	*Fibronectin Type Iii Superfamily	3.60386	12.7279	9.89253
HD_21263-RA	34.9603	34.6604	33.4163	9.61309	7.97383	8.33198	8.27832	10.965	10.2265	-1.70004	5.71122e-06	*Fibronectin Type Iii Superfamily	34.3457	8.63963	9.82327
HD_24412-RA	4.9767	4.66087	4.81312	36.5173	29.3639	33.6439	1.84756	2.39606	1.84184	-1.14511	0.000189412	*Fibronectin Type Iii Superfamily	4.8169	33.175	2.02849
HD_26968-RA	8.33131	7.05195	8.37325	5.08496	6.36246	5.17607	1.61906	2.31307	2.53188	-1.76733	3.25187e-05	*Fibronectin Type Iii Superfamily	7.91884	5.54116	2.15467
HD_27743-RA	43.8443	40.5099	42.3006	63.7084	56.3829	58.553	6.96593	9.1606	10.7356	-2.12888	2.33302e-06	*Fibronectin Type Iii Superfamily	42.2183	59.5481	8.95406
HD_19069-RA	5.42758	5.1229	5.41732	43.0058	46.9909	44.9803	32.5335	20.9051	23.5256	2.3721	1.22838e-06	*Fibronectin Type Iii; Egf-Like, Conserved Site; Fibronectin Type Iii Superfamily	5.3226	44.9923	25.6547
HD_01329-RA	23.5795	20.2437	22.4946	9.46382	11.1985	8.95207	2.46487	3.62279	4.27505	-2.56704	2.12633e-06	*Fibronectin Type Iii; Fibronectin Type Iii Superfamily	22.1059	9.87145	3.45424
HD_02719-RA	2.01358	1.58446	2.51898	350.377	336.245	336.371	7.3679	10.9819	6.83652	2.13749	1.18152e-05	*Fibronectin Type Iii; Fibronectin Type Iii Superfamily	2.03901	340.997	8.39544
HD_03823-RA	5.66085	3.61791	3.17354	689.535	530.029	649.832	22.6508	91.0651	45.2403	3.77167	2.2585e-05	*Fibronectin Type Iii; Fibronectin Type Iii Superfamily	4.15077	623.132	52.9854
HD_03985-RA	42.6852	42.9404	31.3389	48.677	41.4867	42.1553	16.4697	11.9328	9.80123	-1.5109	7.84514e-05	*Fibronectin Type Iii; Fibronectin Type Iii Superfamily	38.9882	44.1063	12.7346
HD_04503-RA	2.6575	2.64107	3.15704	13.1216	12.1977	13.1619	3.57907	7.45491	8.54418	1.3195	0.00170087	*Fibronectin Type Iii; Fibronectin Type Iii Superfamily	2.81854	12.8271	6.52605
HD_04788-RA	48.328	57.5306	42.4219	26.2043	28.7774	27.5042	2.71172	2.60127	2.76276	-4.08857	2.81528e-08	*Fibronectin Type Iii; Fibronectin Type Iii Superfamily	49.4268	27.4953	2.69192
HD_07945-RA	66.9032	53.1195	46.6467	79.5666	68.222	75.5123	15.5924	14.0799	21.6416	-1.59001	5.36023e-05	*Fibronectin Type Iii; Fibronectin Type Iii Superfamily	55.5564	74.4336	17.1046
HD_11430-RA	13.0831	14.9882	13.5348	0.9951	1.218	1.05197	0.418721	0.227095	0.411126	-5.16206	5.11517e-08	*Fibronectin Type Iii; Fibronectin Type Iii Superfamily	13.8687	1.08836	0.352314
HD_11432-RA	6.42573	4.56182	5.88871	0.082925	0.161218	0.0765069	0.239269	0.591686	1.91848	-2.46085	0.0012048	*Fibronectin Type Iii; Fibronectin Type Iii Superfamily	5.62542	0.106883	0.916477
HD_11683-RA	4.43186	4.00698	7.6125	940.137	685.147	788.233	274.008	1171.34	604.673	7.09419	9.63725e-07	*Fibronectin Type Iii; Fibronectin Type Iii Superfamily	5.35045	804.506	683.341
HD_12235-RA	5.43136	5.31803	3.64608	84.2589	107.425	101.321	6.36058	26.9624	15.3761	1.86046	0.00169628	*Fibronectin Type Iii; Fibronectin Type Iii Superfamily	4.79849	97.6681	16.233
HD_12238-RA	2.3759	2.34274	2.57541	658.922	560.366	602.154	462.468	1833.65	1114.41	8.96904	1.32874e-07	*Fibronectin Type Iii; Fibronectin Type Iii Superfamily	2.43135	607.147	1136.84
HD_12944-RA	5.56609	4.40643	6.37225	1.7775	1.83439	1.9012	1.31678	1.43978	0.920921	-2.05606	1.71036e-05	*Fibronectin Type Iii; Fibronectin Type Iii Superfamily	5.44826	1.83769	1.22583
HD_12946-RA	3.04223	2.75762	3.37205	5.60283	4.52968	4.54374	0.408752	0.54379	0.586758	-2.45395	4.92204e-06	*Fibronectin Type Iii; Fibronectin Type Iii Superfamily	3.0573	4.89208	0.5131
HD_14766-RA	2.52061	1.70486	2.07103	3.04169	3.52503	2.81698	4.08951	4.79831	3.10646	1.02449	0.00235569	*Fibronectin Type Iii; Fibronectin Type Iii Superfamily	2.09884	3.1279	3.9981
HD_14931-RA	6.64631	5.93099	6.88704	0.124388	0.134348	0.153014	1.7347	1.99555	1.77606	-1.71675	1.25804e-05	*Fibronectin Type Iii; Fibronectin Type Iii Superfamily	6.48812	0.13725	1.83544
HD_15257-RA	4.01608	3.66595	6.86968	886.057	644.97	740.558	244.408	1028.28	522.254	7.04384	9.34458e-07	*Fibronectin Type Iii; Fibronectin Type Iii Superfamily	4.85057	757.195	598.315
HD_16022-RA	47.869	54.15	45.9811	6.88278	5.85758	7.42117	0.717808	0.70193	1.21693	-5.6793	3.23211e-08	*Fibronectin Type Iii; Fibronectin Type Iii Superfamily	49.3334	6.72051	0.87889
HD_16027-RA	62.0434	77.9629	60.1603	7.09009	6.74427	6.88562	0.877321	0.86709	1.01959	-6.0597	8.85152e-09	*Fibronectin Type Iii; Fibronectin Type Iii Superfamily	66.7222	6.90666	0.921334
HD_17124-RA	43.8551	53.1417	45.7352	151.152	104.317	127.397	7.51705	23.9482	8.32118	-1.74499	0.00161669	*Fibronectin Type Iii; Fibronectin Type Iii Superfamily	47.5773	127.622	13.2621
HD_17439-RA	183.295	157.349	115.549	9.4576	7.77204	8.66173	529.947	271.13	242.185	1.29619	0.0021075	*Fibronectin Type Iii; Fibronectin Type Iii Superfamily	152.065	8.63045	347.754
HD_17789-RA	41.6682	46.5064	46.7303	3.10513	3.51401	3.92748	0.885297	1.03225	1.41789	-5.21581	2.81528e-08	*Fibronectin Type Iii; Fibronectin Type Iii Superfamily	44.9683	3.51554	1.11181
HD_18884-RA	9.249	7.74677	8.8811	15.3901	17.6931	16.8269	43.6778	30.0492	24.3288	2.02208	1.01281e-05	*Fibronectin Type Iii; Fibronectin Type Iii Superfamily	8.62562	16.6367	32.6853
HD_19186-RA	3.36838	3.55563	2.74527	4.20928	4.07182	3.98677	7.29253	11.522	10.6297	1.71203	3.21303e-05	*Fibronectin Type Iii; Fibronectin Type Iii Superfamily	3.22309	4.08929	9.81475
HD_19195-RA	3.20585	3.07641	2.29501	4.22171	3.93694	3.87622	7.89629	13.0675	11.6256	2.03017	1.48639e-05	*Fibronectin Type Iii; Fibronectin Type Iii Superfamily	2.85909	4.01162	10.8631
HD_19196-RA	158.496	171.948	155.437	209.716	180.15	188.363	43.3943	38.915	40.6271	-1.87688	1.53981e-06	*Fibronectin Type Iii; Fibronectin Type Iii Superfamily	161.96	192.743	40.9788
HD_20751-RA	13.8032	13.4135	13.6546	222.017	204.836	215.005	18.3978	70.5234	51.2861	1.88251	0.000820829	*Fibronectin Type Iii; Fibronectin Type Iii Superfamily	13.6238	213.953	46.7358
HD_20920-RA	28.4028	32.2053	19.6483	104.859	88.6429	95.4423	3.15038	5.20254	7.79494	-2.19591	6.6271e-05	*Fibronectin Type Iii; Fibronectin Type Iii Superfamily	26.7521	96.3146	5.38262
HD_21800-RA	26.4184	23.5164	31.3968	83.3119	92.0553	99.0221	5.34368	12.2218	4.7855	-1.7684	0.000397296	*Fibronectin Type Iii; Fibronectin Type Iii Superfamily	27.1105	91.4631	7.45034
HD_21999-RA	51.6945	52.0554	47.2957	35.1548	31.6255	32.6669	7.39462	5.79671	6.9546	-2.79895	1.58064e-07	*Fibronectin Type Iii; Fibronectin Type Iii Superfamily	50.3486	33.1491	6.71531
HD_23212-RA	6.0302	4.6324	5.46333	2.18798	2.46851	2.08596	0.614922	1.32417	0.866324	-2.42083	1.32761e-05	*Fibronectin Type Iii; Fibronectin Type Iii Superfamily	5.37531	2.24748	0.935139
HD_25125-RA	5.62926	4.3148	5.16528	4.49868	3.6274	4.16962	0.996956	4.00513	1.79251	-1.0586	0.0285643	*Fibronectin Type Iii; Fibronectin Type Iii Superfamily	5.03645	4.09857	2.26486
HD_27119-RA	6.77888	5.41559	7.88451	3.03257	3.5304	3.21826	0.606149	1.14373	0.510782	-3.06078	4.55406e-06	*Fibronectin Type Iii; Fibronectin Type Iii Superfamily	6.69299	3.26041	0.753555
HD_28363-RA	5.11197	3.8329	5.40575	2.17471	2.64424	2.6108	21.6973	15.7344	11.3362	1.86217	5.45122e-05	*Fibronectin Type Iii; Fibronectin Type Iii Superfamily	4.78354	2.47658	16.256
HD_16997-RA	141.258	149.313	123.07	144.041	186.905	155.998	37.9242	31.7933	40.5534	-1.79941	5.9869e-06	*Fibronectin Type Iii; Growth Factor Receptor Cysteine-Rich Domain Superfamily; Tyrosine-Protein Kinase Ephrin Type A/B Receptor-Like; Fibronectin Type Iii Superfamily	137.88	162.314	36.757
HD_15243-RA	8.53623	3.17308	4.06075	17.5664	8.29814	14.9953	0.0797565	0.268385	0.03289	-5.30127	1.82408e-05	*Fibronectin Type Iii; Iggfc-Binding Protein, N-Terminal; Fibronectin Type Iii Superfamily	5.25669	13.62	0.127011
HD_08460-RA	1.29595	0.948959	1.18642	7.83642	8.04288	7.95671	12.5218	9.33154	11.5444	3.38123	2.18591e-07	*Fibrous Sheath-Interacting Protein 2	1.14378	7.94534	11.1326
HD_16830-RA	124.087	100.857	78.1592	2.77799	2.95566	2.63949	0.0398782	0.28903	0.26312	-8.84655	3.35603e-08	*Filamin/Abp280 Repeat; Actinin-Type Actin-Binding Domain, Conserved Site; Calponin Homology Domain; Immunoglobulin E-Set; Filamin/Abp280 Repeat-Like; Ch Domain Superfamily	101.034	2.79104	0.197343
HD_19700-RA	243.071	233.103	221.514	170.162	231.643	183.808	694.081	305.051	432.142	1.14167	0.0031367	*Filamin/Abp280 Repeat; Actinin-Type Actin-Binding Domain, Conserved Site; Calponin Homology Domain; Immunoglobulin E-Set; Filamin/Abp280 Repeat-Like; Ch Domain Superfamily	232.563	195.204	477.091
HD_02398-RA	199.535	144.331	128.452	4.51941	8.19523	6.23531	0.478539	0.922006	1.87473	-7.03251	3.23731e-07	*Filamin/Abp280 Repeat; Calponin Homology Domain; Immunoglobulin E-Set; Filamin/Abp280 Repeat-Like; Ch Domain Superfamily	157.439	6.31665	1.09176
HD_01195-RA	18.2512	19.4537	17.507	6.26084	5.51123	5.96754	6.14125	8.83606	3.74947	-1.46278	0.000388219	*Filamin/Abp280 Repeat; Immunoglobulin E-Set; Filamin/Abp280 Repeat-Like	18.404	5.9132	6.24226
HD_02418-RA	54.9427	65.2706	44.6211	3.48285	2.52574	2.71599	6.65966	3.38578	7.49893	-3.11659	3.67353e-06	*Filamin/Abp280 Repeat; Immunoglobulin E-Set; Filamin/Abp280 Repeat-Like	54.9448	2.9082	5.84813
HD_15853-RA	33.1006	34.0142	26.9405	3.56578	3.11688	3.13678	1.35586	5.98705	3.09166	-3.07062	4.00986e-05	*Filamin/Abp280 Repeat; Immunoglobulin E-Set; Filamin/Abp280 Repeat-Like	31.3518	3.27314	3.47819
HD_24322-RA	1.78193	1.7793	1.56261	1.82435	2.17644	2.02743	3.38965	3.22062	3.09166	1.02363	0.0006042	*Filamin/Abp280 Repeat; Immunoglobulin E-Set; Filamin/Abp280 Repeat-Like	1.70794	2.00941	3.23398
HD_19036-RA	20.2222	22.6267	32.3807	161.206	211.061	150.986	170.719	139.56	126.561	2.63954	2.33653e-06	*Fip-Rbd, C-Terminal Domain Superfamily	25.0765	174.418	145.613
HD_02043-RA	85.2443	89.5776	119.641	152.734	126.639	129.733	31.3973	61.1848	42.0391	-1.02742	0.00303223	*Flagellin-Related	98.1542	136.369	44.8737
HD_02045-RA	33.1344	36.1814	39.0264	62.2904	50.3088	54.0008	77.3171	74.1911	55.9351	1.03925	0.000287054	*Flagellin-Related	36.1141	55.5333	69.1478
HD_16709-RA	18.6605	25.7488	14.481	0.152167	0.20824	0.17214	0.768055	0.86709	1.06202	-4.32512	2.03024e-07	*Flavin Amine Oxidase; Amine Oxidase; Fad/Nad(P)-Binding Domain Superfamily	19.6301	0.177516	0.899055
HD_27688-RA	17.7388	24.4333	13.8233	0.152167	0.20824	0.17214	0.741735	0.83282	1.03439	-4.29966	2.14122e-07	*Flavin Amine Oxidase; Amine Oxidase; Fad/Nad(P)-Binding Domain Superfamily	18.6651	0.177516	0.869649
HD_04802-RA	21.7881	26.2446	20.6322	16.6679	11.8764	13.8477	7.01857	6.39995	8.5843	-1.53111	4.14949e-05	*Flavin Monooxygenase Fmo; Flavin Monooxygenase-Like; Fad/Nad(P)-Binding Domain Superfamily	22.8883	14.1307	7.33427
HD_15948-RA	6.37173	10.3496	7.58153	4.10479	3.17062	3.51932	4.42648	3.22062	2.76276	-1.11831	0.00175432	*Flavinator Of Succinate Dehydrogenase; Flavinator Of Succinate Dehydrogenase Superfamily	8.10095	3.59824	3.46996
HD_10658-RA	5.58877	4.95238	5.49806	2.79872	2.23018	3.2898	27.4362	17.8786	19.438	2.11574	7.93128e-06	*Forkhead Box Q2	5.3464	2.7729	21.5843
HD_24143-RA	7.1547	6.13858	7.81303	1.94874	1.854	1.41538	24.7245	17.507	33.3834	1.94926	3.82427e-05	*Forkhead-Associated Domain-Containing Protein 1-Related	7.03544	1.73937	25.205
HD_02168-RA	10.7096	10.4089	8.88371	0.82925	1.45096	1.68315	3.54916	2.52571	3.33834	-1.5628	0.000207921	*Formin, Fh2 Domain	10.0007	1.32112	3.13774
HD_17454-RA	33.636	36.8069	36.6828	126.067	137.416	132.453	277.3	218.885	217.803	2.84089	1.75729e-07	*Formin, Fh3 Domain; Formin, Gtpase-Binding Domain; Formin, Fh2 Domain; Armadillo-Type Fold	35.7085	131.978	237.996
HD_00390-RA	32.2029	31.2119	25.1609	18.6925	17.9758	18.9546	2.25312	1.91999	3.33834	-3.44136	3.47351e-07	*Formin, Fh3 Domain; Formin, Gtpase-Binding Domain; Formin, Fh2 Domain; Armadillo-Type Fold; Inverted Formin-2	29.5252	18.541	2.50382
HD_20694-RA	0.778377	0.647368	0.776384	3.23408	4.03044	2.75425	2.95099	2.35353	5.33378	2.38185	7.01368e-05	*Formin, Gtpase-Binding Domain; Armadillo-Type Fold	0.734043	3.33959	3.5461
HD_16538-RA	45.8171	54.7134	135.744	220.995	224.308	193.486	284.013	251.498	204.51	1.7454	0.00112955	*Fos Transcription Factor-Related	78.7582	212.93	246.674
HD_13733-RA	13.6614	13.7427	15.3005	5.50208	6.36353	5.67758	6.53006	5.51552	6.07742	-1.13094	0.000117175	*Fpgt-Tnni3k Readthrough	14.2349	5.84773	6.041
HD_14950-RA	6.50673	6.79099	9.37564	4.24991	6.16658	4.87731	1.95403	1.32128	4.68683	-1.38192	0.00886334	*Fpgt-Tnni3k Readthrough	7.55778	5.09793	2.65405
HD_19888-RA	20.5731	20.5509	16.7835	2.77799	2.63322	2.7925	1.67489	1.38322	2.50622	-3.25813	6.40082e-07	*Fpgt-Tnni3k Readthrough	19.3025	2.73457	1.85477
HD_23247-RA	3.01037	3.95894	3.21202	5.3694	4.76936	4.39915	0.358904	0.598705	0.805806	-2.39477	1.94162e-05	*Fpgt-Tnni3k Readthrough	3.39378	4.84597	0.587805
HD_23764-RA	84.8782	102.112	85.3768	14.6097	19.8577	17.8919	0.473355	1.53103	1.31231	-6.24327	1.26932e-07	*Fpgt-Tnni3k Readthrough	90.7891	17.4531	1.10557
HD_23768-RA	90.9047	108.742	90.2885	13.0773	17.674	15.8013	0.42231	1.1458	1.0436	-6.67504	5.03534e-08	*Fpgt-Tnni3k Readthrough	96.6452	15.5176	0.87057
HD_23911-RA	22.7989	29.3964	19.9351	35.5151	42.8613	41.7226	2.16459	4.03403	4.37964	-2.65552	5.69639e-06	*Fpgt-Tnni3k Readthrough	24.0435	40.033	3.52609
HD_23915-RA	76.8234	88.5551	74.4252	15.8254	19.736	18.2167	0.894867	2.07482	1.30541	-5.70534	5.54949e-08	*Fpgt-Tnni3k Readthrough	79.9346	17.926	1.42503
HD_24650-RA	3.01037	3.95894	3.21202	5.3694	4.76936	4.39915	0.358904	0.598705	0.805806	-2.39477	1.94162e-05	*Fpgt-Tnni3k Readthrough	3.39378	4.84597	0.587805
HD_24796-RA	64.7187	74.576	63.471	18.4724	22.2091	20.7349	0.897659	2.1541	1.32909	-5.42851	7.59435e-08	*Fpgt-Tnni3k Readthrough	67.5886	20.4721	1.46028
HD_26281-RA	24.272	25.3253	23.8008	12.6668	11.8361	13.3696	0.478539	0.74322	0.707136	-5.1316	2.22985e-08	*Fpgt-Tnni3k Readthrough	24.466	12.6241	0.642965
HD_02434-RA	18.5625	18.9741	35.2567	962.608	872.725	856.794	41.9718	78.4097	65.391	1.45337	0.00115439	*Frizzled	24.2645	897.376	61.9242
HD_17278-RA	26.7559	27.6977	25.1753	618.745	450.281	472.698	78.3607	191.71	95.3482	2.29907	4.91698e-05	*Frizzled	26.543	513.908	121.806
HD_17275-RA	64.2033	67.5244	29.1108	415.662	297.715	324.16	23.0097	22.6682	14.2414	-1.32039	0.0027012	*Frizzled Cysteine-Rich Domain Superfamily	53.6128	345.846	19.9731
HD_24439-RA	2.99687	2.75791	6.75683	20.9178	22.2883	22.493	0.319026	0.639995	0.592021	-2.89475	5.61997e-05	*Frizzled/Smoothened, Transmembrane Domain	4.17054	21.8997	0.517014
HD_08238-RA	43.0902	39.1149	45.8654	111.493	152.001	134.193	7.01857	5.84254	17.037	-1.98131	0.000429588	*Frizzled-3	42.6902	132.562	9.96605
HD_09467-RA	76.9198	107.203	76.1626	50.6257	38.6923	45.8276	13.439	22.214	15.3268	-2.24675	6.42164e-06	*Fructose-Bisphosphate Aldolase	86.7617	45.0485	16.9933
HD_24584-RA	64.2573	76.6284	53.9099	17.8289	21.5763	18.5912	27.3166	17.7134	25.7529	-1.35114	0.000145907	*Fumarylacetoacetate Hydrolase Domain-Containing Protein 2a	64.9319	19.3321	23.5943
HD_23654-RA	23.111	18.1785	32.0624	8.41689	8.16836	7.57418	353.72	236.261	219.212	3.56329	6.58176e-07	*Fungal Lipase-Like Domain; Alpha/Beta Hydrolase Fold	24.4506	8.05315	269.731
HD_11885-RA	3.75284	4.35928	5.32444	0.82925	0.832958	0.879829	11.9635	15.0709	6.282	1.40583	0.00105983	*Furin-Like Protease 2	4.47885	0.847346	11.1054
HD_11886-RA	1.34994	1.39378	1.36005	0.16585	0.241827	0.229521	2.95099	4.70706	3.15744	1.49625	0.000170003	*Furin-Like Protease 2	1.36792	0.212399	3.60517
HD_17542-RA	8.23466	8.98545	5.49806	0.539013	1.02105	0.918082	0.917199	0.99096	0.756471	-2.98589	3.94884e-06	*Furin-Like Repeat; Growth Factor Receptor Cysteine-Rich Domain Superfamily	7.57272	0.826047	0.88821
HD_01244-RA	12.5545	12.9296	8.85477	10.1998	11.3121	8.14798	1.8344	1.73418	2.07207	-2.49282	2.39691e-06	*Furrowed, Isoform A	11.4463	9.88662	1.88022
HD_06712-RA	43.6032	40.0045	49.3089	188.364	198.459	188.934	84.6216	82.9516	94.4602	1.0841	0.000117786	*Fyve Zinc Finger; Zinc Finger, Fyve/Phd-Type	44.3055	191.919	87.3445
HD_16510-RA	6.15115	6.78595	7.77917	8.34102	8.07432	9.65899	12.761	15.6353	12.0049	1.06574	0.000334413	*Fyve Zinc Finger; Zinc Finger, Fyve/Phd-Type	6.90542	8.69144	13.4671
HD_03312-RA	4.13083	4.09239	6.94492	5.14135	4.64844	6.0823	32.421	35.1378	19.2736	2.6138	1.07699e-05	*G Patch Domain-Containing Protein 4	5.05604	5.2907	28.9441
HD_13029-RA	77.4598	65.923	82.0079	335.763	315.664	333.57	426.737	100.789	237.071	1.86677	0.00144772	*G Protein-Coupled Receptor	75.1302	328.333	254.866
HD_05320-RA	43.6302	41.1018	37.8787	10.3242	9.13567	9.75463	3.03075	4.70706	3.289	-3.372	1.59966e-07	*G Protein-Coupled Receptor, Rhodopsin-Like; Prostanoid Receptor	40.8702	9.73815	3.6756
HD_25182-RA	3.22717	3.34449	3.69788	0.50377	0.437975	0.459041	0.561485	1.27999	1.0311	-1.72788	0.000176741	*G2/M Phase-Specific E3 Ubiquitin-Protein Ligase	3.42318	0.466929	0.957526
HD_00655-RA	2.3624	1.57171	1.82304	2.92311	2.1888	2.11656	1.4089	12.3218	5.23511	1.81241	0.0133833	*G2/Mitotic-Specific Cyclin-B3	1.91905	2.40949	6.32192
HD_03182-RA	32.3401	45.0311	31.5704	44.5652	40.7478	41.0333	14.0571	20.1082	12.0499	-1.13354	0.000628423	*Gaba-B Receptor	36.3139	42.1154	15.4051
HD_11289-RA	13.4454	15.3613	14.4686	3.02676	2.472	2.60123	0.797565	1.03225	3.91392	-2.77095	0.0003041	*Gaba-B Receptor	14.4251	2.7	1.91458
HD_07735-RA	54.7267	48.1893	48.9906	107.264	164.738	116.711	174.946	100.665	144.026	1.57164	0.000127416	*Ga-Binding Protein Alpha Chain	50.6355	129.571	139.879
HD_08589-RA	44.5751	28.0833	31.9756	61.2816	33.6676	43.3029	2.07367	5.86318	3.19033	-3.13449	2.05627e-05	*Galectin, Carbohydrate Recognition Domain; Concanavalin A-Like Lectin/Glucanase Domain Superfamily	34.878	46.084	3.70906
HD_16321-RA	19.2321	18.4389	15.5268	8.55662	8.40965	9.66932	4.08752	3.87383	4.84865	-1.94404	3.59985e-06	*Galectin, Carbohydrate Recognition Domain; Concanavalin A-Like Lectin/Glucanase Domain Superfamily; Dynein Heavy Chain, C-Terminal Domain	17.7326	8.87853	4.27
HD_25121-RA	15.3624	9.8923	10.9866	5.83253	2.87505	3.44281	0	0.04129	0	-9.40909	6.25301e-08	*Galectin-1	12.0804	4.05013	0.0137633
HD_12496-RA	14.1474	13.7302	19.5905	14.346	13.1661	13.6182	152.853	90.1361	63.3462	2.78868	8.91068e-06	*Gametocyte Specific Factor 1	15.8227	13.7101	102.112
HD_02466-RA	7.88367	7.9846	54.1414	181.029	179.135	156.839	4.78539	2.60127	4.22078	-2.49137	0.00565201	*Gamma-Aminobutyric Acid Type B Receptor Subunit 2	23.3366	172.334	3.86915
HD_03183-RA	27.4309	28.2315	24.5387	44.9868	40.1701	41.811	8.93272	10.2399	13.6165	-1.18024	0.000189485	*Gamma-Aminobutyric Acid Type B Receptor Subunit 2	26.7337	42.3226	10.9297
HD_11290-RA	20.3976	23.1457	22.6095	31.0036	26.2113	26.4714	7.03851	5.16125	7.18647	-1.66171	1.20694e-05	*Gamma-Aminobutyric Acid Type B Receptor Subunit 2	22.0509	27.8954	6.46208
HD_11291-RA	15.2004	17.1109	16.6339	11.8894	11.1375	10.9214	1.35586	6.15221	2.69698	-2.1639	0.000527672	*Gamma-Aminobutyric Acid Type B Receptor Subunit 2	16.3151	11.3161	3.40169
HD_11292-RA	11.731	13.3892	10.4414	4.84075	4.48723	5.10683	0.378843	1.36257	1.10182	-3.52878	4.4475e-06	*Gamma-Aminobutyric Acid Type B Receptor Subunit 2	11.8539	4.8116	0.947743
HD_11295-RA	7.31669	6.87995	7.75516	17.746	16.2292	20.1213	1.67489	2.51869	3.02588	-1.49152	0.000143938	*Gamma-Aminobutyric Acid Type B Receptor Subunit 2	7.31727	18.0322	2.40649
HD_06855-RA	6.99271	8.12546	5.81637	2.15605	1.37035	1.53014	0.917199	0.78451	0.756471	-2.97969	1.49738e-06	*Gdp-Fucose Protein O-Fucosyltransferase 2	6.97818	1.68551	0.819394
HD_24662-RA	18.1027	17.6595	17.1597	0.746325	1.14196	0.860702	0.239269	0.392255	0.592021	-5.28833	1.16627e-07	*Gelsolin	17.6407	0.916329	0.407848
HD_27593-RA	20.9376	19.5575	18.867	0.953638	1.1957	1.24324	0.199391	0.392255	0.624911	-5.45711	1.35927e-07	*Gelsolin	19.7874	1.13086	0.405519
HD_06317-RA	84.1339	67.8802	65.6005	3.93894	5.80384	3.82534	3.74855	2.76643	3.94681	-4.26818	1.17239e-07	*Gene 14025-Related	72.5382	4.52271	3.48726
HD_00693-RA	5.15678	4.32963	4.62994	2.15605	3.0094	2.83075	12.3224	7.96897	8.88031	1.14976	0.000731445	*Generative Cell Specific-1/Hap2 Domain; Hap2/Gcs1	4.70545	2.6654	9.72389
HD_00720-RA	0.728969	0.593099	0.925989	1.28534	0.644871	0.765069	10.6874	12.4696	21.543	4.41572	1.38386e-06	*Generative Cell Specific-1/Hap2 Domain; Hap2/Gcs1	0.749353	0.898426	14.9
HD_01039-RA	695.456	606.862	1143.21	695.355	795.986	828.644	7.85083	7.90415	19.9567	-5.98377	7.65895e-07	*Gh04942p	815.175	773.328	11.9039
HD_06221-RA	97.3039	81.3436	105.717	239.791	287.926	254.325	2598.38	1707.28	1439.71	4.43722	1.88997e-07	*Gh04942p	94.7882	260.681	1915.12
HD_22113-RA	5.01288	5.58018	5.12188	9.97174	9.27002	10.0224	1.3758	1.54838	2.11582	-1.52338	6.38072e-05	*Gh07001p-Related	5.23831	9.75472	1.68
HD_20438-RA	26.7019	26.1853	25.1753	3.52431	5.40079	3.17504	204.416	111.359	110.511	2.55195	1.01559e-05	*Gh12158p	26.0208	4.03338	142.095
HD_13317-RA	1.80325	1.64852	1.75793	2.56736	2.03914	2.25772	5.06414	6.53373	4.1277	1.69038	4.15128e-05	*Gh15225p	1.73657	2.28807	5.24186
HD_05493-RA	98.6539	87.3932	111.263	141.055	198.298	160.588	367.385	228.912	278.973	1.66139	5.29403e-05	*Girdin, Isoform A	99.1035	166.647	291.757
HD_07797-RA	130.999	152.827	142.95	941.199	637.285	708.913	56.4676	72.7117	58.1167	-1.08381	0.000568237	*Globin; Globin-Like Superfamily	142.258	762.466	62.432
HD_04652-RA	15.0384	12.8406	15.5827	19.5288	33.6676	25.2855	39.3598	11.8915	33.5807	1.07275	0.0227944	*Gltscr Protein, Conserved Region	14.4872	26.1607	28.2774
HD_04789-RA	6.26374	6.17802	5.30129	0.539013	0.626868	0.535548	1.15647	1.19741	1.61161	-2.04384	8.60138e-06	*Glucokinase Regulatory Protein	5.91435	0.567143	1.32183
HD_17622-RA	33.3166	40.2172	38.2115	50.4599	41.603	48.0081	9.03242	23.4114	18.2431	-1.03478	0.00687951	*Glucose Transporter Type 1	37.2484	46.6903	16.8957
HD_06714-RA	16.2938	20.0417	13.6149	0.870713	0.967306	0.918082	0.717808	1.42451	1.51294	-3.65242	8.30002e-07	*Glucose-Methanol-Choline Gmc Oxidoreductase	16.6502	0.918701	1.21842
HD_09192-RA	41.0788	43.0344	37.4013	1.6585	2.31079	1.60664	6.89893	15.6283	10.8866	-1.7583	0.000131832	*Glucose-Methanol-Choline Gmc Oxidoreductase	40.5048	1.85864	11.1379
HD_20378-RA	111.748	125.826	88.1715	16.0875	22.9767	20.3126	27.835	41.6616	33.515	-1.55491	6.10166e-05	*Glucose-Methanol-Choline Gmc Oxidoreductase	108.582	19.7923	34.3372
HD_13461-RA	120.707	148.038	109.238	13.268	11.2852	10.8257	19.5005	23.3289	19.6518	-2.49081	5.03479e-07	*Glutamine Synthetase, Catalytic Domain; Glutamine Synthetase, Beta-Grasp Domain; Glutamine Synthetase/Guanido Kinase, Catalytic Domain; Glutamine Synthetase, N-Terminal Domain Superfamily	125.994	11.793	20.827
HD_00393-RA	28.8124	39.4891	31.7582	16.9238	13.9273	16.8763	2.83813	5.09932	4.02903	-2.95655	1.05748e-06	*Glycoprotein 3-Alpha-L-Fucosyltransferase A	33.3533	15.9091	3.98883
HD_00545-RA	21.0996	27.51	19.7592	42.7549	32.9779	37.3162	12.9106	9.46904	7.57556	-1.08658	0.00104033	*Glycoprotein 3-Alpha-L-Fucosyltransferase A	22.7896	37.683	9.98506
HD_17325-RA	23.759	30.8708	26.5932	62.1109	48.2578	51.7186	1.19635	1.94063	1.67739	-3.96619	1.15582e-07	*Glycoprotein 3-Alpha-L-Fucosyltransferase A	27.0744	54.0291	1.60479
HD_19532-RA	6.96058	10.4427	6.71342	3.27554	1.89431	1.95628	0.24246	0.242785	0.203918	-5.00411	3.7816e-07	*Glycoprotein 3-Alpha-L-Fucosyltransferase A	8.0389	2.37538	0.229721
HD_20805-RA	14.5254	18.653	14.1213	1.07803	1.20913	1.10935	1.39574	2.84901	1.87473	-2.84537	2.6022e-06	*Glycoprotein 3-Alpha-L-Fucosyltransferase A	15.7666	1.13217	2.03983
HD_21979-RA	4.87627	5.41381	5.49198	17.3902	17.1205	17.8953	19.2887	17.0912	12.8399	1.74219	8.16848e-06	*Glycoprotein 3-Alpha-L-Fucosyltransferase A	5.26069	17.4687	16.4066
HD_28204-RA	8.69418	10.6103	9.21533	1.4997	1.19113	1.30444	0.119635	0.28614	0.372644	-5.03871	2.00828e-07	*Glycoprotein 3-Alpha-L-Fucosyltransferase A	9.50658	1.33176	0.259473
HD_17785-RA	20.4381	20.8474	26.9116	65.5937	83.2421	62.9269	195.563	185.764	163.168	3.09941	2.27795e-07	*Glycoprotein Hormone Subunit Beta	22.7324	70.5876	181.498
HD_09004-RA	8.18066	10.0827	6.91598	23.7995	18.1101	20.4656	17.3072	20.7689	17.662	1.25226	0.000130274	*Glycoside Hydrolase Family 16; Concanavalin A-Like Lectin/Glucanase Domain Superfamily	8.39311	20.7917	18.5793
HD_19250-RA	19.1152	23.3088	16.4652	7.75349	7.41601	7.84195	0.558295	2.35353	1.6445	-3.58194	8.4771e-06	*Glycoside Hydrolase Family 16; Concanavalin A-Like Lectin/Glucanase Domain Superfamily	19.6297	7.67049	1.51878
HD_15977-RA	67.3892	79.0008	54.4597	7.00717	8.30271	7.30641	9.69041	8.71219	12.4982	-2.58873	1.08798e-06	*Glycoside Hydrolase Family 31; Galactose Mutarotase-Like Domain Superfamily; Glycoside Hydrolase Superfamily	66.9499	7.53876	10.3003
HD_18147-RA	100.814	101.361	88.3162	4.9755	5.56201	3.97836	16.4298	18.7044	19.1749	-2.31259	7.32171e-07	*Glycoside Hydrolase Family 31; P-Type Trefoil Domain; Glycoside Hydrolase Superfamily; Domain Of Unknown Function Duf5110	96.8302	4.83862	18.103
HD_01663-RA	79.7536	102.25	88.8324	71.3309	60.4556	61.6496	44.3745	26.8274	21.7962	-1.43924	0.000291226	*Glycoside Hydrolase Superfamily	90.2788	64.4787	30.9994
HD_03877-RA	17.4278	18.4208	14.5554	1.81399	2.14957	2.56298	0.957077	1.50709	2.33519	-3.26733	3.08296e-06	*Glycoside Hydrolase Superfamily; Ribonuclease Kappa	16.8013	2.17551	1.59979
HD_03878-RA	53.7817	49.1383	41.4959	4.3121	7.65784	5.91016	3.46941	2.55998	3.6179	-3.79259	3.17238e-07	*Glycoside Hydrolase Superfamily; Ribonuclease Kappa	48.1386	5.96003	3.21576
HD_03882-RA	54.7491	56.4088	37.4108	6.31267	6.38153	6.31182	2.21324	2.22966	2.10496	-4.39546	3.87824e-08	*Glycoside Hydrolase Superfamily; Ribonuclease Kappa	49.5229	6.33534	2.18262
HD_03883-RA	17.5447	18.3911	14.8398	1.00547	1.49126	0.956336	1.15647	1.34193	1.51294	-3.54683	2.80966e-07	*Glycoside Hydrolase Superfamily; Ribonuclease Kappa	16.9252	1.15102	1.33711
HD_09492-RA	31.0487	32.146	17.2755	3.21335	2.91535	2.98377	3.13044	4.17029	6.34778	-2.44233	2.71459e-05	*Glycoside Hydrolase, Family 2; Glycoside Hydrolase, Family 2, Immunoglobulin-Like Beta-Sandwich; Glycoside Hydrolase Family 2, Catalytic Domain; Glycosyl Hydrolases Family 2, Sugar Binding Domain; Galactose-Binding-Like Domain Superfamily; Glycoside Hydrolase Superfamily; Domain Of Unknown Function Duf4982; Beta-Galactosidase/Glucuronidase Domain Superfamily; Glycoside Hydrolase Family 2, Domain…	26.8234	3.03749	4.5495
HD_05391-RA	21.4371	27.5198	18.404	16.7509	12.0376	14.4215	1.43562	1.19741	1.54583	-3.894	1.61296e-07	*Glycoside Hydrolase, Family 24; Lysozyme-Like Domain Superfamily	22.4536	14.4033	1.39295
HD_00292-RA	5.67435	6.32629	4.48526	0.587524	0.573129	0.612055	2.79826	2.65619	1.76521	-1.09088	0.00123556	*Glycoside Hydrolase, Family 79; Glycoside Hydrolase Superfamily	5.4953	0.590903	2.40655
HD_01325-RA	30.1847	73.0402	38.6369	87.0298	96.4351	88.9392	2.83135	9.33154	3.05877	-3.12017	0.000102505	*Glycoside Hydrolase/Deacetylase, Beta/Alpha-Barrel	47.2873	90.8014	5.07389
HD_22324-RA	14.7144	16.844	12.414	4.06333	5.77697	4.62867	2.7516	4.87222	4.60461	-1.73655	8.28305e-05	*Glycoside Hydrolase/Deacetylase, Beta/Alpha-Barrel; Protein Of Unknown Function Duf5054	14.6575	4.82299	4.07614
HD_02223-RA	51.8378	44.868	58.1058	409.028	464.173	411.11	158.675	116.975	171.291	1.63539	2.89279e-05	*Glycosyl Transferase, Family 13; Nucleotide-Diphospho-Sugar Transferases; Ilei/Pander Domain	51.6039	428.103	148.98
HD_07363-RA	12.6625	16.1323	13.9188	12.7427	11.3658	11.2848	62.7285	59.9944	26.9369	1.90848	8.81403e-05	*Glycosylphosphatidylinositol-Mannosyltransferase I, Pig-X/Pbn1; Phosphatidylinositol-Glycan Biosynthesis Class X Protein	14.2378	11.7978	49.8866
HD_14948-RA	8.12666	10.4385	7.35004	2.86091	2.52574	3.06027	0.598173	1.94063	2.20363	-2.32782	0.000176557	*Glycosyltransferase	8.63841	2.81564	1.58081
HD_15882-RA	32.6686	34.6667	35.3323	37.8138	55.4858	50.1885	3.94794	6.52382	9.11054	-2.27726	2.7002e-05	*Glycosyltransferase Stello1-Related	34.2225	47.8294	6.52744
HD_12542-RA	9.20661	13.1668	9.63607	2.48775	2.76757	2.2187	2.39269	3.79868	2.6312	-1.75418	4.62105e-05	*Glyoxalase/Bleomycin Resistance Protein/Dihydroxybiphenyl Dioxygenase	10.6698	2.49134	2.94086
HD_14949-RA	48.5575	49.5831	47.7463	94.0785	121.504	102.557	9.61065	14.9883	11.4457	-1.91302	6.01627e-06	*Glypican	48.629	106.047	12.0149
HD_18706-RA	16.7123	13.4337	18.8091	137.987	154.473	131.745	47.5348	40.4642	74.2986	1.83727	5.19678e-05	*Glypican	16.3184	141.402	54.0992
HD_09416-RA	11.0425	15.9247	10.0412	1.86581	1.34348	1.49188	0.398782	0.70193	0.657801	-4.27263	3.55351e-07	*Gnat Domain; Acyl-Coa N-Acyltransferase	12.3361	1.56706	0.586171
HD_00049-RA	6.57422	7.16434	5.61873	0.760008	0.798028	0.714192	1.94725	2.22264	1.27712	-1.73128	4.67742e-05	*Gnat Domain; Acyl-Coa N-Acyltransferase; Yith, Acetyltransferase (Gnat) Domain	6.45243	0.757409	1.81567
HD_03554-RA	5.45377	8.15512	6.04786	6.92424	5.58888	6.19706	3.07062	2.18837	2.9601	-1.14553	0.000841153	*Gnat Domain; Acyl-Coa N-Acyltransferase; Yith, Acetyltransferase (Gnat) Domain	6.55225	6.23673	2.7397
HD_16254-RA	4.02283	4.44824	4.19589	0.621938	0.268696	0.229521	11.7641	16.9702	10.2781	1.72323	0.000192211	*Gnat Domain; Acyl-Coa N-Acyltransferase; Yith, Acetyltransferase (Gnat) Domain	4.22232	0.373385	13.0041
HD_20764-RA	74.4359	80.3056	73.9344	112.281	140.609	116.635	184.158	156.489	113.339	1.09168	0.000441052	*Golgi Reassembly Stacking Protein Grasp	76.2253	123.175	151.329
HD_11798-RA	23.5384	22.7136	24.4279	37.7267	49.3689	37.7626	48.4321	32.8669	58.4726	1.09231	0.00107312	*Golgin-84	23.56	41.6194	46.5905
HD_25615-RA	7.64527	7.87547	7.57661	10.5771	14.2315	11.4313	21.6738	16.9702	14.79	1.31254	9.93559e-05	*Golgin-84	7.69912	12.08	17.8113
HD_15226-RA	24.0965	21.1588	24.0902	76.2011	103.618	83.2586	1.43562	1.75483	2.38453	-3.52049	2.80966e-07	*Gpcr Family 2, Extracellular Hormone Receptor Domain Superfamily	23.1152	87.6926	1.85832
HD_19691-RA	2.3084	2.01654	2.7635	8.85225	9.77382	7.82283	8.0554	3.73675	7.34599	1.53915	0.000565938	*Gpcr Fungal Pheromone Mating Factor, Ste2	2.36281	8.8163	6.37938
HD_23094-RA	3.88784	3.52894	3.00946	1.20241	0.971068	1.18586	0.358904	0.70193	1.71028	-1.76409	0.0027153	*Gpcr, Family 2, Extracellular Hormone Receptor Domain; Fibronectin Type Iii; Fibronectin Type Iii Superfamily; Gpcr Family 2, Extracellular Hormone Receptor Domain Superfamily	3.47541	1.11978	0.923706
HD_04949-RA	569.051	503.462	732.095	3841.14	3845.99	3933.89	117.415	337.505	250.255	-1.25326	0.00597474	*Gpcr, Family 2, Extracellular Hormone Receptor Domain; Gpcr Family 2, Extracellular Hormone Receptor Domain Superfamily	601.536	3873.67	235.058
HD_07625-RA	1.78463	1.30482	2.40178	2.49604	3.81549	2.56681	4.35071	3.96384	9.01187	1.76921	0.00115824	*Gpcr, Family 2, Extracellular Hormone Receptor Domain; Gpcr Family 2, Extracellular Hormone Receptor Domain Superfamily	1.83041	2.95945	5.77548
HD_00970-RA	189.289	131.223	147.927	64.7437	78.7637	60.23	1.57519	2.2916	18.7473	-4.23976	0.000507295	*Gpcr, Family 2, Extracellular Hormone Receptor Domain; Immunoglobulin Subtype; Immunoglobulin I-Set; Gain Domain, N-Terminal; Immunoglobulin-Like Domain Superfamily; Gpcr Family 2, Extracellular Hormone Receptor Domain Superfamily	156.146	67.9125	7.53804
HD_08931-RA	0.213831	0.229826	0.3267	1.68628	2.77294	1.79791	2.00069	4.47295	3.76361	3.81819	5.85121e-06	*Gpcr, Family 2, Secretin-Like	0.256786	2.08571	3.41242
HD_19965-RA	9.92667	8.30784	12.197	18.5823	26.1138	20.2361	33.2453	42.8743	31.978	1.92897	1.21399e-05	*Gpcr, Family 2, Secretin-Like	10.1438	21.644	36.0325
HD_26653-RA	0.107995	0.103792	0.217029	2.44629	1.90774	2.19957	7.71644	3.54392	2.22008	5.0314	7.13818e-06	*Gpcr, Family 2, Secretin-Like	0.142939	2.18453	4.49348
HD_27404-RA	24.866	27.4308	23.5548	6.57181	10.1702	9.04694	4.64581	6.59938	6.34219	-2.00081	9.46832e-06	*Gpcr, Family 2, Secretin-Like; Amino Acid/Polyamine Transporter I; Gain Domain, N-Terminal	25.2839	8.5963	5.86246
HD_15866-RA	4.31982	4.74479	3.53033	0.787788	0.403044	0.879829	1.87428	1.48644	2.40097	-1.01097	0.00832578	*Gpn-Loop Gtpase 3	4.19832	0.69022	1.92056
HD_00054-RA	2.98796	4.13687	2.04846	18.5984	23.9884	22.4077	0.523601	0.737853	0.780481	-2.04482	7.82855e-05	*G-Protein Coupled Receptor	3.05776	21.6648	0.680645
HD_00972-RA	109.831	120.844	87.694	40.0735	39.6663	36.073	2.11355	3.07941	6.49578	-4.64353	1.12488e-06	*G-Protein Coupled Receptor	106.123	38.6043	3.89625
HD_06947-RA	0.337486	0.400342	0.737897	17.3521	15.0201	17.3097	9.63059	5.31279	3.60146	3.74016	8.85707e-06	*G-Protein Coupled Receptor	0.491908	16.5606	6.18161
HD_07622-RA	4.27473	3.69708	4.01734	3.52431	3.85579	4.7243	21.2683	23.1088	16.1326	2.43487	1.4278e-06	*G-Protein Coupled Receptor	3.99639	4.0348	20.1699
HD_13468-RA	37.6453	32.7678	35.5542	31.2864	33.5362	35.1274	2.02382	0.45419	0.983412	-4.82773	1.18397e-06	*G-Protein Coupled Receptor	35.3225	33.3167	1.15381
HD_15704-RA	0.310487	0.593099	0.578743	0.082925	0.201522	0.344281	19.9391	13.667	13.2218	5.08025	4.26889e-07	*G-Protein Coupled Receptor	0.49411	0.209576	15.6093
HD_15706-RA	89.2448	64.0399	72.748	19.3008	41.5001	25.8784	4.50624	3.77804	14.2578	-3.20389	0.000132921	*G-Protein Coupled Receptor	75.3442	28.8931	7.51404
HD_17079-RA	12.2818	8.68891	10.4058	35.5334	38.0474	35.2199	35.0011	37.3964	48.8138	2.05537	4.44324e-06	*G-Protein Coupled Receptor	10.4588	36.2669	40.4038
HD_18692-RA	13.4454	15.4304	13.4653	22.0581	26.3234	24.6543	2.7516	2.30522	2.22567	-2.43331	5.31188e-07	*G-Protein Coupled Receptor	14.1137	24.3453	2.4275
HD_23145-RA	53.4038	44.5862	46.6322	47.7648	53.5108	49.2322	220.845	225.711	275.289	2.4255	5.63987e-07	*G-Protein Coupled Receptor	48.2074	50.1693	240.615
HD_13644-RA	1.67393	1.21585	2.79244	13.4546	13.0586	13.3504	3.1105	6.0077	4.07837	1.31187	0.0033721	*G-Protein-Coupled Receptor Gpcr Family Protein	1.89407	13.2879	4.39885
HD_07947-RA	23.948	43.3259	16.6678	144.393	94.8632	124.362	4.82527	9.33154	6.44645	-1.91713	0.000483866	*Gps Motif; Gpcr Family 2, Extracellular Hormone Receptor Domain Superfamily	27.9806	121.206	6.86775
HD_09248-RA	43.0705	37.9192	52.8711	54.2529	84.6842	64.5779	17.6218	12.3457	25.7115	-1.15557	0.00323597	*Gps Motif; Gpcr, Family 2, Secretin-Like; Srcr Domain; Na-Ca Exchanger/Integrin-Beta4; Srcr-Like Domain; Srcr-Like Domain Superfamily; Calx-Like Domain Superfamily	44.6203	67.8383	18.5597
HD_23429-RA	34.6209	29.8213	42.1119	20.9025	30.9261	23.9574	7.98641	7.10849	10.9662	-1.92291	2.6759e-05	*Gps Motif; Gpcr, Family 2, Secretin-Like; Srcr Domain; Na-Ca Exchanger/Integrin-Beta4; Srcr-Like Domain; Srcr-Like Domain Superfamily; Calx-Like Domain Superfamily	35.5181	25.262	8.68703
HD_04721-RA	80.8346	72.536	77.1175	135.707	204.155	152.975	190.578	153.599	172.64	1.26967	0.000129225	*Greb1-Related	76.8294	164.279	172.272
HD_11373-RA	273.458	295.363	218.504	36.0724	39.8476	35.9582	7.49711	14.5341	7.43315	-4.63853	1.88997e-07	*Growth Factor Receptor Cysteine-Rich Domain Superfamily	262.442	37.2928	9.82145
HD_01284-RA	31.9667	43.5631	36.2872	8.45835	5.80384	7.72719	1.03683	1.03225	0.888031	-5.13241	3.01479e-08	*Growth Factor Receptor Cysteine-Rich Domain Superfamily; Insulin-Like Growth Factor Binding Protein, N-Terminal, Cys-Rich Conserved Site	37.2723	7.3298	0.985705
HD_02080-RA	15.1734	13.0185	14.5554	16.3362	17.6533	18.7059	73.7747	53.4293	41.9677	2.08519	5.91735e-06	*Gtf2i-Like Repeat; Gtf2i-Like Repeat Superfamily; High Mobility Group Box Domain Superfamily	14.2491	17.5652	56.3906
HD_00242-RA	4.40082	4.98203	3.84864	4.51941	2.68696	2.75425	12.3224	12.098	7.69627	1.38006	0.000577543	*Gtp Binding Domain; Gtp-Binding Protein, Ribosome Biogenesis, Ysxc; P-Loop Containing Nucleoside Triphosphate Hydrolase	4.4105	3.32021	10.7055
HD_15619-RA	89.7442	95.148	68.7017	37.1297	38.146	41.2755	0	0.08258	0	-11.3936	8.85143e-09	*Gtp Binding Domain; P-Loop Containing Nucleoside Triphosphate Hydrolase	84.5313	38.8504	0.0275267
HD_17887-RA	51.4134	49.2593	45.993	0.0207313	0.107478	0.0638832	0.850603	1.04588	1.27284	-5.4129	2.60038e-08	*Gtp Binding Domain; Sigma-54 Interaction Domain, Atp-Binding Site 1; P-Loop Containing Nucleoside Triphosphate Hydrolase	48.8886	0.064031	1.05644
HD_17890-RA	7.60369	10.0604	8.45052	0.176216	0.174653	0.124324	0.172673	0.0103225	0.0888031	-6.40684	1.78418e-07	*Gtp Binding Domain; Sigma-54 Interaction Domain, Atp-Binding Site 1; P-Loop Containing Nucleoside Triphosphate Hydrolase	8.70489	0.158397	0.0905995
HD_22455-RA	7.80348	9.77606	8.38946	2.65858	3.20017	3.13984	15.4393	18.7337	21.8505	1.21772	0.000169441	*Gtp Binding Domain; Sigma-54 Interaction Domain, Atp-Binding Site 1; P-Loop Containing Nucleoside Triphosphate Hydrolase	8.65633	2.99953	18.6745
HD_22456-RA	7.81428	10.1939	8.61372	0.176216	0.174653	0.124324	0.159513	0.0516125	0.0723581	-6.39944	5.31967e-08	*Gtp Binding Domain; Sigma-54 Interaction Domain, Atp-Binding Site 1; P-Loop Containing Nucleoside Triphosphate Hydrolase	8.87397	0.158397	0.0944945
HD_03140-RA	16.4199	19.9578	17.2272	21.2425	18.0744	20.9373	5.4366	3.41345	3.03674	-2.06998	1.09307e-05	*Gtpase Imap Family Member 6	17.8683	20.0847	3.96226
HD_03137-RA	9.3192	12.6603	9.80015	1.22314	1.27631	1.35149	0.0267184	0.16516	0.03289	-7.02484	8.02382e-08	*Gtpase Imap Family Member 7	10.5932	1.28365	0.0749228
HD_03138-RA	42.3607	57.4924	43.8407	4.11847	3.55351	4.7396	0.21933	0.364591	0.0986701	-7.63282	3.0598e-08	*Gtpase Imap Family Member 7	47.8979	4.13719	0.22753
HD_03139-RA	230.347	327.771	281.753	66.7202	55.7859	63.5684	3.36971	6.90906	2.03918	-5.99748	3.53397e-07	*Gtpase Imap Family Member 7	279.957	62.0249	4.10598
HD_03141-RA	6.74081	8.66904	6.10198	5.8599	5.66492	5.06208	1.04999	0.723814	0.476906	-3.15885	2.10893e-06	*Gtpase, Imap Family Member-Related	7.17061	5.52897	0.750238
HD_06179-RA	44.3354	50.1836	43.6262	2.21824	2.01522	1.97005	0.249239	0.736201	0.690691	-6.23866	5.3986e-08	*Gtpase, Imap Family Member-Related	46.0484	2.06784	0.55871
HD_06191-RA	10.107	12.2033	9.47431	2.62375	2.88714	3.17618	0.24884	1.16025	0.559131	-3.91238	4.53876e-06	*Gtpase, Imap Family Member-Related	10.5949	2.89569	0.656073
HD_08169-RA	1.91692	2.29826	2.41625	63.0023	53.6138	51.3744	39.639	36.6449	28.0881	4.07685	5.11517e-08	*Gtpase, Imap Family Member-Related	2.21048	55.9968	34.7906
HD_08180-RA	12.7116	13.8465	11.5089	0.207313	0.389609	0.382534	2.28303	3.71197	3.42056	-1.90656	3.02725e-05	*Gtpase, Imap Family Member-Related	12.689	0.326485	3.13852
HD_14951-RA	26.4859	30.2184	28.2522	5.3072	6.04566	4.89644	3.62892	4.33545	5.19663	-2.57959	6.60569e-07	*Gtpase, Imap Family Member-Related	28.3188	5.41644	4.387
HD_20925-RA	28.5365	32.7797	28.2956	2.76348	2.39086	2.3239	0.837443	1.99018	1.63299	-4.21719	2.99101e-07	*Gtpase, Imap Family Member-Related	29.8706	2.49274	1.48687
HD_20936-RA	23.1197	22.7035	21.8554	8.9331	7.47916	9.063	1.64179	3.86351	2.69205	-2.94094	2.8937e-06	*Gtpase, Imap Family Member-Related	22.5595	8.49175	2.73245
HD_21417-RA	17.2793	17.7337	17.507	70.2375	56.05	64.4953	4.66575	8.75348	6.11755	-1.32347	0.000246859	*Gtpase, Imap Family Member-Related	17.5066	63.5943	6.51226
HD_25890-RA	33.758	39.2798	34.1418	4.07784	3.68087	3.71938	1.20113	2.7206	2.29507	-3.99747	3.3561e-07	*Gtpase, Imap Family Member-Related	35.7265	3.82603	2.07227
HD_26278-RA	13.7462	17.8852	14.2889	6.4014	6.34042	7.28345	0.319026	1.04588	0.600901	-4.43976	6.08884e-07	*Gtpase, Imap Family Member-Related	15.3068	6.67509	0.655268
HD_26338-RA	26.6479	31.8791	24.4134	32.5066	31.8942	35.0401	0.319026	0.90838	0.624911	-5.372	9.80184e-08	*Gtpase, Imap Family Member-Related	27.6468	33.147	0.617439
HD_00902-RA	58.9385	57.8568	68.8994	192.884	289.251	212.498	390.388	260.426	341.382	2.52272	2.63386e-06	*Gtpase-Activating Rap/Ran-Gap Domain-Like Protein 3	61.8982	231.544	330.732
HD_03702-RA	8.20766	10.913	15.4524	4.14625	3.03627	4.13137	84.0633	49.9196	39.2049	2.4246	3.93867e-05	*Gtp-Binding Nuclear Protein Ran	11.5244	3.7713	57.7293
HD_11286-RA	133.239	158.061	229.992	2765.59	3449.09	2526.35	1090.01	1183.54	1002.52	2.75392	3.28065e-06	*Gtp-Binding Protein 1	173.764	2913.68	1092.02
HD_17251-RA	86.4774	92.2566	96.4186	206.608	219.498	183.502	469.048	384.74	336.531	2.21617	1.4101e-06	*Gtp-Binding Protein 2	91.7175	203.202	396.773
HD_20927-RA	40.0212	50.6789	41.7838	4.84365	5.94678	5.2981	2.28303	22.186	13.1017	-1.71331	0.0151539	*Gtp-Binding Protein A	44.1613	5.36285	12.5236
HD_16550-RA	77.3113	68.2361	90.4141	177.066	254.885	196.737	389.69	177.423	422.818	2.17683	8.75411e-05	*Guanine Nucleotide Exchange Factor	78.6538	209.563	329.977
HD_07878-RA	41.3868	40.0935	35.5395	124.56	125.631	122.312	83.5269	82.8034	91.8912	1.24813	2.48709e-05	*Guanine Nucleotide-Binding Protein G(Q) Subunit Alpha	39.0066	124.167	86.0738
HD_09284-RA	3.63135	4.9079	3.48693	0.932907	0.644871	0.535548	0.67793	0.805155	0.608466	-2.41606	1.0816e-05	*Guanylate Cyclase	4.00872	0.704442	0.697184
HD_13496-RA	19.6282	19.9281	23.1497	9.32907	10.3179	10.1372	319.823	298.527	303.016	3.98106	2.54017e-08	*Guanylate Cyclase	20.902	9.92805	307.122
HD_25966-RA	3.63135	4.9079	3.51586	0.932907	0.644871	0.535548	0.67793	0.805155	0.641356	-2.39536	1.05723e-05	*Guanylate Cyclase	4.01837	0.704442	0.708147
HD_10917-RA	51.8918	43.9487	68.147	0.3317	0.67174	0.726815	1267.49	844.319	846.36	4.27421	4.54869e-07	*Guanylate Cyclase 2g	54.6625	0.576752	986.056
HD_07857-RA	5.12979	5.01169	3.93545	2.19751	1.63905	1.87442	12.123	9.70315	7.66338	1.16835	0.000611881	*Haloacid Dehalogenase-Like Hydrolase Domain-Containing Protein 2	4.69231	1.90366	9.82984
HD_15953-RA	18.2512	17.6744	16.0601	2.81945	3.22435	3.51932	4.82527	4.37674	2.26941	-2.08332	2.63825e-05	*Harmonin	17.3286	3.18771	3.82381
HD_10289-RA	2.79087	1.71406	2.44721	8.33645	7.8865	8.84305	7.33879	9.89763	22.208	2.61464	0.000106216	*Hat, C-Terminal Dimerisation Domain; Ribonuclease H-Like Superfamily; Domain Of Unknown Function Duf4371	2.31738	8.35533	13.1481
HD_23031-RA	2.84487	1.74371	2.47615	8.5023	7.98323	8.94824	7.40698	10.0009	22.4054	2.6049	0.000108173	*Hat, C-Terminal Dimerisation Domain; Ribonuclease H-Like Superfamily; Domain Of Unknown Function Duf4371	2.35491	8.47793	13.2711
HD_23726-RA	2.63968	1.62509	2.28806	8.16646	7.42837	8.52975	6.80442	9.09247	21.1789	2.61107	0.000127999	*Hat, C-Terminal Dimerisation Domain; Ribonuclease H-Like Superfamily; Domain Of Unknown Function Duf4371	2.18428	8.04153	12.3586
HD_16537-RA	12.7705	12.3958	10.5331	6.84132	5.37392	5.31723	5.74246	5.07867	5.59131	-1.01417	0.000452413	*Haus Augmin-Like Complex Subunit 5	11.8998	5.84416	5.47081
HD_14989-RA	16.0643	17.8226	17.3623	13.8899	13.811	12.3176	6.10137	11.9328	4.80195	-1.0691	0.00529995	*Hcls1-Binding Protein 3	17.0831	13.3395	7.61204
HD_03023-RA	24.704	22.9529	27.0852	3.60724	3.41244	2.90726	69.6074	63.6692	49.6311	1.3925	3.27921e-05	*Heat Repeat-Containing Protein 4	24.914	3.30898	60.9692
HD_10298-RA	44.4671	53.7645	51.7975	35.6992	31.948	30.6793	5.90198	7.72123	7.89361	-2.6938	3.36769e-07	*Heat Shock 70 Kda Protein 12b	50.0097	32.7755	7.17227
HD_10299-RA	24.7175	24.7322	24.3796	13.1436	13.811	12.7384	3.23014	2.0645	4.67039	-2.77103	3.66006e-06	*Heat Shock 70 Kda Protein 12b	24.6098	13.231	3.32167
HD_16576-RA	12.4465	11.951	10.2438	4.76819	5.88445	5.85278	1.15647	2.10579	2.07207	-2.58655	4.05416e-06	*Heat Shock 70 Kda Protein 18	11.5471	5.5018	1.77811
HD_22719-RA	4.88923	3.8593	5.38347	82.0626	75.3244	75.2304	163.652	71.158	126.008	4.7776	2.70689e-07	*Heat Shock Cognate 71 Kda Protein-Related	4.71066	77.5391	120.273
HD_01912-RA	4.28391	4.42838	36.9189	96.3589	246.636	97.9862	592.776	158.478	461.82	4.83131	0.000618731	*Heat Shock Protein 68-Related	15.2104	146.994	404.358
HD_11416-RA	1.76762	1.15091	1.91969	4.74207	3.51562	4.13826	6.89893	4.02536	8.56292	2.11564	0.000107468	*Heat Shock Protein 70 Family; Heat Shock Protein 70, Conserved Site; Heat Shock Protein 70kd, Peptide-Binding Domain Superfamily; Heat Shock Protein 70kd, C-Terminal Domain Superfamily	1.61274	4.13198	6.49574
HD_27693-RA	19.0161	22.7652	22.0501	30.6893	33.6496	34.9828	57.6208	46.8022	34.3372	1.22237	0.000196056	*Heat Shock Protein 70 Family; Heat Shock Protein 70kd, Peptide-Binding Domain Superfamily	21.2772	33.1072	46.2534
HD_06384-RA	44.4693	43.8449	39.7981	56.9073	84.0697	65.2213	133.831	89.5861	62.9377	1.26165	0.00103588	*Hect Domain; Collagen Triple Helix Repeat; Hect, E3 Ligase Catalytic Domain	42.7041	68.7328	95.4517
HD_08416-RA	7.75435	7.38824	9.17597	2.36792	2.31132	2.52549	1.91296	3.62031	2.52826	-1.49085	0.000198229	*Hect Domain; Ubx Domain; Ubiquitin-Like Domain Superfamily; Hect, E3 Ligase Catalytic Domain	8.10618	2.40158	2.68718
HD_26152-RA	3.50013	3.00405	3.66721	0.953223	0.810656	0.799497	0.749312	2.39565	1.31593	-1.09128	0.0124984	*Hect, E3 Ligase Catalytic Domain	3.39046	0.854459	1.48696
HD_17071-RA	45.2682	37.6594	37.4036	1.72774	2.52789	1.90617	0.957077	0.343946	2.33684	-4.89881	5.90089e-06	*Helicase With Zinc Finger 2, Transcriptional Coactivator-Related	40.1104	2.05394	1.21262
HD_01052-RA	4.38732	5.67388	6.56873	0.186581	0.429914	0.554675	0	0.08258	0.0986701	-6.27633	7.91074e-07	*Helicase With Zinc Finger Domain-Related	5.54331	0.39039	0.0604167
HD_24269-RA	0.566976	0.593099	0.993412	3.39993	4.2274	4.05486	10.8868	7.47349	7.5976	3.68735	7.63473e-07	*Helix-Loop-Helix Dna-Binding Domain Superfamily	0.717829	3.89406	8.65262
HD_16759-RA	4.10167	3.75877	5.14126	26.4929	33.5768	27.7276	12.2426	19.8535	9.88938	1.78775	8.97222e-05	*Hematopoietic Cell Signal Transducer	4.3339	29.2658	13.9952
HD_17555-RA	207.554	287.772	208.608	106.393	79.7893	95.0598	55.67	39.2668	21.247	-2.49744	2.77725e-05	*Hematopoietic Prostaglandin D Synthase	234.645	93.7473	38.7279
HD_18910-RA	414.251	539.139	453.672	1173.73	899.241	1005.12	128.952	363.657	157.233	-1.01342	0.0194692	*Hematopoietic Prostaglandin D Synthase	469.021	1026.03	216.614
HD_18887-RA	44.0487	38.759	39.4124	2.48775	4.5544	2.83075	4.22709	2.4774	5.36108	-3.22542	3.92628e-06	*Hemicentin-1	40.74	3.29097	4.02186
HD_10006-RA	18.9262	18.564	19.359	2.81945	2.55261	3.78709	0.717808	1.52773	0.559131	-4.25282	8.99755e-07	*Hemingway/Cfap97d1; Cilia- And Flagella-Associated Protein 97	18.9497	3.05305	0.93489
HD_16226-RA	53.2148	56.4482	33.4513	8.97664	13.8379	10.8066	0.777625	3.28256	4.57172	-3.92785	3.24998e-05	*Hemolectin, Isoform A	47.7048	11.207	2.8773
HD_03095-RA	22.8734	20.5058	18.2761	0.228044	0.20609	0.223018	0.717808	1.02523	0.973545	-4.39046	5.11517e-08	*Heparan Sulfate Proteoglycan 2	20.5518	0.21905	0.905528
HD_09022-RA	24.8932	25.6809	18.766	3.44263	5.3226	4.76179	0.57624	0.690782	1.20706	-4.67297	3.13381e-07	*Hepn Domain; Poly(Adp-Ribose) Polymerase, Catalytic Domain	23.1134	4.50901	0.824696
HD_09016-RA	44.7979	39.6069	29.3067	5.68327	9.4444	8.3557	0.955084	0.61935	2.55819	-4.63818	4.96005e-06	*Hepn Domain; Poly(Adp-Ribose) Polymerase, Catalytic Domain; Histidine Kinase/Hsp90-Like Atpase Superfamily	37.9038	7.82779	1.37754
HD_09017-RA	55.6012	45.6491	42.1302	7.44335	12.1569	11.4852	0.403568	0.503738	2.49471	-5.23761	1.06482e-05	*Hepn Domain; Poly(Adp-Ribose) Polymerase, Catalytic Domain; Histidine Kinase/Hsp90-Like Atpase Superfamily	47.7935	10.3618	1.13401
HD_09020-RA	101.145	93.8019	80.8027	19.1001	24.8517	23.8996	0.778822	0.923658	3.34492	-5.62831	2.01288e-06	*Hepn Domain; Poly(Adp-Ribose) Polymerase, Catalytic Domain; Histidine Kinase/Hsp90-Like Atpase Superfamily	91.9166	22.6171	1.68247
HD_24330-RA	21.1131	24.4357	18.404	4.27064	3.76175	3.25154	4.586	3.34449	3.19033	-2.41828	1.87784e-06	*Hexosyltransferase	21.3176	3.76131	3.70694
HD_00046-RA	38.0792	38.0028	31.7151	4.78892	5.1724	5.41286	5.03144	5.80125	5.32819	-2.6315	2.35825e-07	*Hhip-Like Protein 2	35.9324	5.12473	5.38696
HD_01847-RA	10.4486	16.2509	11.054	4.72673	3.89609	5.24072	4.18721	4.50061	3.35478	-1.54329	9.93632e-05	*Hig1 Domain Family Member 2a	12.5845	4.62118	4.0142
HD_09023-RA	22.158	9.75826	15.0276	3.97418	7.0479	6.0318	0.179452	0.061935	1.23667	-4.78801	8.0394e-05	*Histidine Kinase/Hsp90-Like Atpase Superfamily	15.648	5.68463	0.492684
HD_24854-RA	14.0459	5.67003	10.6914	6.67505	11.6066	9.02284	0.365683	0.49548	4.26518	-2.4142	0.0108266	*Histidine Kinase/Hsp90-Like Atpase Superfamily	10.1358	9.1015	1.70878
HD_23528-RA	4.21182	5.60479	3.66055	1.57558	1.854	1.79791	2.11355	2.55998	1.34849	-1.06399	0.00346533	*Histidine Protein Methyltransferase 1 Homolog	4.49239	1.7425	2.00734
HD_03709-RA	7.22976	7.72245	6.05944	7.41806	5.89546	6.61823	3.05746	3.32509	2.53253	-1.13372	0.000336138	*Histone Deacetylase 12	7.00388	6.64392	2.97169
HD_25853-RA	16.8743	16.3399	15.5682	5.92914	4.83653	6.88562	3.30989	6.15221	5.85443	-1.56328	0.000170005	*Histone-Binding Protein Rbbp4, N-Terminal	16.2608	5.88376	5.10551
HD_03971-RA	0.154974	0.193943	0.0578743	0.145119	0.120376	0.0382534	2.22042	4.95274	2.97556	4.69917	3.34755e-06	*Histone-Lysine N-Methyltransferase Prdm9	0.135597	0.101249	3.38291
HD_05186-RA	17.4953	19.1571	17.5359	5.14135	8.14526	6.12055	9.42442	7.39091	7.2687	-1.06511	0.000679537	*Histone-Lysine N-Methyltransferase, H3 Lysine-36 And H4 Lysine-20 Specific	18.0628	6.46905	8.02801
HD_17319-RA	13.4454	15.8061	14.4107	11.4851	9.7268	10.6345	42.2709	23.0398	19.4709	1.05947	0.0034326	*Homeobox Domain; Homeobox-Like Domain Superfamily	14.5541	10.6155	28.2606
HD_12588-RA	32.9926	27.075	40.975	102.039	122.122	120.46	182.283	168.05	244.636	2.66358	1.76961e-06	*Homeobox Domain; Homeobox-Like Domain Superfamily; Homeobox, Conserved Site	33.6809	114.874	198.323
HD_18896-RA	2.96988	2.46136	3.47246	0.3317	0.403044	0.306027	36.4487	24.2372	20.3918	3.28494	8.2269e-07	*Homeobox Domain; Homeobox-Like Domain Superfamily; Homeobox, Conserved Site; Homeobox Domain, Metazoa	2.9679	0.346924	27.0259
HD_14747-RA	9.04462	10.6165	8.88371	0.0414625	0.107478	0.0765069	0.996956	0.90838	1.11826	-3.1217	3.6014e-07	*Homeobox Kn Domain; Homeobox-Like Domain Superfamily	9.51493	0.0751493	1.00787
HD_19886-RA	1.18795	1.15654	1.15749	3.56578	2.55261	3.55757	5.22405	5.28512	3.55212	2.1007	1.39209e-05	*Homeobox Kn Domain; Homeobox-Like Domain Superfamily	1.16733	3.22532	4.6871
HD_13492-RA	5.42677	5.18962	7.06067	3.44139	5.05149	3.3663	45.1023	29.192	36.8697	2.75604	2.1125e-06	*Homeobox Protein Araucan-Related	5.89235	3.95306	37.0547
HD_18973-RA	78.9717	63.1503	96.1437	0.3317	0.161218	0.11476	1572.27	1006.18	1157.1	4.07285	5.40189e-07	*Homeobox Protein Arx	79.4219	0.202559	1245.18
HD_18983-RA	0.512979	0.429997	0.477463	0	0	0	17.7259	9.4967	10.1301	4.80499	1.63663e-06	*Homeobox Protein Arx	0.47348	0	12.4509
HD_15282-RA	271.685	256.575	233.003	11.1256	11.8809	12.8214	1.57519	1.11483	1.37579	-7.43698	5.69508e-09	*Homeobox-Like Domain Superfamily	253.754	11.9427	1.35527
HD_18639-RA	2.87133	2.48123	2.45734	7.78044	8.61494	7.36073	5.64955	5.79382	5.76826	1.24294	8.34933e-05	*Homeobox-Like Domain Superfamily; P-Loop Containing Nucleoside Triphosphate Hydrolase	2.6033	7.9187	5.73721
HD_09133-RA	10.0463	10.7944	10.2469	5.83461	4.11105	5.35548	4.89585	4.76322	4.39641	-1.04033	0.000430648	*Homocysteine-Binding Domain; Homocysteine-Binding Domain Superfamily	10.3625	5.10038	4.68516
HD_04649-RA	18.0082	15.8752	9.05733	0.912175	0.591132	0.612055	2.31294	1.48644	3.09166	-2.51896	4.23266e-05	*Hormonally Up-Regulated Neu Tumor-Associated Kinase	14.3136	0.705121	2.29701
HD_17016-RA	288.483	323.387	283.497	198.647	190.774	209.399	106.754	83.7774	111.991	-1.45764	2.48709e-05	*Hsp70-Interacting Protein, N-Terminal	298.456	199.607	100.841
HD_01564-RA	26.8066	32.8254	77.8707	124.549	157.344	136.089	112.433	106.296	58.8456	1.10917	0.0209629	*Hspb1-Associated Protein 1	45.8343	139.327	92.5248
HD_03334-RA	18.7688	19.0928	17.4974	21.7541	17.1831	19.0502	37.7914	41.8817	30.4549	1.09484	0.000158434	*Hth Cenpb-Type Dna-Binding Domain; Homeobox-Like Domain Superfamily; Trp Repressor/Replication Initiator; Armadillo-Type Fold; Brinker Dna-Binding Domain	18.453	19.3292	36.7093
HD_02501-RA	34.1806	25.5033	44.0617	7.46325	7.20106	7.38291	467.173	299.311	350.739	3.53035	5.19427e-07	*Hydantoinase A/Oxoprolinase; Hydantoinaseoxoprolinase, N-Terminal; Protein Of Unknown Function Duf917	34.5819	7.34907	372.408
HD_05231-RA	42.4962	37.5432	38.5153	13.6134	16.283	14.3833	6.81918	8.38187	16.1161	-1.80612	0.000182733	*Hydantoinase A/Oxoprolinase; Hydantoinaseoxoprolinase, N-Terminal; Protein Of Unknown Function Duf917	39.5183	14.7599	10.4391
HD_23017-RA	6.34473	7.82891	6.71342	4.51941	4.08418	4.28438	1.11659	1.32128	1.51294	-2.28665	2.47333e-06	*Hydroxylysine Kinase	6.96235	4.29599	1.31694
HD_07172-RA	4.7923	3.48446	5.1893	27.3031	22.3824	24.7052	4.44642	7.08124	13.6	1.01276	0.0230172	*Hydroxymethylglutaryl-Coa Reductase, Class I/Ii; Aminoglycoside Phosphotransferase; Hydroxymethylglutaryl-Coa Reductase, Class I/Ii, Nad/Nadp-Binding Domain Superfamily; Hydroxymethylglutaryl-Coa Reductase, Class I/Ii, Substrate-Binding Domain Superfamily; Protein Kinase-Like Domain Superfamily	4.48869	24.7969	8.3759
HD_03397-RA	52.2409	57.4147	55.7547	76.7272	73.5575	76.3321	23.0341	28.9959	20.0672	-1.09549	0.000132921	*Hydroxyproline Dehydrogenase	55.1368	75.5389	24.0324
HD_10856-RA	88.6373	109.872	83.0207	44.9454	33.2646	41.3137	40.4365	40.0513	38.4156	-1.13696	0.000142727	*Hydroxysteroid Dehydrogenase-Like Protein 2	93.8432	39.8412	39.6345
HD_03827-RA	2.00926	2.04619	2.64775	30.8427	22.7965	22.7256	12.2191	8.60195	6.75594	2.13865	1.90757e-05	*Hypoxia Induced Protein, Domain	2.2344	25.4549	9.19233
HD_03828-RA	22.5081	28.6022	41.6406	458.957	386.148	350.644	204.741	178.304	126.577	2.55817	7.83121e-06	*Hypoxia Induced Protein, Domain	30.917	398.583	169.874
HD_00992-RA	24.4745	26.8971	25.5515	28.6299	36.677	30.5071	99.217	65.3002	51.4071	1.59106	8.59595e-05	*Hypoxia-Inducible Factor 1 Alpha	25.641	31.938	71.9748
HD_01031-RA	29.5098	32.2053	38.7034	118.002	145.983	137.642	160.443	80.0613	106.8	1.89433	4.59267e-05	*Hypoxia-Inducible Factor 1 Alpha	33.4728	133.876	115.768
HD_01038-RA	11.218	13.8489	16.4942	55.7049	49.6148	46.3632	92.2583	57.228	45.5692	2.33157	1.27992e-05	*Hypoxia-Inducible Factor 1 Alpha	13.8537	50.5609	65.0185
HD_13012-RA	17.4413	15.5392	15.0763	8.70713	8.54454	8.56877	2.71172	2.31224	6.44645	-1.94369	0.000324586	*I Kappa B Homolog	16.0189	8.60681	3.82347
HD_00388-RA	3.54576	4.02329	2.9131	2.35632	3.20635	2.73627	0.904039	2.95554	1.05248	-1.00193	0.0345029	*Iggfc-Binding Protein, N-Terminal	3.49405	2.76631	1.63735
HD_15212-RA	0.350985	0.207585	0.231497	0.912175	1.15539	0.956336	9.77017	250.341	86.0075	8.84117	2.35059e-05	*Iggfc-Binding Protein, N-Terminal	0.263356	1.00797	115.373
HD_11392-RA	6.17167	7.40514	6.21223	0	0.0322435	0.0726815	24.3409	9.60117	19.4956	1.54193	0.000949991	*Immunoglobulin E-Set	6.59635	0.034975	17.8125
HD_03540-RA	109.939	102.191	107.617	34.87	34.9977	32.0755	7.81613	22.7095	9.07765	-2.91563	1.9372e-05	*Immunoglobulin Subtype 2; Immunoglobulin Subtype; Fibronectin Type Iii Superfamily; Immunoglobulin-Like Domain Superfamily	106.583	33.9811	13.2011
HD_01337-RA	17.3565	13.1401	16.5978	15.2271	19.1486	15.5405	3.64607	5.0572	5.58933	-1.61287	5.09894e-05	*Immunoglobulin Subtype 2; Immunoglobulin Subtype; Fibronectin Type Iii; Fibronectin Type Iii Superfamily; Immunoglobulin-Like Domain Superfamily	15.6981	16.6387	4.7642
HD_11675-RA	33.9006	38.6929	35.8549	67.2634	56.3854	62.2414	8.27154	18.0565	10.8843	-1.44067	0.000341619	*Immunoglobulin Subtype 2; Immunoglobulin Subtype; Fibronectin Type Iii; Fibronectin Type Iii Superfamily; Immunoglobulin-Like Domain Superfamily	36.1495	61.9634	12.4041
HD_22550-RA	101.462	69.5409	114.591	139.314	228.329	154.582	12.761	11.2722	43.0531	-1.97333	0.00302825	*Immunoglobulin Subtype 2; Immunoglobulin Subtype; Fibronectin Type Iii; Fibronectin Type Iii Superfamily; Immunoglobulin-Like Domain Superfamily	95.1979	174.075	22.3621
HD_23215-RA	44.4212	37.4243	41.3402	14.9149	17.3457	14.6006	3.43551	4.83258	6.66977	-2.93161	1.3915e-06	*Immunoglobulin Subtype 2; Immunoglobulin Subtype; Fibronectin Type Iii; Fibronectin Type Iii Superfamily; Immunoglobulin-Like Domain Superfamily	41.0619	15.6204	4.97929
HD_23581-RA	30.6359	26.5456	29.2534	21.9416	25.3023	22.2436	3.36293	2.37707	4.17243	-3.01077	6.24383e-07	*Immunoglobulin Subtype 2; Immunoglobulin Subtype; Fibronectin Type Iii; Fibronectin Type Iii Superfamily; Immunoglobulin-Like Domain Superfamily	28.8117	23.1625	3.30414
HD_26867-RA	8.56809	7.03297	8.38801	19.1847	21.0569	17.885	2.71571	2.31059	3.35084	-1.40671	7.97838e-05	*Immunoglobulin Subtype 2; Immunoglobulin Subtype; Fibronectin Type Iii; Fibronectin Type Iii Superfamily; Immunoglobulin-Like Domain Superfamily	7.99636	19.3755	2.79238
HD_27459-RA	27.7043	25.0994	26.3884	6.96985	8.35376	6.89403	2.93185	3.15332	4.27867	-2.8217	5.15173e-07	*Immunoglobulin Subtype 2; Immunoglobulin Subtype; Fibronectin Type Iii; Fibronectin Type Iii Superfamily; Immunoglobulin-Like Domain Superfamily	26.3974	7.40588	3.45461
HD_07714-RA	59.9105	58.1534	44.6211	32.2578	31.5449	33.8543	19.5403	8.50574	16.5766	-1.75667	0.000149026	*Immunoglobulin Subtype 2; Immunoglobulin Subtype; Fibronectin Type Iii; Immunoglobulin I-Set; Fibronectin Type Iii Superfamily; Immunoglobulin-Like Domain Superfamily	54.2283	32.5524	14.8742
HD_23583-RA	39.6638	32.8055	38.8617	37.2976	46.6854	41.8275	3.02915	3.0728	5.87219	-3.1003	2.11901e-06	*Immunoglobulin Subtype 2; Immunoglobulin Subtype; Fibronectin Type Iii; Immunoglobulin I-Set; Fibronectin Type Iii Superfamily; Immunoglobulin-Like Domain Superfamily	37.1103	41.9368	3.99138
HD_24618-RA	38.1186	32.4298	38.6979	50.7012	61.8009	53.4634	6.7777	5.63815	11.7875	-2.06084	3.66615e-05	*Immunoglobulin Subtype 2; Immunoglobulin Subtype; Fibronectin Type Iii; Immunoglobulin I-Set; Fibronectin Type Iii Superfamily; Immunoglobulin-Like Domain Superfamily	36.4154	55.3218	8.06777
HD_26869-RA	12.1643	9.11208	12.0083	11.1277	14.4244	14.0937	1.16923	3.32715	3.56265	-1.93423	0.000412976	*Immunoglobulin Subtype 2; Immunoglobulin Subtype; Fibronectin Type Iii; Immunoglobulin I-Set; Fibronectin Type Iii Superfamily; Immunoglobulin-Like Domain Superfamily	11.0949	13.2153	2.68634
HD_07747-RA	1.57592	1.44805	2.21861	8.6354	11.0703	9.89502	9.61743	9.04251	10.8593	2.59584	1.85168e-06	*Immunoglobulin Subtype 2; Immunoglobulin Subtype; Immunoglobulin I-Set; Immunoglobulin-Like Domain Superfamily	1.74753	9.8669	9.83975
HD_22728-RA	16.4153	12.7783	16.504	44.9893	60.7613	46.1283	40.9031	31.8094	39.5009	1.40018	7.1342e-05	*Immunoglobulin Subtype 2; Immunoglobulin Subtype; Immunoglobulin I-Set; Immunoglobulin-Like Domain Superfamily	15.2326	50.6263	37.4045
HD_22733-RA	58.1971	46.9121	63.6316	118.734	156.156	130.183	140.57	112.619	141.789	1.33134	0.000100222	*Immunoglobulin Subtype 2; Immunoglobulin Subtype; Immunoglobulin I-Set; Immunoglobulin-Like Domain Superfamily	56.247	135.024	131.659
HD_25778-RA	3.65835	3.19295	3.19264	13.807	10.5732	10.6027	20.2781	9.9992	13.1287	2.21412	1.96681e-05	*Immunoglobulin Subtype 2; Immunoglobulin Subtype; Immunoglobulin-Like Domain Superfamily	3.34798	11.661	14.4687
HD_01808-RA	33.7667	29.9589	36.2339	7.54618	12.0779	9.1617	161.353	71.2975	174.92	2.13623	0.00010865	*Immunoglobulin Subtype 2; Immunoglobulin Subtype; Protein Kinase, Atp Binding Site; Immunoglobulin-Like Domain Superfamily	33.3198	9.59526	135.857
HD_02725-RA	7.56616	7.11126	10.4619	82.6837	71.6943	72.0546	2.81939	4.49235	2.18061	-1.31045	0.000882804	*Immunoglobulin Subtype; Fibronectin Type Iii; Fibronectin Type Iii Superfamily; Immunoglobulin-Like Domain Superfamily	8.37979	75.4775	3.16412
HD_03539-RA	99.0761	80.4839	92.1104	19.9746	20.9682	21.4728	7.34078	9.04953	7.19634	-3.42328	6.3053e-08	*Immunoglobulin Subtype; Fibronectin Type Iii; Fibronectin Type Iii Superfamily; Immunoglobulin-Like Domain Superfamily	90.5568	20.8052	7.86222
HD_09160-RA	14.9234	11.7122	23.0736	173.747	229.718	193.157	42.5401	90.1568	57.0126	2.03071	0.000147815	*Immunoglobulin Subtype; Fibronectin Type Iii; Fibronectin Type Iii Superfamily; Immunoglobulin-Like Domain Superfamily	16.5697	198.874	63.2365
HD_11681-RA	11.039	8.78973	11.2919	317.465	245.176	253.748	66.6202	238.153	240.409	4.2364	6.73563e-06	*Immunoglobulin Subtype; Fibronectin Type Iii; Fibronectin Type Iii Superfamily; Immunoglobulin-Like Domain Superfamily	10.3735	272.13	181.728
HD_12369-RA	10.3406	10.3496	11.3723	2.6536	3.57366	3.13678	1.07671	3.79868	1.38138	-2.26531	0.000273175	*Immunoglobulin Subtype; Fibronectin Type Iii; Fibronectin Type Iii Superfamily; Immunoglobulin-Like Domain Superfamily	10.6875	3.12135	2.08559
HD_15256-RA	317.399	323.15	226.289	224.942	203.125	220.493	13.7979	57.9299	32.1336	-2.95748	6.85619e-05	*Immunoglobulin Subtype; Fibronectin Type Iii; Fibronectin Type Iii Superfamily; Immunoglobulin-Like Domain Superfamily	288.946	216.187	34.6204
HD_23595-RA	6.1255	5.39424	4.69303	1.75511	1.60761	1.18815	1.77458	1.69619	2.09674	-1.43028	0.000148527	*Immunoglobulin Subtype; Fibronectin Type Iii; Fibronectin Type Iii Superfamily; Immunoglobulin-Like Domain Superfamily	5.40426	1.51696	1.85584
HD_25707-RA	4.00798	3.41536	2.70302	0.208556	0.421584	0.224165	0.456207	0.449235	0.530188	-2.69598	9.50129e-06	*Immunoglobulin Subtype; Fibronectin Type Iii; Fibronectin Type Iii Superfamily; Immunoglobulin-Like Domain Superfamily	3.37545	0.284769	0.478543
HD_27118-RA	20.8612	18.9768	24.2528	3.16981	2.72915	3.08858	2.63874	1.30765	1.10938	-3.56669	1.58857e-06	*Immunoglobulin Subtype; Fibronectin Type Iii; Fibronectin Type Iii Superfamily; Immunoglobulin-Like Domain Superfamily	21.3636	2.99585	1.68526
HD_27752-RA	6.52914	8.27166	6.76811	101.717	82.8877	88.2285	20.8563	29.5624	18.5589	1.77969	1.50667e-05	*Immunoglobulin Subtype; Fibronectin Type Iii; Fibronectin Type Iii Superfamily; Immunoglobulin-Like Domain Superfamily	7.18964	90.9444	22.9925
HD_05151-RA	77.3518	64.4699	52.9839	0.9951	1.20913	1.10935	0.996956	0.66064	0.394681	-6.4751	4.53036e-08	*Immunoglobulin Subtype; Immunoglobulin; Immunoglobulin-Like Domain Superfamily	64.9352	1.10453	0.684092
HD_03538-RA	4.45589	3.14847	4.60332	0.808519	0.946617	1.13919	0.053038	0.227095	0.398298	-3.99067	8.31845e-06	*Immunoglobulin Subtype; Immunoglobulin-Like Domain Superfamily	4.06923	0.964774	0.226144
HD_05078-RA	0.647973	0.963786	2.86478	3.35846	5.96506	4.13137	5.14828	9.66186	8.45274	2.47895	0.000818768	*Immunoglobulin Subtype; Immunoglobulin-Like Domain Superfamily	1.49218	4.48496	7.7543
HD_05150-RA	183.619	172.992	139.284	5.6389	6.31436	4.78168	4.14056	3.22764	3.70013	-5.37737	1.6152e-08	*Immunoglobulin Subtype; Immunoglobulin-Like Domain Superfamily	165.299	5.57831	3.68944
HD_06413-RA	64.0413	61.7713	48.8748	15.9216	17.6533	15.6457	2.71172	3.05546	1.9734	-4.39521	4.54221e-08	*Immunoglobulin Subtype; Immunoglobulin-Like Domain Superfamily	58.2292	16.4069	2.58019
HD_12449-RA	52.7963	61.2079	52.2316	1.82435	1.45096	1.41538	1.39574	0.90838	0.986701	-5.54956	1.90383e-08	*Immunoglobulin Subtype; Immunoglobulin-Like Domain Superfamily	55.4119	1.56356	1.09694
HD_12451-RA	40.3633	47.8335	38.689	6.42669	5.4814	5.81452	7.21796	5.57415	7.46604	-2.53707	5.69957e-07	*Immunoglobulin Subtype; Immunoglobulin-Like Domain Superfamily	42.2952	5.90754	6.75272
HD_21434-RA	3.76634	3.7217	3.51586	2.96457	3.82892	3.15591	35.6511	14.8644	24.4209	2.87235	5.96376e-06	*Immunoglobulin Subtype; Immunoglobulin-Like Domain Superfamily	3.66797	3.31647	24.9788
HD_11821-RA	58.9474	44.5121	49.1642	32.1749	42.051	37.1058	6.93881	10.9831	15.2281	-2.09265	3.92654e-05	*Immunoglobulin Subtype; Immunoglobulin-Like Domain; Immunoglobulin-Like Domain Superfamily	50.8746	37.1106	11.05
HD_15261-RA	9.00412	10.3644	9.91097	1.63777	1.77339	1.85529	2.37275	4.02578	1.79251	-1.74196	0.000129667	*Immunoglobulin Subtype; Nido Domain; Immunoglobulin; Immunoglobulin-Like Domain Superfamily	9.75984	1.75549	2.73035
HD_15290-RA	9.00412	10.3644	9.91097	1.59631	1.82713	1.85529	2.37275	4.02578	1.79251	-1.74196	0.000133604	*Immunoglobulin Subtype; Nido Domain; Immunoglobulin; Immunoglobulin-Like Domain Superfamily	9.75984	1.75958	2.73035
HD_09502-RA	12.1495	15.6875	12.5877	3.73163	4.03044	3.90185	1.91415	3.22062	2.07207	-2.38451	3.86292e-06	*Immunoglobulin-Like Domain Superfamily	13.4749	3.88797	2.40228
HD_10271-RA	51.1629	46.6769	63.0251	22.5141	20.4746	16.449	2597.15	1395.4	1070.9	5.07558	4.19729e-07	*Immunoglobulin-Like Domain Superfamily	53.6216	19.8126	1687.82
HD_10825-RA	1420.09	1265.66	1438.43	1789.56	1672.66	1831.67	0.638052	4.41803	1.67739	-9.1645	3.42789e-07	*Immunoglobulin-Like Domain Superfamily	1374.73	1764.63	2.24449
HD_12390-RA	55.8742	62.3199	61.231	473.979	380.877	408.661	18.4836	14.6992	16.9713	-1.73269	5.96922e-06	*Immunoglobulin-Like Domain Superfamily	59.8084	421.172	16.718
HD_16264-RA	1.37694	1.03792	9.3467	1775.47	2115.61	1729.48	166.731	422.273	308.18	6.34794	3.65881e-05	*Immunoglobulin-Like Domain Superfamily	3.92052	1873.52	299.061
HD_16845-RA	5.28962	3.84536	5.95874	1.11949	2.10927	1.45669	1.02686	0.670963	3.50279	-1.39684	0.0262983	*Immunoglobulin-Like Domain Superfamily	5.03124	1.56181	1.73354
HD_17289-RA	5.33309	6.05703	5.87193	16.9209	16.7108	14.218	1.16644	5.13028	1.76883	-1.00484	0.0464123	*Immunoglobulin-Like Domain Superfamily	5.75401	15.9499	2.68852
HD_21432-RA	25.5814	23.8672	24.7462	8.41689	9.18941	8.86829	252.03	97.3755	96.4445	2.68833	3.00951e-05	*Immunoglobulin-Like Domain Superfamily	24.7316	8.82487	148.617
HD_24690-RA	1.50843	1.2292	1.64305	7.32394	6.75072	7.4051	3.44628	4.26361	3.47056	1.4499	7.49027e-05	*Immunoglobulin-Like Domain Superfamily	1.46023	7.15992	3.72681
HD_26314-RA	6.3936	5.12616	6.16332	4.07659	5.10603	3.84065	1.06076	1.0434	1.64944	-2.11561	1.90378e-05	*Immunoglobulin-Like Domain Superfamily	5.89436	4.34109	1.2512
HD_26183-RA	50.5373	50.5344	47.235	29.9911	38.6071	33.8734	17.6062	12.5522	24.7004	-1.32321	0.000423053	*Importin Subunit Beta-1	49.4356	34.1572	18.2863
HD_07589-RA	70.575	62.394	67.0184	15.6728	33.5602	18.6294	3.86819	3.66119	5.19663	-3.86284	8.40814e-07	*Inactivation-No-After-Potential D Protein	66.6625	22.6208	4.242
HD_02766-RA	9.36861	8.25505	14.1213	0.456088	0.447917	0.535548	290.368	236.798	144.563	4.50051	3.42838e-07	*Inactive Tyrosine-Protein Kinase 7	10.5817	0.479851	223.91
HD_02878-RA	169.242	146.08	160.572	59.5609	79.7625	63.3094	6.20106	15.8347	19.6682	-3.40205	8.47271e-06	*Inactive Tyrosine-Protein Kinase 7	158.632	67.5443	13.9013
HD_20563-RA	1.29595	1.87805	1.31664	7.40106	6.01879	6.67522	9.73029	13.8185	7.9538	2.91062	1.99647e-06	*Inactive Ubiquitin Carboxyl-Terminal Hydrolase 53	1.49688	6.69836	10.5009
HD_06715-RA	138.477	113.341	100.672	6.3023	6.66367	6.7326	1.39574	0.45419	2.14608	-6.32683	3.87472e-07	*Inositol 1,4,5-Trisphosphate Receptor-Like Protein A	117.497	6.56619	1.332
HD_00426-RA	15.8618	12.6428	18.6066	229.039	345.718	252.396	315.676	176.928	233.19	4.04809	4.54869e-07	*Inositol 5-Phosphatase	15.7037	275.718	241.931
HD_26815-RA	11.2045	13.1965	11.6183	8.9559	8.47736	9.90764	1.19635	1.50709	1.51294	-2.98241	2.79497e-07	*Inositol Transporter 4	12.0064	9.11364	1.40546
HD_19538-RA	74.9696	60.4196	70.5873	23.1431	45.8597	27.4403	8.97938	11.5063	23.1931	-2.12385	0.000302573	*Insulin-Degrading Enzyme	68.6588	32.1477	14.5596
HD_24306-RA	17.6122	20.0468	15.2065	30.9103	29.1535	31.3996	32.9992	59.148	25.0129	1.24814	0.00159139	*Insulin-Induced Protein Family	17.6218	30.4878	39.0534
HD_17006-RA	95.765	79.2974	95.3479	256.383	392.342	301.016	3.09455	5.96228	18.7276	-3.16038	0.000272957	*Insulin-Like Growth Factor 2 Mrna-Binding Protein 3	90.1368	316.581	9.26147
HD_02737-RA	20.3841	20.1209	17.483	2.6536	2.72727	2.60123	1.71476	1.11483	1.90762	-3.49551	2.64954e-07	*Integral Membrane Protein Gpr155	19.3293	2.6607	1.57907
HD_02748-RA	41.6593	45.7724	35.5878	21.3117	21.8047	21.8045	10.2088	6.23479	11.9391	-2.00329	1.77329e-05	*Integral Membrane Protein Gpr155	41.0065	21.6403	9.4609
HD_14860-RA	0.505959	0.416356	0.579032	0	0.0306314	0.11476	4.3228	2.15782	3.80702	2.87347	3.31515e-05	*Integrase Zinc-Binding Domain	0.500449	0.0484639	3.42921
HD_26637-RA	0.292938	0.338067	0.273456	1.67799	2.05391	2.21717	3.22615	3.25283	2.52628	3.39997	6.01635e-07	*Integrase Zinc-Binding Domain	0.301487	1.98302	3.00175
HD_06534-RA	5.92382	3.92839	5.68644	19.2967	21.288	22.0631	11.7242	16.8092	21.4272	1.79028	7.30176e-05	*Integrase, Catalytic Core; Abc Transporter Type 1, Transmembrane Domain; Ribonuclease H-Like Superfamily; Abc Transporter Type 1, Transmembrane Domain Superfamily	5.17955	20.8826	16.6535
HD_24423-RA	29.7668	33.2788	25.5509	3.30042	2.648	3.57899	1.65096	2.08267	2.60094	-3.6898	2.17284e-07	*Integrase, Catalytic Core; Ankyrin Repeat; Ribonuclease H-Like Superfamily; Reverse Transcriptase, Rna-Dependent Dna Polymerase; Ankyrin Repeat-Containing Domain; Gag-Pre-Integrase Domain; Ankyrin Repeat-Containing Domain Superfamily; Retrotransposon Ty1/Copia-Like	29.5322	3.1758	2.11152
HD_16591-RA	0.493809	0.33006	0.626489	0.991369	1.24138	1.06651	3.77049	4.13189	2.86867	2.97735	3.20737e-06	*Integrase, Catalytic Core; Hth Cenpb-Type Dna-Binding Domain; Dna Binding Hth Domain, Psq-Type; Homeobox-Like Domain Superfamily; Ribonuclease H-Like Superfamily; Integrase Zinc-Binding Domain	0.483453	1.09975	3.59035
HD_18670-RA	1.38234	1.33685	1.10453	5.29352	6.12977	5.47674	2.52549	1.79612	5.71201	1.51272	0.00393538	*Integrase, Catalytic Core; Istb-Like Atp-Binding Protein; Ribonuclease H-Like Superfamily; P-Loop Containing Nucleoside Triphosphate Hydrolase	1.27457	5.63334	3.34454
HD_00849-RA	0.579666	0.576789	0.740791	0.446551	0.431526	0.423848	2.83813	3.63146	2.91669	2.40144	3.54736e-06	*Integrase, Catalytic Core; Ribonuclease H-Like Superfamily	0.632415	0.433975	3.12876
HD_01373-RA	0.640143	0.448383	0.61694	1.10166	1.32655	1.47276	5.63519	4.6315	3.76229	3.12758	1.3145e-06	*Integrase, Catalytic Core; Ribonuclease H-Like Superfamily; Integrase Zinc-Binding Domain	0.568489	1.30032	4.67633
HD_01630-RA	0.191692	0.149461	0.100701	0.665473	0.674159	0.683206	9.80446	7.38389	6.32212	5.78802	6.61644e-08	*Integrase, Catalytic Core; Ribonuclease H-Like Superfamily; Integrase Zinc-Binding Domain	0.147285	0.67428	7.83683
HD_06659-RA	0.363135	0.209068	0.312521	1.06683	1.15647	1.20231	3.57827	3.59677	2.8838	3.58186	5.53693e-07	*Integrase, Catalytic Core; Ribonuclease H-Like Superfamily; Integrase Zinc-Binding Domain	0.294908	1.14187	3.35295
HD_24018-RA	0.23246	0.179413	0.161759	1.06434	1.39453	1.2528	10.7328	8.39096	7.16707	5.58374	5.73518e-08	*Integrase, Catalytic Core; Ribonuclease H-Like Superfamily; Integrase Zinc-Binding Domain	0.19121	1.23723	8.76362
HD_26009-RA	0.389054	0.316715	0.395571	0.396796	0.483116	0.510301	3.6664	4.50102	4.41121	3.60161	3.00836e-07	*Integrase, Catalytic Core; Ribonuclease H-Like Superfamily; Integrase Zinc-Binding Domain	0.367113	0.463404	4.19288
HD_16640-RA	3.20234	2.78549	3.29652	7.77464	5.34893	5.50429	8.08212	6.39046	5.81233	1.22788	0.000437772	*Integrase, Catalytic Core; Ribonuclease H-Like Superfamily; Papain-Like Cysteine Peptidase Superfamily; Integrase Zinc-Binding Domain	3.09478	6.20929	6.76164
HD_18734-RA	0.922551	0.910704	0.711854	2.16393	2.16166	2.43827	3.55554	4.92838	4.12375	2.40651	3.17698e-06	*Integrase, Catalytic Core; Ribonuclease H-Like Superfamily; Rna-Binding Domain Superfamily; Integrase Zinc-Binding Domain	0.84837	2.25462	4.20256
HD_25592-RA	44.7701	39.5624	38.0619	19.5977	21.0271	18.4202	10.212	4.73927	8.21396	-2.29338	1.11981e-05	*Integrase, Catalytic Core; Ulp1 Protease Family, C-Terminal Catalytic Domain; Ribonuclease H-Like Superfamily; Ammonium Transporter Amtb-Like Domain; Papain-Like Cysteine Peptidase Superfamily	40.7981	19.6816	7.72175
HD_24390-RA	3.24715	2.73033	3.88366	2.08847	2.42874	2.34264	0.429887	0.542138	1.48564	-1.85694	0.00125877	*Integrase, Catalytic Core; Zinc Finger, Cchc-Type; Fibronectin Type Iii; Ribonuclease H-Like Superfamily; Reverse Transcriptase, Rna-Dependent Dna Polymerase; Gag-Pre-Integrase Domain; Fibronectin Type Iii Superfamily; Zinc Finger, Cchc-Type Superfamily; Retrotransposon Ty1/Copia-Like	3.28705	2.28662	0.819223
HD_02718-RA	0.23138	0.126923	0.285899	2.60509	3.60241	3.15782	4.79416	4.33339	2.89136	4.28698	8.48238e-07	*Integrase, Catalytic Core; Zinc Finger, Fyve/Phd-Type; Ribonuclease H-Like Superfamily; Integrase Zinc-Binding Domain	0.214734	3.12177	4.0063
HD_09214-RA	0.144714	0.0892614	0.119221	0.721448	0.897714	0.83316	11.5806	9.37944	7.16871	6.3574	4.62827e-08	*Integrase, Catalytic Core; Zinc Finger, Fyve/Phd-Type; Ribonuclease H-Like Superfamily; Integrase Zinc-Binding Domain	0.117732	0.817441	9.37626
HD_07105-RA	5.59984	4.33556	6.02414	0.179533	0.250156	0.153014	15.8177	12.5253	14.8245	1.53848	5.34633e-05	*Integrase, Catalytic Core; Zinc Finger, Phd-Type; Zinc Finger, Fyve/Phd-Type; Ribonuclease H-Like Superfamily; Zinc Finger, Phd-Type, Conserved Site; Papain-Like Cysteine Peptidase Superfamily; Integrase Zinc-Binding Domain	5.31984	0.194234	14.3892
HD_12522-RA	0.332626	0.282019	0.368659	0.37648	0.376175	0.344281	3.19464	3.5625	4.1083	3.55529	3.64665e-07	*Integrase, Catalytic Core; Zinc Finger, Phd-Type; Zinc Finger, Fyve/Phd-Type; Ribonuclease H-Like Superfamily; Zinc Finger, Phd-Type, Conserved Site; Papain-Like Cysteine Peptidase Superfamily; Integrase Zinc-Binding Domain	0.327768	0.365645	3.62181
HD_20181-RA	0.359895	0.242281	0.306155	1.49265	1.0995	1.31324	14.0571	17.6081	12.4515	5.67835	3.65285e-08	*Integrase, Catalytic Core; Zinc Finger, Phd-Type; Zinc Finger, Fyve/Phd-Type; Ribonuclease H-Like Superfamily; Zinc Finger, Phd-Type, Conserved Site; Papain-Like Cysteine Peptidase Superfamily; Integrase Zinc-Binding Domain	0.302777	1.3018	14.7056
HD_22165-RA	0.346395	0.257109	0.378498	1.49265	1.11294	1.31324	14.097	17.6494	12.5778	5.57648	3.78733e-08	*Integrase, Catalytic Core; Zinc Finger, Phd-Type; Zinc Finger, Fyve/Phd-Type; Ribonuclease H-Like Superfamily; Zinc Finger, Phd-Type, Conserved Site; Papain-Like Cysteine Peptidase Superfamily; Integrase Zinc-Binding Domain	0.327334	1.30628	14.7747
HD_07149-RA	0.254059	0.216481	0.381392	1.38734	1.41146	1.57528	2.93942	4.0105	2.92754	3.61622	8.2269e-07	*Integrase, Catalytic Core; Zinc Finger, Phd-Type; Zinc Finger, Fyve/Phd-Type; Ribonuclease H-Like Superfamily; Zinc Finger, Phd-Type, Conserved Site; Zinc Finger, Phd-Finger; Papain-Like Cysteine Peptidase Superfamily; Integrase Zinc-Binding Domain	0.283977	1.45802	3.29249
HD_19232-RA	0.251899	0.188309	0.366923	1.4827	1.53049	1.68927	2.90712	4.2698	2.79927	3.70437	1.18204e-06	*Integrase, Catalytic Core; Zinc Finger, Phd-Type; Zinc Finger, Fyve/Phd-Type; Ribonuclease H-Like Superfamily; Zinc Finger, Phd-Type, Conserved Site; Zinc Finger, Phd-Finger; Papain-Like Cysteine Peptidase Superfamily; Integrase Zinc-Binding Domain	0.269044	1.56749	3.3254
HD_27727-RA	0.0855864	0.0593099	0.113434	0.00414625	0.0309001	0.0332805	4.60394	4.76858	2.54766	5.55271	4.48252e-08	*Integrase, Sam-Like, N-Terminal; Dna Breaking-Rejoining Enzyme, Catalytic Core	0.08611	0.0227756	3.9734
HD_09341-RA	315.887	293.243	315.162	675.528	946.966	716.525	670.193	491.093	563.702	1.0048	0.00108199	*Integrin Alpha	308.097	779.673	574.996
HD_09343-RA	82.7823	72.0411	80.3617	278.751	435.912	310.658	276.901	156.359	302.418	1.75324	0.000147612	*Integrin Alpha	78.395	341.774	245.226
HD_09345-RA	161.57	155.674	152.619	387.986	547.616	429.739	679.51	424.696	387.62	1.76949	5.66615e-05	*Integrin Alpha	156.621	455.114	497.275
HD_12612-RA	53.2418	42.3176	37.1915	16.9996	28.025	22.493	264.074	158.017	173.52	2.26946	1.54595e-05	*Integrin Alpha	44.2503	22.5059	198.537
HD_13531-RA	132.907	132.978	125.739	152.478	155.128	165.95	20.4974	18.7527	28.8979	-2.41292	1.36319e-06	*Integrin Beta Subunit	130.541	157.852	22.716
HD_16210-RA	15.1464	15.6282	13.369	3.15115	1.98835	1.98918	0.518417	0.66064	0.657801	-4.46842	1.24028e-07	*Integrin Beta Subunit	14.7145	2.37623	0.612286
HD_16903-RA	125.869	115.447	112.363	44.9039	38.2086	38.8272	6.02161	6.93672	8.38696	-3.94143	4.75202e-08	*Integrin Beta Subunit	117.893	40.6466	7.1151
HD_07133-RA	6.29074	9.66752	8.01559	9.12175	6.69054	8.49226	19.66	17.5483	9.66967	1.06839	0.00410187	*Integrin Beta-1-Binding Protein 2	7.99128	8.10152	15.626
HD_15150-RA	3.49176	2.50584	4.13801	0	0.0537392	0	0.398782	0.45419	0.986701	-2.31887	0.000176638	*Integrin Beta-Ps	3.37854	0.0179131	0.613225
HD_10924-RA	13.8801	17.914	14.3904	0.310969	0.530675	0.637685	0.119635	0.04129	0.0657801	-7.49344	2.98729e-08	*Intelectin	15.3948	0.49311	0.0755683
HD_13156-RA	9.46931	10.0919	8.40595	6.08753	6.19264	6.04137	0.443047	0.661053	0.80778	-3.74264	2.42368e-07	*Intelectin	9.32238	6.10718	0.637293
HD_15995-RA	113.337	112.675	33.1186	0.49755	0.349305	0.497295	0.239269	0.185805	0.3289	-8.26819	2.87714e-07	*Intelectin	86.3767	0.44805	0.251325
HD_02914-RA	1999.05	1788.08	3090.26	590.924	938.43	751.884	14.0371	11.1483	28.5486	-6.88767	3.25843e-07	*Inter-Alpha-Trypsin Inhibitor Heavy Chain Family Member	2292.46	760.413	17.9113
HD_09269-RA	3.72584	2.9655	7.06067	36.9431	59.8789	37.7148	0.0797565	0.08258	0.772916	-3.66089	0.000320535	*Inter-Alpha-Trypsin Inhibitor Heavy Chain Family Member	4.584	44.8456	0.311751
HD_09270-RA	4.9092	4.01825	17.5214	78.5541	130.813	87.96	0.438661	0.763865	0.608466	-3.76267	0.000131518	*Inter-Alpha-Trypsin Inhibitor Heavy Chain Family Member	8.8163	99.1089	0.603664
HD_25443-RA	159.968	158.417	128.799	310.596	316.766	297.994	7.6965	11.9741	9.70256	-3.8228	9.28322e-08	*Inter-Alpha-Trypsin Inhibitor Heavy Chain Family Member	149.061	308.452	9.79106
HD_26652-RA	76.2718	76.7767	82.7892	132.473	162.346	138.63	411.783	273.835	300.056	2.16733	2.96404e-06	*Inter-Alpha-Trypsin Inhibitor Heavy Chain Family Member	78.6126	144.483	328.558
HD_19041-RA	41.9292	48.901	36.2293	32.4237	33.8288	31.1	10.5677	26.5082	13.6494	-1.22249	0.00271916	*Interleukin-1 Receptor-Associated Kinase 4	42.3532	32.4509	16.9084
HD_19851-RA	26.5939	33.9549	27.606	6.09499	4.83653	4.47565	0.0398782	0.16516	0.0986701	-8.02853	1.73908e-08	*Interleukin-17 Family	29.385	5.13572	0.101236
HD_19849-RA	10.2056	12.9296	13.7451	18.1191	13.1124	15.6839	1.59513	6.06963	2.53253	-1.75788	0.00176511	*Interleukin-17 Family; Cystine-Knot Cytokine	12.2934	15.6385	3.3991
HD_20848-RA	30.4007	41.2501	31.9272	76.1666	59.3819	64.9543	7.25784	10.6941	9.40655	-1.8132	1.23928e-05	*Invertebrate Lysozyme-Related	34.526	66.8343	9.1195
HD_16039-RA	6.85771	5.01169	6.51086	0.373163	0.69861	0.612055	21.6539	9.37283	40.2245	2.06832	0.00124928	*Ion Transport Domain	6.12675	0.561276	23.7504
HD_16043-RA	17.9003	16.0137	17.1887	1.40973	2.20331	1.45363	126.135	79.3594	83.1131	2.60052	2.43924e-06	*Ion Transport Domain	17.0342	1.68889	96.2025
HD_13643-RA	77.0278	65.0333	76.3073	60.6597	48.9564	52.369	5.56301	9.04251	11.7417	-2.94103	2.29795e-06	*Ip16409p	72.7895	53.995	8.78242
HD_13656-RA	43.3602	45.6093	57.7007	1.45119	1.42409	1.60664	173.55	311.409	183.329	2.28839	7.99053e-06	*Ip16409p	48.8901	1.49397	222.763
HD_13658-RA	24.731	20.195	45.0262	14.346	20.7165	17.6348	389.889	362.705	475.656	3.87417	1.36017e-06	*Ip16409p	29.9841	17.5658	409.417
HD_04120-RA	22.706	10.5275	19.3011	2.86091	5.88445	2.7925	0.518417	0.08258	4.07837	-3.32613	0.00411231	*Ipt Domain; Cupredoxin; Concanavalin A-Like Lectin/Glucanase Domain Superfamily; Immunoglobulin E-Set	17.5115	3.84595	1.55979
HD_04124-RA	11.4205	4.59652	10.7067	1.07803	2.7407	1.33887	0.0797565	0.04129	2.53253	-3.14156	0.0088545	*Ipt Domain; Immunoglobulin E-Set	8.90793	1.7192	0.884527
HD_04125-RA	11.2315	3.70687	9.17308	0.787788	2.84818	0.765069	0.239269	0.04129	2.79565	-2.7918	0.0176741	*Ipt Domain; Immunoglobulin E-Set	8.03716	1.46701	1.0254
HD_08216-RA	129.223	69.0071	125.443	3.35846	6.13299	4.66692	1.55525	2.76643	7.89361	-4.60341	2.19482e-05	*Ipt Domain; Na-Ca Exchanger/Integrin-Beta4; Immunoglobulin E-Set; Calx-Like Domain Superfamily	107.891	4.71946	4.07176
HD_13030-RA	21.1401	22.2412	20.1981	13.1851	11.8495	13.6565	64.0444	43.561	42.3295	1.34153	7.13554e-05	*Iq Domain-Containing Protein E	21.1932	12.897	49.9783
HD_07925-RA	14.0634	11.002	13.1809	2.52921	2.44514	1.95093	129.445	82.58	77.6919	3.02231	7.80526e-07	*Iq Domain-Containing Protein H	12.7488	2.30842	96.5722
HD_23035-RA	9.98958	9.07442	10.3884	0.9951	0.940437	1.1476	54.9921	57.3105	32.4625	2.39604	3.09196e-06	*Iq Motif, Ef-Hand Binding Site	9.81748	1.02771	48.255
HD_16516-RA	46.816	36.1147	47.1097	19.7984	22.9824	20.7525	4.18721	3.90191	9.1214	-2.80086	1.3331e-05	*Ire1-Related	43.3468	21.1777	5.73684
HD_15686-RA	11.6635	11.951	9.69395	4.02186	4.56784	3.13678	0.0398782	0.33032	0.23023	-5.65614	4.04788e-07	*Iroquois-Class Homeodomain Protein Irx	11.1028	3.90883	0.200143
HD_17388-RA	71.709	71.854	107.907	325.412	439.453	328.406	520.77	295.637	341.706	2.30555	1.93271e-05	*Irs-Type Ptb Domain	83.8232	364.423	386.037
HD_11867-RA	4.22073	4.68548	3.55435	9.59857	11.9838	10.864	10.8668	4.05674	8.75533	1.03584	0.0108531	*Islet Cell Autoantigen 1	4.15352	10.8155	7.89296
HD_24757-RA	4.65407	4.24867	4.17563	2.05157	1.7828	1.98612	0.568265	0.759736	1.53432	-2.05523	0.000143046	*Isxo2-Like Transposase Domain	4.35945	1.94016	0.954107
HD_01660-RA	88.2323	119.45	120.002	245.043	191.554	216.476	224.475	282.548	136.757	1.07454	0.00279415	*Jacalin-Like Lectin Domain Superfamily	109.228	217.691	214.593
HD_15991-RA	16.8427	22.9876	18.6645	14.8436	10.5418	12.2859	4.85198	5.47795	4.13329	-1.91154	8.64908e-06	*Jacalin-Like Lectin Domain Superfamily	19.4983	12.5571	4.82107
HD_13018-RA	74.0916	124.348	141.635	79.1947	113.484	69.6893	0.239269	0.144515	0.36179	-8.66845	4.48252e-08	*Jacalin-Like Lectin Domain; Jacalin-Like Lectin Domain Superfamily	113.358	87.4559	0.248525
HD_16838-RA	39.3824	67.0751	80.0474	54.1252	67.3071	44.7699	0.91042	0.309675	0.78377	-6.41255	2.37762e-07	*Jacalin-Like Lectin Domain; Jacalin-Like Lectin Domain Superfamily	62.1683	55.4007	0.667955
HD_09102-RA	0.278628	0.300405	0.372421	0.372748	0.264397	0.283075	10.3101	4.26485	4.78484	4.43167	2.07621e-06	*Jerky Protein Homolog-Like	0.317151	0.30674	6.45327
HD_02419-RA	106.178	134.989	93.004	5.47305	3.89609	4.59041	0.717808	0.49548	1.34849	-6.88385	6.9469e-08	*Jitterbug, Isoform N	111.39	4.65319	0.853927
HD_08356-RA	0.744629	1.30541	0.749762	9.34192	7.38619	7.62506	5.07849	2.68922	1.82014	1.87313	0.00087787	*Jitterbug, Isoform N	0.933267	8.11772	3.19595
HD_28186-RA	7.30427	9.55068	8.22047	4.91331	4.44101	4.42592	3.55833	3.10088	3.21829	-1.23648	0.000109644	*Jmjc Domain; Cupin-Like Domain 8	8.35847	4.59341	3.2925
HD_08862-RA	18.0984	21.9399	19.7568	13.5097	10.6436	11.8918	8.58299	8.2964	7.36507	-1.19749	7.52388e-05	*Jmjc Domain; Leucine-Rich Repeat, Cysteine-Containing Subtype; Cupin-Like Domain 8	19.9317	12.0151	8.08149
HD_21795-RA	2.4299	3.49929	2.86478	3.35846	2.66009	3.59582	9.69041	7.18446	6.74246	1.52949	0.000111134	*Jmjc Domain-Containing Protein 4	2.93132	3.20479	7.87244
HD_02273-RA	9.71959	10.9723	11.98	1.24388	1.53157	1.22411	0.319026	0.49548	0.493351	-4.51821	9.28322e-08	*Jnk/Rab-Associated Protein-1, N-Terminal	10.8906	1.33318	0.435952
HD_00862-RA	36.7995	33.0949	31.8887	8.20958	7.14732	6.46483	6.7793	6.15221	5.98599	-2.32287	5.49787e-07	*Jnk/Sapk-Associated Protein	33.9277	7.27391	6.30583
HD_14587-RA	16.4288	17.6744	12.9204	14.8643	13.7707	14.1538	0.438661	0.57806	1.29916	-4.19628	1.18397e-06	*K Homology Domain; K Homology Domain, Type 1; K Homology Domain, Type 1 Superfamily	15.6745	14.2629	0.771959
HD_22798-RA	13.8323	13.3456	15.7731	16.4743	13.1392	15.0145	2.77154	2.96999	1.1949	-2.53926	1.50831e-05	*Kelch Repeat And Btb Domain-Containing Protein 12	14.317	14.876	2.31214
HD_21415-RA	5.52424	5.41945	5.16818	2.77799	2.61979	2.9742	1.55645	2.27095	1.91848	-1.38137	9.88709e-05	*Kelch Repeat Type 1; Death-Like Domain Superfamily; Galactose Oxidase/Kelch, Beta-Propeller	5.37062	2.79066	1.91529
HD_22643-RA	13.6711	12.235	11.6209	9.57577	11.3153	10.9504	3.11688	3.29453	4.80589	-1.62916	4.08532e-05	*Kelch Repeat Type 1; Death-Like Domain Superfamily; Kelch-Type Beta Propeller	12.509	10.6138	3.7391
HD_27013-RA	3.79334	4.38894	3.60904	0.801471	0.471024	0.745942	0.199391	0.08258	0.208194	-4.42124	7.75392e-07	*Kelch Repeat Type 1; Galactose Oxidase/Kelch, Beta-Propeller	3.93044	0.672812	0.163388
HD_02321-RA	100.976	116.692	92.5555	86.9884	99.9415	93.4149	17.9452	27.5611	30.522	-1.91957	1.26352e-05	*Kelch Repeat Type 1; Kelch-Type Beta Propeller	103.408	93.4483	25.3428
HD_17386-RA	6.95329	7.20556	7.18336	2.43385	2.28714	1.95475	1.32914	1.22838	2.14871	-2.05902	1.98013e-05	*Kelch Repeat Type 1; Kelch-Type Beta Propeller	7.11407	2.22525	1.56874
HD_18252-RA	1.18795	1.26538	1.10453	0.6634	0.537392	0.688562	6.73264	8.60071	5.86528	2.6724	1.29478e-06	*Kelch Repeat Type 1; Kelch-Type Beta Propeller	1.18595	0.629785	7.06621
HD_23760-RA	29.4728	28.7558	20.1041	4.51237	3.79318	3.50975	1.55525	4.62448	3.74782	-2.87087	1.93631e-05	*Kelch Repeat Type 1; Kelch-Type Beta Propeller	26.1109	3.93843	3.30918
HD_24941-RA	18.2326	18.5809	17.112	2.35217	2.16489	2.22023	8.69146	7.10106	5.24695	-1.25649	0.000160239	*Kelch Repeat Type 1; Kelch-Type Beta Propeller	17.9752	2.24576	7.01316
HD_25335-RA	11.9243	10.1058	11.3332	2.47282	2.52628	2.29712	4.30605	5.69307	5.29957	-1.01992	0.000455071	*Kelch Repeat Type 1; Kelch-Type Beta Propeller	11.1211	2.43208	5.09956
HD_26727-RA	5.47105	5.35272	5.28913	2.03166	1.58128	2.04962	1.78016	2.71812	2.56477	-1.08177	0.00104716	*Kelch Repeat Type 1; Kelch-Type Beta Propeller	5.37097	1.88752	2.35435
HD_23243-RA	72.628	66.4248	56.2475	5.03853	4.04038	4.14782	0.272368	3.30361	1.53662	-5.15571	1.27467e-05	*Kelch Repeat Type 1; Ribonuclease H-Like Superfamily; Kelch-Type Beta Propeller	65.1001	4.40891	1.7042
HD_05172-RA	0.337486	0.326205	0.231497	0.518281	0.429914	0.459041	31.9225	27.3513	23.9604	6.62031	1.14772e-08	*Kelch-Type Beta Propeller	0.298396	0.469079	27.7448
HD_07405-RA	68.4286	86.6073	90.6456	179.388	149.476	151.216	6.02161	13.1302	10.5413	-2.94288	2.95926e-06	*Kelch-Type Beta Propeller	81.8939	160.026	9.8977
HD_12343-RA	20.5191	27.7867	20.3718	13.5997	11.8495	13.58	7.45723	9.16638	6.51223	-1.46527	4.45626e-05	*Kelch-Type Beta Propeller	22.8925	13.0097	7.71195
HD_15891-RA	32.1557	29.7143	31.8019	8.87298	14.6171	11.4856	101.929	46.2035	84.6261	1.41985	0.000851839	*Kinesin Motor Domain; Ankyrin Repeat; Ankyrin Repeat-Containing Domain; P-Loop Containing Nucleoside Triphosphate Hydrolase; Ankyrin Repeat-Containing Domain Superfamily	31.224	11.6585	77.5861
HD_23062-RA	40.0617	35.1657	35.255	6.69288	9.57096	6.83474	0.398782	0.53677	1.21693	-5.53369	2.91445e-07	*Kinesin Motor Domain; Ankyrin Repeat; Kinesin Motor Domain, Conserved Site; Ankyrin Repeat-Containing Domain; P-Loop Containing Nucleoside Triphosphate Hydrolase; Kinesin-Like Protein; Winged Helix Dna-Binding Domain Superfamily; Ankyrin Repeat-Containing Domain Superfamily	36.8275	7.69953	0.717495
HD_10631-RA	2.67289	2.16481	2.54647	1.11949	1.63905	1.30062	12.761	10.0748	9.60389	2.23508	4.17592e-06	*Kinesin Motor Domain; P-Loop Containing Nucleoside Triphosphate Hydrolase; Kinesin-Like Protein; Spindle Pole Body-Associated Protein Vik1/Cik1, Microtubule Binding Domain	2.46139	1.35305	10.8132
HD_16773-RA	23.516	21.4999	21.2109	3.48285	2.82131	3.21329	60.0167	57.5583	35.7186	1.31116	0.000154211	*Kinesin-Associated Proteins	22.0756	3.17248	51.0979
HD_00276-RA	12.0145	9.34131	16.0312	0.248775	0.429914	0.631182	349.852	243.143	243.699	4.58444	3.22275e-07	*Kinesin-Like Protein	12.4623	0.436624	278.898
HD_22638-RA	4.89085	3.04527	3.49792	3.59397	3.97294	2.96847	7.07121	7.08661	7.15556	1.00005	0.00180797	*Kinesin-Like Protein Kif18b	3.81135	3.51179	7.10446
HD_10629-RA	2.91588	1.95723	3.32777	1.57558	2.28392	1.75966	21.8134	14.5341	8.28829	2.53744	5.42702e-05	*Kinesin-Like Protein Kif25	2.73363	1.87305	14.8786
HD_00289-RA	3.13187	3.8848	2.43072	0.953638	1.02105	1.03284	0.358904	0.45419	0.493351	-2.72726	4.3649e-06	*Kinetochore Protein Spc25	3.14913	1.00251	0.435482
HD_10221-RA	13.899	14.7854	13.4639	0.194045	0.12575	0.0592928	3.79162	6.26493	3.1581	-1.57471	0.000273627	*Klingon	14.0494	0.126362	4.40489
HD_21129-RA	31.9982	26.1732	26.5391	2.30324	3.00564	2.58555	105.806	63.547	91.6057	1.72887	2.77592e-05	*Kpl2-Related	28.2369	2.63148	86.9861
HD_28517-RA	101.682	117.115	113.971	557.42	415.325	482.278	319.938	800.485	355.243	2.24895	8.42009e-05	*K-Ras	110.923	485.007	491.889
HD_12241-RA	25.4869	29.8329	22.3684	2.81945	2.20331	2.33346	0.398782	1.32128	0.953811	-4.7481	4.93251e-07	*Krit, N-Terminal Npxy Motif-Rich Region	25.8961	2.45207	0.891291
HD_12464-RA	38.8063	29.3089	38.959	71.0945	100.694	86.4719	822.183	917.285	594.701	4.5457	1.02014e-07	*Kunitz-Type Protease Inhibitor-Related	35.6914	86.0868	778.056
HD_07021-RA	0.656343	0.620678	0.868693	0.123558	0.184594	0.206569	17.0065	14.3532	6.93454	4.24635	1.25396e-06	*Kyakuja-Dileera-Zisupton Transposase	0.715238	0.171574	12.7647
HD_13526-RA	0.656343	0.620678	0.868693	0.123558	0.184594	0.206569	16.9865	14.3466	6.93454	4.24535	1.24912e-06	*Kyakuja-Dileera-Zisupton Transposase	0.715238	0.171574	12.7559
HD_22472-RA	1.06376	1.13845	1.30796	0.499623	0.528257	0.377561	41.8574	27.0941	16.8986	4.70712	4.07223e-07	*Kyakuja-Dileera-Zisupton Transposase	1.17006	0.46848	28.6167
HD_11802-RA	10.1564	7.80163	11.8156	0.879005	0.864396	0.817476	82.9978	54.0168	62.8693	2.84885	8.8099e-07	*Kyakuja-Dileera-Zisupton Transposase; Cxc3 Like Cysteine Cluster	9.92456	0.853626	66.628
HD_24794-RA	9.38616	7.33723	10.3349	0.664644	0.765784	0.715339	71.9132	50.9684	47.2311	2.75275	8.95365e-07	*Kyakuja-Dileera-Zisupton Transposase; Cxc3 Like Cysteine Cluster	9.01943	0.715256	56.7042
HD_19175-RA	1.33833	1.29325	1.1517	0.286091	0.477473	0.409312	16.9774	8.83978	7.43743	3.23189	5.25894e-06	*Kyakuja-Dileera-Zisupton Transposase; Cxc5 Like Cysteine Cluster Associated With Kdz	1.2611	0.390959	11.0849
HD_05055-RA	34.3156	39.9304	37.9077	1.69996	2.33766	1.83616	0.239269	0.4129	0.559131	-6.38986	2.96218e-08	*Laminin G Domain; Concanavalin A-Like Lectin/Glucanase Domain Superfamily	37.3845	1.95793	0.403767
HD_19488-RA	8.98306	9.01867	9.39387	0.498794	0.895564	0.937209	2.62518	1.24572	2.04247	-2.10116	5.72144e-05	*Laminin G Domain; Concanavalin A-Like Lectin/Glucanase Domain Superfamily	9.13187	0.777189	1.97113
HD_12664-RA	101.84	82.856	96.3318	3.6487	4.00357	4.85819	0.518417	1.19741	1.76521	-6.20621	1.63588e-07	*Laminin Subunit Beta-4	93.6758	4.17015	1.16035
HD_16776-RA	140.597	124.551	119.076	27.5149	30.4164	28.7283	15.6721	18.5805	16.9877	-2.8018	1.28718e-07	*Laminin Subunit Gamma-3	128.075	28.8866	17.0801
HD_00447-RA	21.3021	20.7585	21.1241	19.8295	17.3846	17.214	2.39269	2.68385	2.82854	-2.88992	1.42777e-07	*Lanthionine Synthetase C-Like	21.0616	18.1427	2.63503
HD_21339-RA	42.3858	36.8908	65.4558	5.70732	6.98825	6.9648	495.812	362.563	499.239	3.33326	9.63687e-07	*Latent-Transforming Growth Factor Beta-Binding Protein 4	48.2441	6.55346	452.538
HD_02873-RA	29.8788	25.5824	24.9487	3.15115	3.25122	3.3663	5.96179	5.30577	8.26626	-1.93031	8.67166e-06	*Latrophilin-Like Protein Lat-2	26.8033	3.25623	6.51127
HD_07211-RA	24.326	21.144	25.2043	60.1207	95.0647	74.9767	48.1729	32.1236	57.6234	1.07245	0.00226427	*Latrophilin-Like Protein Lat-2	23.5581	76.7207	45.9733
HD_03786-RA	60.9364	71.5574	56.3406	27.9872	24.4782	27.6955	22.1324	16.516	18.0566	-1.62901	9.39042e-06	*L-Cysteine Desulfhydrase, Chloroplastic-Related	62.9448	26.7203	18.9017
HD_08954-RA	7.1007	10.7944	5.78743	1.3268	0.591132	1.30062	33.418	22.0902	19.1749	1.76294	0.000514672	*Ld06593p-Related	7.89418	1.07285	24.8943
HD_14598-RA	15.7133	20.6102	20.0245	1.3268	0.832958	0.765069	45.1023	59.6228	37.0671	1.43342	0.000200697	*Ld06593p-Related	18.7827	0.974943	47.264
HD_14599-RA	11.8795	12.633	10.0701	10.5315	10.506	10.0989	1.15647	1.61031	1.90762	-2.77021	9.96991e-07	*Ld06593p-Related	11.5275	10.3788	1.55813
HD_18607-RA	32.6011	40.9289	32.6122	9.86808	8.36989	9.65899	8.37443	16.805	5.92021	-1.67316	0.000592676	*Ld06593p-Related	35.3807	9.29899	10.3666
HD_19890-RA	19.6552	21.5592	19.7351	48.138	48.4191	48.3906	133.672	82.3736	49.2693	2.22214	4.22614e-05	*Ld06593p-Related	20.3165	48.3159	88.4382
HD_23472-RA	45.0622	50.7859	45.732	19.227	15.2614	18.279	11.7725	23.7537	10.5982	-1.51847	0.000443298	*Ld06593p-Related	47.1934	17.5891	15.3748
HD_23859-RA	33.2086	40.7163	28.9372	11.029	9.40437	10.2902	2.55221	3.63352	3.289	-3.33125	2.0262e-07	*Ld06593p-Related	34.2873	10.2412	3.15824
HD_23860-RA	25.1359	34.548	23.9889	8.20958	6.6368	7.26815	4.586	5.24383	5.06507	-2.38107	1.24609e-06	*Ld06593p-Related	27.891	7.37151	4.96497
HD_20295-RA	12.3563	8.29924	3.45596	11.345	8.1337	8.75965	1.70958	1.79446	1.38599	-2.1987	0.000418242	*Ld11117p-Related	8.03717	9.41278	1.63001
HD_08003-RA	58.3716	42.0878	53.1136	17.5179	25.7277	20.8672	4.14734	3.1174	9.34077	-3.08988	2.35204e-05	*Ld11139p	51.191	21.3709	5.53517
HD_08813-RA	17.9542	21.7074	18.2015	5.05843	4.32601	4.74343	4.14734	7.0193	5.88732	-1.65569	3.545e-05	*Ld15753p	19.2877	4.70929	5.68465
HD_23906-RA	8.02595	6.03923	7.88393	3.96796	6.21494	4.19564	2.42819	1.51328	5.39397	-1.1089	0.025926	*Ld28067p	7.31637	4.79285	3.11181
HD_00908-RA	59.762	47.7839	51.0475	12.7808	18.464	13.5291	4.08752	5.76326	6.55071	-3.16465	6.45427e-07	*Ld28489p-Related	52.8645	14.9246	5.46716
HD_07134-RA	32.6686	34.9336	25.5804	22.7629	26.1441	26.8157	2.63196	5.32641	6.98913	-2.52473	2.31774e-05	*Ld28489p-Related	31.0609	25.2409	4.9825
HD_16633-RA	3.79793	3.99363	4.18142	5.16208	5.59775	4.96644	4.93174	11.396	7.02202	1.06439	0.00429846	*Ld28489p-Related	3.99099	5.24209	7.78327
HD_01510-RA	52.2922	66.4494	49.5236	24.2348	21.4957	24.6735	10.9266	14.8644	11.4128	-2.07173	2.49613e-06	*Ld39211p	56.0884	23.468	12.4013
HD_07420-RA	11.0733	14.7605	11.1695	2.61214	2.3914	2.48647	0.0665966	0.103225	0.0766338	-7.06312	1.3486e-08	*Ld39211p	12.3344	2.49667	0.0821518
HD_21005-RA	22.1871	29.1648	21.8979	5.39013	5.42766	5.98016	0.0797565	0.120567	0.120706	-7.66491	1.01563e-08	*Ld39211p	24.4166	5.59932	0.10701
HD_22221-RA	20.9511	28.0091	20.2994	1.96947	1.70622	1.91267	0.159513	0.061935	0.26312	-6.96231	4.76534e-08	*Ld39211p	23.0866	1.86279	0.161523
HD_24398-RA	11.0396	14.7456	11.1912	2.57068	2.3914	2.48647	0.0665966	0.0929025	0.0766338	-7.11656	1.18761e-08	*Ld39211p	12.3255	2.48285	0.078711
HD_24812-RA	7.6153	9.50204	7.15471	0	0	0.0765069	36.6648	28.941	24.5689	1.99755	9.52733e-05	*Ld39211p	8.09069	0.0255023	30.0582
HD_19432-RA	50.1774	48.1448	44.1676	70.1235	73.6542	75.8757	143.096	99.9631	110.157	1.41452	2.84441e-05	*Ld43457p	47.4966	73.2178	117.739
HD_11266-RA	3.33436	2.75287	3.06734	0.0207313	0.0470218	0.0191267	101.57	97.7128	74.5068	5.00158	4.2707e-09	*Leishmanolysin-Like Peptidase	3.05152	0.0289599	91.2632
HD_18980-RA	13.5534	13.1668	11.3723	1.03656	1.97492	1.26236	4.46636	2.72514	2.89432	-1.8126	9.96578e-05	*Leishmanolysin-Like Peptidase	12.6975	1.42461	3.36194
HD_11267-RA	0.323986	0.0889649	0.231497	0	0	0	5.4035	5.34706	9.7519	5.06031	8.32143e-06	*Leishmanolysin-Like Peptidase 2	0.214816	0	6.83415
HD_07289-RA	6.83071	7.56202	8.68115	11.8997	12.3332	10.2902	10.5677	54.7712	40.7442	2.30519	0.000779348	*Leprecan 1	7.69129	11.5077	35.361
HD_11320-RA	11.9807	14.5211	10.615	9.15161	9.87781	8.46051	2.1933	4.04642	2.74632	-1.94159	2.43554e-05	*Leucine Carboxyl Methyltransferase	12.3723	9.16331	2.99535
HD_08913-RA	23.0975	25.355	23.4102	4.47795	2.92879	3.78709	63.6923	50.4977	34.8141	1.15362	0.000865542	*Leucine Rich Repeat Containing 23	23.9542	3.73128	49.668
HD_01018-RA	9.71959	10.8834	8.71008	5.18281	6.55619	6.42658	28.1142	115.034	55.9131	2.86509	7.67571e-05	*Leucine Rich Repeat Containing Protein	9.77102	6.05519	66.3537
HD_01795-RA	6.56073	5.44169	7.48025	1.86581	1.74653	2.19957	42.3307	39.0397	24.9307	2.54593	2.73594e-06	*Leucine Rich Repeat Containing Protein	6.49422	1.9373	35.4337
HD_07815-RA	12.5005	15.0944	14.1213	15.4241	12.7093	14.0773	38.004	36.8307	20.0629	1.28597	0.000440206	*Leucine Zipper Containing Transcription Factor Lzf1	13.9054	14.0702	31.6325
HD_08836-RA	7.82967	6.46478	9.49139	1.69996	2.28392	2.18045	33.1388	27.0863	31.0482	2.04292	5.44797e-06	*Leucine-, Glutamate- And Lysine-Rich Protein 1	7.92861	2.05478	30.4244
HD_16216-RA	33.6676	36.2087	39.0556	81.1422	60.0805	65.4516	82.867	88.3606	58.9719	1.1808	0.000230295	*Leucine-Rich Melanocyte Differentiation-Associated Protein	36.3106	68.8914	76.7331
HD_01788-RA	5.39977	5.3972	6.59767	0.870713	0.456784	0.918082	26.5988	27.9533	18.55	2.17085	1.62053e-05	*Leucine-Rich Repeat	5.79822	0.748526	24.3674
HD_20759-RA	34.0186	32.828	26.9984	21.519	18.3788	20.0831	6.26088	4.00513	7.17003	-2.3158	4.95223e-06	*Leucine-Rich Repeat	31.2817	19.9936	5.81201
HD_01105-RA	56.1306	53.4976	55.3568	40.5089	56.2919	57.8457	8.57382	9.41412	21.7074	-1.93951	0.000300223	*Leucine-Rich Repeat Serine/Threonine-Protein Kinase 1	54.995	51.5488	13.2318
HD_02838-RA	47.0274	41.4132	44.2883	22.5349	41.7285	29.3721	9.35144	8.58832	23.8726	-1.54981	0.00324421	*Leucine-Rich Repeat Serine/Threonine-Protein Kinase 1	44.243	31.2118	13.9374
HD_02840-RA	49.6374	41.4725	47.211	35.8858	62.5793	42.9395	5.96179	9.97154	20.2438	-1.81944	0.00133788	*Leucine-Rich Repeat Serine/Threonine-Protein Kinase 1	46.107	47.1349	12.0591
HD_07932-RA	184.837	179.264	176.117	186.177	302.418	209.903	50.1269	47.8551	85.4154	-1.44786	0.000504924	*Leucine-Rich Repeat Serine/Threonine-Protein Kinase 1	180.073	232.833	61.1325
HD_06450-RA	4.49531	4.93459	5.41125	0.601207	0.792654	0.878299	47.3526	23.7599	27.4806	2.83454	3.62419e-06	*Leucine-Rich Repeat, Typical Subtype; Leucine Rich Repeat 4	4.94705	0.757386	32.8644
HD_17886-RA	58.5095	66.5727	62.0604	0	0	0	8.91278	13.4812	9.47891	-2.45032	6.02156e-06	*Leucine-Rich Repeat; Gtp Binding Domain; Sigma-54 Interaction Domain, Atp-Binding Site 1; P-Loop Containing Nucleoside Triphosphate Hydrolase	62.3809	0	10.6243
HD_16959-RA	45.3603	47.7368	45.4672	6.3815	10.441	7.53899	5.08926	6.06633	6.09288	-2.89878	5.05091e-07	*Leucine-Rich Repeat; Leucine-Rich Repeat, Cysteine-Containing Subtype; Metalloenzyme, Luxs/M16 Peptidase-Like; Peptidase M16, Middle/Third Domain	46.1881	8.12049	5.74949
HD_19536-RA	49.3561	53.3466	50.2468	7.41806	11.6547	8.61008	5.84695	7.03664	6.77535	-2.85316	4.28654e-07	*Leucine-Rich Repeat; Leucine-Rich Repeat, Cysteine-Containing Subtype; Metalloenzyme, Luxs/M16 Peptidase-Like; Peptidase M16, Middle/Third Domain	50.9832	9.22761	6.55298
HD_22314-RA	59.7979	48.7726	70.5922	7.26009	8.74606	7.61243	181.459	195.577	213.325	1.82408	7.13948e-06	*Leucine-Rich Repeat; Leucine-Rich Repeat, Typical Subtype; Immunoglobulin Subtype 2; Immunoglobulin Subtype; Egf-Like, Conserved Site; Immunoglobulin I-Set; Immunoglobulin-Like Domain Superfamily	59.7209	7.87286	196.787
HD_15933-RA	18.9802	24.4357	18.3751	22.9288	18.0026	20.7334	4.586	5.73931	4.73617	-1.93026	4.58663e-06	*Leucine-Rich Repeat-Containing Protein 40	20.597	20.5549	5.02049
HD_08247-RA	12.9865	16.9626	13.5715	15.507	12.1182	15.1101	20.2581	38.6887	24.3715	1.04063	0.00243399	*Leucine-Rich Repeat-Containing Protein 47	14.5069	14.2451	27.7728
HD_03730-RA	13.5939	12.5924	14.0982	1.82435	1.63905	1.26236	53.4699	44.3455	29.3271	1.75793	3.48799e-05	*Leucine-Rich Repeat-Containing Protein 74b	13.4282	1.57525	42.3808
HD_27360-RA	8.14016	7.12816	7.6915	0.49755	0.349305	0.382534	21.5809	17.0528	9.05562	1.15174	0.00293321	*Leucine-Rich Repeat-Containing Protein 74b	7.65327	0.409797	15.8964
HD_18635-RA	10.3406	10.053	6.49639	95.4882	66.986	80.0262	0.319026	0.94967	0.493351	-3.82981	2.45491e-06	*Leukocyte Antigen Cd37	8.96333	80.8334	0.587349
HD_02770-RA	34.0321	29.225	38.3851	109.731	143.22	109.711	6.54003	13.8734	21.4936	-1.16651	0.0104965	*Leukocyte Tyrosine Kinase Receptor	33.8807	120.887	13.969
HD_02774-RA	50.2111	43.7535	38.8287	9.06661	10.9271	8.75353	10.8401	5.20956	9.15166	-2.28889	1.34789e-05	*Leukocyte Tyrosine Kinase Receptor	44.2645	9.5824	8.40044
HD_27280-RA	10.5971	10.3348	9.47692	7.19375	8.16836	6.92387	0.319026	0.33032	0.279565	-4.91586	2.925e-08	*Leukocyte Tyrosine Kinase Receptor	10.1362	7.42866	0.309637
HD_24559-RA	1.16095	0.806615	1.44686	177.965	162.908	191.81	4.70563	4.129	2.76934	1.85587	6.63647e-05	*L-Gulonolactone Oxidase	1.13814	177.561	3.86799
HD_25958-RA	2.4164	2.59481	2.82137	3.3792	3.18405	3.48106	6.34742	4.28054	7.28514	1.30263	0.000385504	*Ligatin	2.61086	3.3481	5.97103
HD_06286-RA	25.4599	26.215	20.8058	15.4241	16.1486	14.2685	7.33759	6.52382	9.80123	-1.50348	4.34365e-05	*Lim-Domain Binding Protein/Seuss	24.1602	15.2804	7.88755
HD_07934-RA	1.67393	0.771029	3.83417	2.54994	2.51231	2.16132	8.03546	133.952	60.9344	5.10535	0.00032228	*Lipid Transport Protein, N-Terminal; Lipovitellin-Phosvitin Complex, Superhelical Domain; Lipid Transport Protein, Beta-Sheet Shell	2.09304	2.40786	67.6406
HD_02250-RA	142.932	194.121	118.932	24.7531	18.2982	20.7334	14.8746	15.9838	11.8733	-3.31	3.69344e-07	*Lipoma Hmgic Fusion Partner-Like Protein	151.995	21.2616	14.2439
HD_15984-RA	15.6863	12.8109	13.0217	2.15605	2.04209	1.87442	38.2831	47.1119	40.7508	1.7064	4.71837e-06	*Lipoxygenase Homology Domain-Containing Protein 1	13.8397	2.02419	42.0486
HD_16072-RA	0.175493	0.137006	0.195326	2.54994	2.52574	2.81163	2.91789	1.77547	4.35793	4.23694	2.92218e-06	*Lish Domain And Heat Repeat-Containing Protein Kiaa1468	0.169275	2.62911	3.0171
HD_25516-RA	5.68812	6.23288	5.30563	3.85353	3.34177	3.41871	1.5401	1.72551	1.71226	-1.68151	1.33604e-05	*Long-Chain Fatty Acid Transport Protein	5.74221	3.538	1.65929
HD_26870-RA	6.99811	7.50093	5.97523	0.866567	0.989877	1.42571	0.464183	0.440152	0.596297	-3.64093	5.77031e-07	*Long-Chain Fatty Acid Transport Protein	6.82476	1.09405	0.50021
HD_26871-RA	25.5639	30.8088	16.6672	1.45119	1.57187	0.745942	0.422709	0.681285	0.960389	-5.00875	7.47649e-07	*Long-Chain Fatty Acid Transport Protein	24.3466	1.25633	0.688128
HD_00193-RA	45.6551	43.2666	30.9628	6.42669	6.60993	6.88562	1.71476	3.55094	1.84184	-3.97643	5.38636e-07	*Long-Chain-Fatty-Acid--Coa Ligase Acsbg2	39.9615	6.64075	2.36918
HD_12972-RA	30.3737	30.3667	28.0112	39.0577	60.4835	41.4285	4.38661	4.66577	7.82783	-2.27991	1.51549e-05	*Long-Chain-Fatty-Acid--Coa Ligase Acsbg2	29.5839	46.9899	5.62674
HD_12974-RA	33.4246	30.9894	28.7057	38.0626	54.0617	38.942	4.74551	7.88639	8.74875	-2.01336	2.40533e-05	*Long-Chain-Fatty-Acid--Coa Ligase Acsbg2	31.0399	43.6888	7.12688
HD_12976-RA	40.3363	40.8052	35.8965	47.1429	73.2869	51.776	9.05236	14.0386	9.43944	-1.74426	3.67962e-05	*Long-Chain-Fatty-Acid--Coa Ligase Acsbg2	39.0127	57.4019	10.8435
HD_18230-RA	41.5918	37.9287	41.7852	54.5369	92.539	65.2604	89.9653	66.766	73.9533	1.03141	0.00117583	*Low-Density Lipoprotein Receptor-Related Protein 5	40.4352	70.7787	76.8948
HD_21097-RA	0.072087	0.0741374	0.0578743	0.352431	0.268696	0.229521	6.221	15.7521	9.14343	7.26565	1.63588e-07	*Low-Temperature Viability Protein Ltv1-Related	0.0680329	0.283549	10.3722
HD_04096-RA	13.2294	14.8571	20.7479	1.16095	0.72548	0.420788	106.036	158.678	73.575	2.8901	1.84728e-05	*Lps-Induced Tumour Necrosis Factor Alpha Factor	16.2782	0.769073	112.763
HD_22674-RA	95.657	133.299	96.7948	24.1726	23.5647	22.7608	0.199391	0.33032	0.23023	-8.62267	5.98506e-09	*Lrat Domain	108.584	23.4994	0.253314
HD_10664-RA	72.438	92.3159	60.8548	12.4802	9.59245	12.9297	11.2855	9.45541	12.3995	-2.65659	1.1556e-06	*L-Threonine 3-Dehydrogenase	75.2029	11.6674	11.0468
HD_03962-RA	15.8483	16.1323	15.8286	2.11459	1.77339	1.60664	208.523	131.88	98.8017	3.30062	9.34308e-07	*Lymphocyte Expansion Molecule	15.9364	1.83154	146.402
HD_02673-RA	28.1868	30.4853	31.6862	32.7969	43.2601	34.8489	87.0442	55.7002	66.9641	1.31964	0.000117666	*Lysine-Specific Histone Demethylase 1 Homolog 1	30.1194	36.9686	69.9029
HD_26634-RA	5.96675	5.42686	4.68782	0.539013	0.295566	0.688562	0.0398782	0.12387	0.23023	-5.14566	1.32461e-06	*Lysosomal Alpha-Mannosidase	5.36048	0.507713	0.131326
HD_08829-RA	33.8566	43.7411	34.6088	27.1165	21.0389	23.9467	8.37443	9.53799	9.73545	-1.91277	3.32565e-06	*Lysosomal Amino Acid Transporter 1	37.4022	24.034	9.21596
HD_07812-RA	175.142	231.101	159.675	42.9137	33.4795	40.4339	63.4463	42.2397	42.5926	-1.82602	2.25802e-05	*Lysozyme-Related	188.639	38.9424	49.4262
HD_18128-RA	85.8834	84.398	77.812	10.1583	13.9453	14.3833	5.8621	42.0332	13.0245	-1.92908	0.0067174	*Lysyl Oxidase-Like-Related	82.6978	12.829	20.3066
HD_22106-RA	30.0538	31.3497	31.1095	54.6716	51.5279	53.9278	7.52702	8.03793	5.18281	-2.05604	2.28047e-06	*Lysyl Oxidase-Like-Related	30.8377	53.3758	6.91592
HD_24512-RA	7.24029	8.22925	7.2175	2.67433	1.58074	1.62577	2.44254	2.18135	1.57872	-1.76996	7.85029e-05	*Macrophage Migration Inhibitory Factor	7.56235	1.96028	2.06754
HD_06522-RA	284.487	319.087	435.175	4357.13	4604.75	4644.67	30.5467	150.089	116.957	-1.69913	0.00587018	*Macrophage-Expressed Gene 1 Protein	346.25	4535.52	99.1976
HD_20840-RA	163.199	171.47	139.014	100.547	180.282	123.59	2.87123	2.55998	6.70957	-5.16238	8.9446e-07	*Macrophage-Expressed Gene 1 Protein	157.894	134.806	4.04693
HD_20842-RA	80.6005	86.39	84.4001	117.643	160.237	128.162	0.957077	2.27095	2.79565	-5.26393	2.8092e-07	*Macrophage-Expressed Gene 1 Protein	83.7969	135.347	2.00789
HD_10857-RA	184.297	206.683	175.357	345.957	260.845	310.124	37.8353	73.8678	33.3693	-1.86441	0.000116709	*Madf Domain	188.779	305.642	48.3575
HD_08370-RA	1.51194	1.24551	1.96773	1.59631	1.8137	1.54926	6.75936	6.8335	4.32504	2.017	3.02087e-05	*Madf Domain; Transcription Factor Adf-1	1.57506	1.65309	5.97263
HD_18370-RA	20.1884	22.8702	13.7365	0.861591	0.958439	0.676321	2.228	1.32293	2.11154	-3.21016	1.62045e-06	*Mage Protein	18.9317	0.832117	1.88749
HD_03080-RA	6.03425	6.96892	4.12354	0.912175	1.28974	2.16132	1.29604	1.13548	1.66917	-1.94211	0.000280618	*Major Facilitator Superfamily; Mfs Transporter Superfamily	5.7089	1.45441	1.3669
HD_05490-RA	7.88367	7.29512	7.23429	6.92424	6.12627	6.74217	1.19635	3.38578	2.86143	-1.48172	0.00114826	*Major Facilitator, Sugar Transporter-Like; Mfs Transporter Superfamily	7.47103	6.59756	2.48119
HD_24968-RA	39.7548	40.4082	35.0328	15.247	14.2506	14.0245	15.4062	10.9258	15.2827	-1.36068	4.54548e-05	*Major Vault Protein, Shoulder Domain; Winged Helix Dna-Binding Domain Superfamily; Major Vault Protein; Snf8/Vps36 Family	38.3986	14.5074	13.8715
HD_10003-RA	4.7113	5.42686	5.64274	0.746325	0.550827	0.612055	36.6082	18.5599	16.7575	2.28941	2.94956e-05	*Malate Dehydrogenase 1b-Related	5.2603	0.636403	23.9752
HD_24590-RA	4.7113	5.42686	5.64274	0.746325	0.550827	0.612055	36.6082	18.5599	16.7575	2.28941	2.94956e-05	*Malate Dehydrogenase 1b-Related	5.2603	0.636403	23.9752
HD_03775-RA	128.245	152.812	120.465	188.572	153.56	168.468	44.0256	54.8744	32.2651	-1.51164	6.19992e-05	*Malate/L-Lactate Dehydrogenase-Like; Malate/L-Sulfolactate/L-Lactate Dehydrogenase-Like Superfamily	133.841	170.2	43.7217
HD_19986-RA	74.9219	96.2897	75.8443	116.302	84.5856	99.1912	24.5251	32.3714	30.4562	-1.39273	6.18406e-05	*Malectin	82.3519	100.026	29.1176
HD_00676-RA	149.898	189.821	98.338	14.1387	11.0972	14.0773	1.03683	0.45419	0.756471	-7.48587	4.54221e-08	*Mammalian Ependymin-Related Protein 1	146.019	13.1044	0.749165
HD_00677-RA	126.706	160.107	79.4614	15.9631	13.6229	16.5255	1.2761	1.07354	1.11826	-6.60927	2.87761e-08	*Mammalian Ependymin-Related Protein 1	122.091	15.3705	1.15597
HD_00678-RA	757.899	1060.49	665.989	237.249	182.257	219.804	52.8785	63.2563	45.6185	-3.83531	2.19916e-07	*Mammalian Ependymin-Related Protein 1	828.126	213.103	53.9178
HD_00679-RA	674.81	804.747	514.175	204.161	156.005	175.392	26.3595	26.7972	22.4639	-4.61449	5.45932e-08	*Mammalian Ependymin-Related Protein 1	664.577	178.519	25.2069
HD_00680-RA	39.9583	56.7003	38.7468	3.35846	2.14957	2.40997	1.59513	1.77547	1.54583	-4.6744	6.85977e-08	*Mammalian Ependymin-Related Protein 1	45.1352	2.63933	1.63881
HD_07101-RA	0.655803	0.512438	0.456918	2.27422	2.33954	2.19881	3.72582	3.38041	3.84386	2.84575	9.63725e-07	*Mandelate Racemase/Muconate Lactonizing Enzyme, N-Terminal Domain; Mandelate Racemase/Muconate Lactonizing Enzyme, Conserved Site; Enolase-Like, C-Terminal Domain Superfamily	0.541719	2.27085	3.65003
HD_01183-RA	4.82902	4.47345	4.19386	8.61052	8.69716	8.53931	26.2371	18.3675	14.542	2.23202	4.86015e-06	*Mandelate Racemase/Muconate Lactonizing Enzyme, N-Terminal Domain; Mandelate Racemase/Muconate Lactonizing Enzyme, C-Terminal; Mandelate Racemase/Muconate Lactonizing Enzyme, Conserved Site; Enolase C-Terminal Domain-Like; Enolase-Like, C-Terminal Domain Superfamily	4.49878	8.61566	19.7155
HD_06782-RA	9.46472	7.95198	7.83473	17.6622	19.9322	19.7143	34.5892	27.9769	23.8621	1.87678	4.77617e-06	*Mandelate Racemase/Muconate Lactonizing Enzyme, N-Terminal Domain; Mandelate Racemase/Muconate Lactonizing Enzyme, C-Terminal; Mandelate Racemase/Muconate Lactonizing Enzyme, Conserved Site; Enolase C-Terminal Domain-Like; Enolase-Like, C-Terminal Domain Superfamily	8.41715	19.1029	28.8094
HD_06867-RA	1.39584	1.06283	1.42487	8.26846	7.33621	7.80408	21.87	15.9586	11.8812	3.77204	3.60118e-07	*Mandelate Racemase/Muconate Lactonizing Enzyme, N-Terminal Domain; Mandelate Racemase/Muconate Lactonizing Enzyme, C-Terminal; Mandelate Racemase/Muconate Lactonizing Enzyme, Conserved Site; Enolase C-Terminal Domain-Like; Enolase-Like, C-Terminal Domain Superfamily	1.29451	7.80292	16.5699
HD_19078-RA	3.9583	2.48716	2.76292	5.61693	6.07441	5.12787	19.1982	15.262	14.5058	2.50983	2.36391e-06	*Mandelate Racemase/Muconate Lactonizing Enzyme, N-Terminal Domain; Mandelate Racemase/Muconate Lactonizing Enzyme, C-Terminal; Mandelate Racemase/Muconate Lactonizing Enzyme, Conserved Site; Enolase C-Terminal Domain-Like; Enolase-Like, C-Terminal Domain Superfamily	3.06946	5.60641	16.322
HD_22680-RA	11.1057	9.52577	8.78908	28.2924	29.4429	28.3833	60.5475	47.263	40.5439	2.4362	8.39582e-07	*Mandelate Racemase/Muconate Lactonizing Enzyme, N-Terminal Domain; Mandelate Racemase/Muconate Lactonizing Enzyme, C-Terminal; Mandelate Racemase/Muconate Lactonizing Enzyme, Conserved Site; Enolase C-Terminal Domain-Like; Enolase-Like, C-Terminal Domain Superfamily	9.80685	28.7062	49.4515
HD_00423-RA	33.1546	44.7197	26.5064	6.3023	5.56201	7.02601	6.10137	6.52382	3.94681	-2.55213	4.38766e-06	*Mannose-6-Phosphate Receptor	34.7936	6.29677	5.524
HD_19775-RA	11.8795	11.6841	10.0991	2.69506	2.84818	2.98377	3.27001	3.57159	3.40412	-1.60958	9.85144e-06	*Mannose-6-Phosphate Receptor	11.2209	2.84234	3.41524
HD_05300-RA	3.95992	4.09743	3.36394	0.507916	0.974024	0.573802	0.588204	0.526448	0.411126	-2.79884	6.18095e-06	*Mannose-6-Phosphate Receptor Family Member	3.8071	0.685247	0.508592
HD_20038-RA	3.95992	4.14665	3.36394	0.507916	0.974024	0.573802	0.588204	0.526448	0.411126	-2.80494	6.15878e-06	*Mannose-6-Phosphate Receptor Family Member	3.82351	0.685247	0.508592
HD_11314-RA	3.67644	4.44824	2.62836	0.207313	0.0537392	0.17214	0.0797565	0.137496	0.526241	-3.64521	5.99884e-05	*Mansc Domain Containing Protein 1	3.58435	0.144397	0.247831
HD_18299-RA	4.46831	4.67066	4.18142	3.77309	3.02283	3.74884	1.29604	0.49548	3.25611	-1.25781	0.0311708	*Map Kinase-Activated Protein Kinase 5	4.44013	3.51492	1.68255
HD_06189-RA	4.52015	4.39398	3.48201	1.38899	1.32199	1.26887	0.0797565	0.16516	0.170042	-4.73968	2.16684e-07	*Map/Microtubule Affinity-Regulating Kinase	4.13204	1.32662	0.138319
HD_08182-RA	1.95283	2.56753	1.5192	0.324652	0.275414	0.149953	2.32291	5.17488	3.79321	1.00799	0.0142101	*Map/Microtubule Affinity-Regulating Kinase	2.01319	0.250006	3.76366
HD_01419-RA	369.979	400.905	405.048	539.386	548.409	523.001	50.2067	57.8886	62.2609	-2.68082	2.92779e-07	*Math/Traf Domain; Traf-Like	391.977	536.932	56.7854
HD_23703-RA	41.5918	31.9087	42.6678	50.6257	45.3067	41.2563	4.42648	11.9741	9.85057	-2.04148	0.000125381	*Matrilin 2	38.7228	45.7296	8.75039
HD_03866-RA	7.1952	5.82335	4.61548	1.3268	1.854	1.79791	2.27306	2.43611	1.87473	-1.3195	0.000413304	*Mdm2-Binding Protein	5.87801	1.65957	2.19463
HD_05427-RA	38.9661	42.9552	43.6372	52.1598	79.1485	58.5335	133.318	72.9657	69.8502	1.23973	0.00127262	*Mediator Of Rna Polymerase Ii Transcription Subunit 15	41.8529	63.2806	92.0448
HD_00562-RA	2.56489	3.38067	3.15415	5.18281	5.15897	4.85819	10.3683	8.50574	5.65709	1.53068	0.000134958	*Mediator Of Rna Polymerase Ii Transcription Subunit 9	3.03324	5.06666	8.17706
HD_04492-RA	45.9521	39.5301	51.3056	59.6231	89.543	71.5339	214.585	105.413	202.274	2.03932	5.93745e-05	*Megakaryocyte-Associated Tyrosine-Protein Kinase	45.5959	73.5667	174.091
HD_03350-RA	32.8846	29.0915	38.7179	6.9657	5.96506	6.0823	138.377	107.643	91.2699	1.84504	9.06826e-06	*Meiosis-Specific Nuclear Structural Protein 1	33.5647	6.33769	112.43
HD_00513-RA	104.351	94.4511	120.311	134.339	196.068	167.027	305.886	220.86	205.596	1.30039	0.000262022	*Melanoma Inhibitory Activity-Related	106.371	165.811	244.114
HD_25732-RA	15.9247	18.4119	10.0198	0.446966	0.259829	0.293786	1.39055	0.951322	0.943944	-3.64599	1.13138e-06	*Melanoma-Associated Antigen Mage Antigen	14.7855	0.333527	1.09527
HD_19158-RA	9.4496	9.81579	9.3467	8.33397	7.12045	8.60702	31.4639	21.3056	22.0692	1.49098	3.65783e-05	*Membrane Associated Guanylate Kinase-Related	9.53737	8.02048	24.9463
HD_02871-RA	14.0394	19.3054	14.3239	20.7313	16.068	16.1047	2.83135	4.91351	4.6375	-1.83443	4.43231e-05	*Membrane Progestin Receptor Epsilon	15.8896	17.6347	4.12745
HD_06869-RA	19.2502	21.5888	18.3751	1.86581	1.77339	1.30062	1.15647	1.81676	0.888031	-3.84269	4.04393e-07	*Membrane-Associated Guanylate Kinase Maguk	19.738	1.64661	1.28709
HD_20835-RA	27.7818	24.2874	35.1008	6.67547	8.86697	8.41576	126.534	90.6109	141.361	2.14585	9.00537e-06	*Metabotropic Glutamate Receptor	29.0567	7.98607	119.502
HD_04898-RA	13.8234	17.793	14.9605	12.0656	10.1836	12.6236	3.19026	4.37674	4.99929	-1.77839	2.16701e-05	*Metallo Phosphoesterase Related	15.5256	11.6243	4.18876
HD_05435-RA	7.34369	9.10407	7.69728	14.3046	10.4523	10.7492	26.3196	11.6025	12.1035	1.1541	0.00503025	*Metallophosphoesterase Ynl217w-Related	8.04835	11.8354	16.6752
HD_03155-RA	27.7818	28.2612	44.8526	91.7566	111.831	101.601	55.1516	94.8019	62.5898	1.17504	0.00152634	*Methyl-Cpg Binding Protein, Mbd	33.6319	101.73	70.8477
HD_25533-RA	23.2563	32.6501	20.8608	59.0978	43.7671	48.845	4.14056	5.8702	5.51665	-2.19585	6.61616e-06	*Methylsterol Monooxygenase 1	25.5891	50.57	5.1758
HD_04474-RA	6.61013	4.95831	4.44185	13.7519	6.69054	9.35297	0.252429	0.53677	0.394681	-3.64304	5.3571e-06	*Methyltransferase Domain; S-Adenosyl-L-Methionine-Dependent Methyltransferase	5.33677	9.93179	0.394627
HD_04475-RA	26.882	37.811	23.5499	40.6884	28.596	35.0467	0.631272	1.03225	1.1676	-4.8381	1.64636e-07	*Methyltransferase Domain; S-Adenosyl-L-Methionine-Dependent Methyltransferase	29.4143	34.777	0.943706
HD_08002-RA	21.8286	27.6384	16.6895	4.29137	3.56022	4.60954	0.917199	2.02321	2.02274	-3.61922	1.87784e-06	*Methyltransferase Domain; S-Adenosyl-L-Methionine-Dependent Methyltransferase	22.0522	4.15371	1.65438
HD_11555-RA	46.1276	62.8092	42.581	12.9915	9.94176	10.3284	3.13044	5.03738	3.11896	-3.64301	3.75806e-07	*Methyltransferase Domain; S-Adenosyl-L-Methionine-Dependent Methyltransferase	50.5059	11.0872	3.76226
HD_24299-RA	3.07787	3.70687	3.59978	0.49755	1.14653	1.00224	0.917199	2.44272	1.07879	-1.13165	0.0167444	*Methyltransferase Nsun6-Related	3.46151	0.882106	1.47957
HD_24300-RA	14.7279	14.1454	13.1085	3.52431	3.57366	3.78709	3.19026	5.32641	6.11755	-1.40963	0.000251398	*Methyltransferase Nsun6-Related	13.9939	3.62835	4.87807
HD_08734-RA	0.557257	0.438004	0.518843	0.587939	0.390147	0.52675	5.73927	1.76928	3.59883	2.96841	5.25585e-05	*Methyltransferase, Nnmt/Pnmt/Temt; Integrase, Catalytic Core; Ulp1 Protease Family, C-Terminal Catalytic Domain; Ribonuclease H-Like Superfamily; S-Adenosyl-L-Methionine-Dependent Methyltransferase; Papain-Like Cysteine Peptidase Superfamily	0.504701	0.501612	3.70246
HD_15702-RA	6.64172	7.50271	6.88704	1.07803	1.18226	1.26236	1.19635	2.76643	2.33519	-1.63025	0.000258389	*Methyltransferase-Like Protein 17, Mitochondrial	7.01049	1.17422	2.09932
HD_00109-RA	16.1183	16.6661	16.8993	22.5971	16.6054	18.0174	53.3969	51.1583	44.0398	1.68377	5.90089e-06	*Microtubule-Associated Protein Jupiter	16.5612	19.0733	49.5317
HD_13598-RA	10.0706	11.0613	8.44965	1.49265	1.42409	1.37712	76.646	37.5739	29.9957	2.38725	3.61297e-05	*Migration And Invasion-Inhibitory Protein	9.86051	1.43129	48.0719
HD_02852-RA	188.923	153.333	134.794	18.9795	19.4171	17.4214	3.94595	2.67353	3.28308	-5.48248	2.08004e-08	*Mip31562p1	159.017	18.606	3.30085
HD_16426-RA	41.6863	37.4839	33.3935	14.2216	15.9874	14.0773	287.402	162.146	184.579	2.59822	2.09875e-06	*Misexpression Suppressor Of Ras 3, Isoform B	37.5212	14.7621	211.376
HD_22426-RA	12.8234	14.2187	12.1209	10.3901	8.49376	10.0695	4.05442	3.77267	4.22802	-1.59127	1.11103e-05	*Mismatch Repair Endonuclease Pms2-Related	13.0543	9.6511	4.01837
HD_18173-RA	220.419	223.361	216.595	409.788	538.736	431.461	597.456	400.74	389.78	1.17526	0.000458481	*Misshapen, Isoform A	220.125	459.995	462.659
HD_05156-RA	14.8764	12.5737	9.83863	0.6634	0.403044	0.765069	0.239269	0.4129	0.920921	-4.40839	3.2263e-06	*Mitochondria-Eating Protein; Mitochondria-Eating Protein, C-Terminal Domain	12.4296	0.610504	0.524364
HD_04416-RA	6.48351	4.78839	5.92893	8.19216	7.7457	7.4927	15.8755	18.9583	13.8112	1.59935	2.07601e-05	*Mitochondrial Atp Synthase Coupling Factor B	5.73361	7.81019	16.215
HD_09245-RA	2.42099	2.71847	2.72964	0.16585	0.161218	0.153014	7.00541	8.09284	5.42686	1.48282	5.74395e-05	*Mitochondrial Atp Synthase Coupling Factor B	2.62303	0.160027	6.8417
HD_12848-RA	2.2679	2.09068	4.09461	1.11949	0.779219	0.879829	14.723	7.31866	7.93472	1.92479	0.000374176	*Mitochondrial Atp Synthase Coupling Factor B	2.81773	0.926179	9.99214
HD_15947-RA	3.50985	4.71514	3.29884	1.3268	1.07478	1.18586	0.877321	0.66064	1.34849	-1.86532	0.000129133	*Mitochondrial Atp Synthase Coupling Factor B	3.84128	1.19581	0.962151
HD_24007-RA	25.9454	15.1193	26.1155	23.7232	25.9558	25.1688	6.96314	10.0975	9.10429	-1.25844	0.000632576	*Mitochondrial Atp Synthase Coupling Factor B	22.3934	24.9493	8.72163
HD_27142-RA	1.8991	1.38726	2.06351	5.18862	4.79273	4.63134	4.52897	4.55594	4.59474	1.45462	8.24633e-05	*Mitochondrial Atp Synthase Coupling Factor B	1.78329	4.8709	4.55988
HD_20675-RA	4.44131	5.35272	3.78585	29.3654	27.2009	27.07	15.7116	12.8267	9.41313	1.58498	4.92345e-05	*Mitochondrial Carrier Domain Superfamily	4.52663	27.8788	12.6505
HD_20677-RA	109.44	128.989	112.098	311.041	301.204	275.014	286.895	253.002	243.793	1.26608	4.03344e-05	*Mitochondrial Carrier Protein; Mitochondrial Substrate/Solute Carrier; Mitochondrial Carrier Domain Superfamily	116.842	295.753	261.23
HD_00980-RA	20.5461	24.7619	21.0084	7.00717	6.3681	6.42658	8.17504	9.70315	9.70256	-1.15829	8.2533e-05	*Mitochondrial Genome Maintenance Protein Mgm101	22.1055	6.60061	9.19358
HD_22139-RA	1.29595	1.54206	1.29262	2.15605	2.05553	2.52473	2.77832	4.39739	4.44016	1.5982	0.000123547	*Mitofusin-1	1.37688	2.24543	3.87195
HD_01879-RA	0.890963	0.41517	1.30217	2.44629	3.03627	2.60123	2.79148	1.52773	5.39397	2.00885	0.0027827	*Mitogen-Activated Protein Kinase	0.869435	2.6946	3.23772
HD_09313-RA	31.7237	34.2218	32.1492	45.2771	66.7487	48.6966	3.78843	3.88126	4.27571	-2.92907	2.83501e-07	*Mitogen-Activated Protein Kinase	32.6982	53.5741	3.9818
HD_04851-RA	73.5519	51.9923	99.7354	17.0585	29.8323	20.438	1252.22	341.243	2000.53	4.10707	6.45832e-05	*Mlt-Ten (Mlt-10) Related	75.0932	22.4429	1198
HD_25048-RA	4.07737	3.25997	3.88134	3.90992	3.03492	3.68763	1.15647	1.09212	1.0459	-1.66221	3.79175e-05	*Mob Kinase Activator-Like 1 Homolog A	3.73956	3.54416	1.09816
HD_07148-RA	18.3862	20.2395	20.5888	14.0351	11.03	14.8806	1.45556	2.33289	1.84184	-3.2885	3.31564e-07	*Moesin/Ezrin/Radixin Homolog 1	19.7382	13.3152	1.87676
HD_04063-RA	17.9812	15.8951	19.3879	56.7622	63.1973	56.6533	119.535	82.4562	63.8396	2.41947	3.38387e-06	*Morn Motif	17.7547	58.871	88.6102
HD_05390-RA	20.9781	24.1391	26.0145	3.317	2.92879	3.51932	69.1488	64.2886	41.9019	1.40252	9.1042e-05	*Morn Motif	23.7106	3.25504	58.4464
HD_09367-RA	9.6386	11.8323	9.86757	3.19261	2.28392	2.33346	42.7495	42.7765	22.3981	1.88449	4.96087e-05	*Morn Motif	10.4462	2.60333	35.9747
HD_18027-RA	10.5026	10.5868	10.7067	1.03656	0.752349	1.03284	75.0987	61.3157	49.4337	2.64914	6.45427e-07	*Morn Motif	10.5987	0.940585	61.9494
HD_21390-RA	5.70135	4.86341	4.65888	0.393894	0.618001	0.745942	0.810724	1.31426	1.49979	-1.95346	7.97084e-05	*M-Phase Phosphoprotein 9	5.07455	0.585946	1.20826
HD_10216-RA	92.2551	84.3387	89.8065	107.595	172.61	125.031	254.024	126.884	184.908	1.1919	0.00174538	*Msx2-Interacting Protein	88.8001	135.079	188.605
HD_18201-RA	182.674	198.57	173.681	71.9375	77.1695	77.7692	3.27001	4.99609	3.22322	-5.49149	1.81475e-08	*Mucin 4-Related	184.975	75.6254	3.82978
HD_24872-RA	3.38377	2.11529	2.40178	1.63072	1.43403	1.35914	9.12533	10.9831	12.9916	2.16966	1.08036e-05	*Mucolipin	2.63361	1.47463	11.0333
HD_25660-RA	23.4045	22.8245	25.8996	11.4988	16.3945	13.679	64.8687	53.5532	47.6962	1.30608	7.95863e-05	*Mucolipin	24.0429	13.8574	55.3727
HD_01069-RA	1.83376	1.37421	1.93561	3.30539	2.82104	4.0958	2.27146	2.2788	5.08776	1.02206	0.019393	*Mule Transposase Domain	1.71453	3.40741	3.21267
HD_01414-RA	0.692251	0.569672	1.02901	0.705692	0.676308	0.944095	6.46466	4.99733	5.10026	2.94892	2.93012e-06	*Mule Transposase Domain	0.763643	0.775365	5.52075
HD_12569-RA	1.77896	1.40535	1.85227	6.49262	6.67844	7.47587	10.1614	12.3416	9.70783	2.77461	5.74289e-07	*Mule Transposase Domain	1.67886	6.88231	10.7369
HD_14613-RA	0.677132	0.706678	0.853646	1.49597	1.18173	0.777692	5.4035	3.15167	3.53009	2.53033	1.99543e-05	*Mule Transposase Domain	0.745818	1.1518	4.02842
HD_17335-RA	3.64485	4.1517	4.34057	32.2164	36.8382	33.051	9.65053	7.96897	13.8467	1.48487	0.00011398	*Multidrug And Toxin Extrusion Protein 2	4.04571	34.0352	10.4887
HD_17336-RA	4.96779	6.5834	6.36125	38.3943	41.9166	35.7096	25.2429	23.9895	15.9846	1.9657	7.82747e-06	*Multidrug And Toxin Extrusion Protein 2	5.97082	38.6735	21.739
HD_17337-RA	32.8306	35.8529	26.5015	23.7995	19.0237	21.6132	11.9236	15.9379	14.5703	-1.05875	0.000365117	*Multidrug And Toxin Extrusion Protein-Related	31.7283	21.4788	14.1439
HD_15998-RA	31.8317	30.6632	24.1915	2.52921	1.88087	2.14219	2.23318	1.77547	3.82347	-3.34629	1.83088e-06	*Multiple Epidermal Growth Factor-Like Domains Protein 10	28.8955	2.18409	2.61071
HD_21581-RA	61.0174	49.079	53.2444	13.3924	16.5517	13.9625	19.8594	21.0992	24.4044	-1.21535	8.24829e-05	*Multiple Epidermal Growth Factor-Like Domains Protein 10	54.4469	14.6355	21.7877
HD_02167-RA	18.7099	16.4455	15.0609	2.77094	2.85087	2.85447	3.23851	1.93196	5.73241	-2.08175	0.000155472	*Multiple Wing Hairs, Isoform C	16.7388	2.82543	3.63429
HD_04855-RA	23.03	24.1688	22.3684	48.6874	55.8082	46.8987	204.017	127.504	118.371	2.79621	9.97402e-07	*Multivesicular Body Subunit 12; Multivesicular Body Subunit 12a	23.1891	50.4648	149.964
HD_10269-RA	27.2689	22.4488	27.8665	8.9559	14.6977	11.5525	300.443	135.927	203.228	3.14713	3.89559e-06	*Muscle, Skeletal Receptor Tyrosine-Protein Kinase	25.8614	11.7354	213.199
HD_13166-RA	97.8439	85.8808	98.1548	150.965	255.476	198.382	36.2493	18.9934	46.1776	-1.36434	0.00204701	*Muscle, Skeletal Receptor Tyrosine-Protein Kinase	93.9598	201.608	33.8068
HD_06292-RA	1.24195	1.30482	1.07067	1.40973	1.61218	1.79791	10.6076	7.72123	4.24282	2.73511	1.46494e-05	*Myb Transcription Factor	1.20581	1.6066	7.52389
HD_08614-RA	13.2024	12.5737	15.0473	3.9804	5.32018	4.16962	69.747	56.1957	48.8746	2.20012	2.11032e-06	*Mycbp-Associated Protein	13.6078	4.49007	58.2724
HD_00859-RA	0.391484	0.489307	1.09961	0.207313	0.134348	0.0765069	10.3683	4.78964	4.60461	3.41296	3.94619e-05	*Myc-Type, Basic Helix-Loop-Helix (Bhlh) Domain; Helix-Loop-Helix Dna-Binding Domain Superfamily	0.660134	0.139389	6.58753
HD_13353-RA	10.9345	9.72683	11.7195	5.74256	6.31436	5.41286	4.30685	4.45932	2.35164	-1.44663	0.00024347	*Myelin Regulatory Factor-Like Protein	10.7936	5.82326	3.70594
HD_02592-RA	42.7392	36.1939	50.8426	117.754	142.516	116.673	123.104	124.035	143.105	1.69262	1.24531e-05	*Myosin Iiia	43.2586	125.648	130.081
HD_16029-RA	149.871	173.511	188.381	0.456088	0.564262	0.306027	2130.61	1344.51	1234.53	3.30482	1.18704e-06	*Myosin Regulatory Light Chain Sqh	170.588	0.442126	1569.88
HD_05083-RA	28.0383	29.7439	29.3133	28.0701	28.3474	26.414	94.0727	61.9763	70.6478	1.4849	2.30075e-05	*Myosin, Light Chain Kinase 5	29.0319	27.6105	75.5656
HD_05085-RA	38.7434	40.3011	44.9683	39.0162	34.3662	36.5703	155.724	112.969	84.3959	1.61064	4.79787e-05	*Myosin, Light Chain Kinase 5	41.3376	36.6509	117.697
HD_14770-RA	1.94527	1.82052	2.25218	9.05044	11.7297	9.44936	3.77328	3.83584	4.61941	1.12859	0.000491215	*Myotactin Form B	2.00599	10.0765	4.07618
HD_27446-RA	25.8919	15.8358	36.5187	1.74143	1.89431	1.45363	0.239269	0.37161	1.08537	-5.36631	2.98408e-06	*Myotactin Form B	26.0821	1.69645	0.565417
HD_06231-RA	29.5346	25.5151	35.472	91.6114	134.926	96.3795	122.326	86.42	96.5487	1.85665	2.12976e-05	*Myxococcus Cysteine-Rich Repeat	30.1739	107.639	101.765
HD_02436-RA	180.564	140.283	302.103	428.836	482.437	492.551	2.67184	20.3973	7.50156	-4.25552	8.2228e-05	*Na/Ca-Exchange Protein, Isoform G	207.65	467.941	10.1902
HD_02437-RA	9.96258	10.8537	10.3595	0.3317	0.36274	0.267774	32.9793	19.6953	29.3708	1.50301	6.70466e-05	*Na/Ca-Exchange Protein, Isoform G	10.3919	0.320738	27.3485
HD_02450-RA	22.1553	14.9206	24.7922	255.777	325.785	307.657	68.0845	74.3402	135.075	2.27306	4.65717e-05	*Na/Ca-Exchange Protein, Isoform G	20.6227	296.407	92.5001
HD_20628-RA	10.1246	9.5489	10.1569	0.3317	0.349305	0.153014	0.837443	1.98192	1.94051	-2.53412	2.79498e-05	*Na/Ca-Exchange Protein, Isoform G	9.94347	0.278006	1.58663
HD_24619-RA	29.6151	17.5898	40.8888	126.412	173.793	155.964	57.65	68.3907	63.6906	1.20679	0.0022496	*Na/Ca-Exchange Protein, Isoform G	29.3646	152.056	63.2438
HD_16829-RA	134.279	122.963	116.633	159.294	179.572	163.989	50.6059	38.3171	70.6748	-1.11803	0.000932304	*Na-Ca Exchanger/Integrin-Beta4; Adhesion G-Protein Coupled Receptor V1; Calx-Like Domain Superfamily	124.625	167.619	53.1993
HD_08821-RA	8.36506	8.17973	5.27611	2.9853	2.67809	3.23242	0.338965	0.234114	0.411126	-4.3275	3.73704e-07	*Na-Ca Exchanger/Integrin-Beta4; Calx-Like Domain Superfamily	7.27363	2.96527	0.328068
HD_13231-RA	98.3839	82.8856	89.3579	149.307	152.378	156.724	2610.75	1757.76	1046.66	4.42181	5.13596e-07	*Na-Ca Exchanger/Integrin-Beta4; Calx-Like Domain Superfamily	90.2091	152.803	1805.06
HD_12229-RA	6.11389	6.9363	7.08005	1.30731	1.34966	1.29679	1.36583	0.405881	1.35935	-2.55727	5.0307e-05	*Na-Ca Exchanger/Integrin-Beta4; Fibronectin Type Iii; Fibronectin Type Iii Superfamily; Calx-Like Domain Superfamily	6.71008	1.31792	1.04369
HD_27899-RA	5.09685	3.1286	3.0601	0.310969	0.141065	0.342368	0	0.103225	0.202932	-4.97107	9.81261e-06	*Na-Ca Exchanger/Integrin-Beta4; Iggfc-Binding Protein, N-Terminal; Calx-Like Domain Superfamily	3.76185	0.264801	0.102052
HD_13645-RA	13.9039	12.4836	13.213	13.4343	11.9298	12.8264	2.06689	5.29544	4.97429	-1.57389	0.000563263	*Nacht Nucleoside Triphosphatase; P-Loop Containing Nucleoside Triphosphate Hydrolase	13.2001	12.7302	4.11221
HD_13646-RA	2.43908	1.80569	1.64884	1.59092	1.97948	2.03738	4.1904	4.15295	5.62387	1.35085	0.000384803	*Nacht Nucleoside Triphosphatase; P-Loop Containing Nucleoside Triphosphate Hydrolase	1.96454	1.86926	4.65574
HD_16834-RA	18.3052	16.933	20.9216	15.5484	17.2234	17.6348	42.5102	39.8449	54.4001	1.39048	4.41344e-05	*Nacht Nucleoside Triphosphatase; P-Loop Containing Nucleoside Triphosphate Hydrolase	18.7199	16.8022	45.5851
HD_18700-RA	3.91484	2.19447	3.38565	1.14022	1.66592	1.26236	0.239269	0.53677	1.18404	-2.12676	0.0012222	*Nacht Nucleoside Triphosphatase; P-Loop Containing Nucleoside Triphosphate Hydrolase	3.16498	1.35617	0.65336
HD_24074-RA	3.94075	3.687	3.99246	4.22379	5.29224	4.91365	11.2273	7.13244	15.881	1.66992	0.000227693	*Nacht Nucleoside Triphosphatase; P-Loop Containing Nucleoside Triphosphate Hydrolase	3.87341	4.80989	11.4136
HD_24149-RA	5.4454	3.63511	4.6855	3.11632	3.94473	3.42407	9.01846	5.499	12.1075	1.06095	0.00649883	*Nacht Nucleoside Triphosphatase; P-Loop Containing Nucleoside Triphosphate Hydrolase	4.58867	3.49504	8.87498
HD_24454-RA	3.36757	2.89848	3.02133	2.69589	3.45785	3.15055	6.21981	4.13685	8.56654	1.13792	0.00262636	*Nacht Nucleoside Triphosphatase; P-Loop Containing Nucleoside Triphosphate Hydrolase	3.09579	3.10143	6.30773
HD_24630-RA	3.191	2.48716	2.88417	3.26186	3.81307	3.41986	6.03677	4.08111	9.88642	1.33654	0.00204325	*Nacht Nucleoside Triphosphatase; P-Loop Containing Nucleoside Triphosphate Hydrolase	2.85411	3.49826	6.6681
HD_25737-RA	2.35916	1.57794	2.32394	2.08888	2.00286	2.12001	5.11119	5.00022	8.73691	1.6977	0.000210733	*Nacht Nucleoside Triphosphatase; P-Loop Containing Nucleoside Triphosphate Hydrolase	2.08701	2.07058	6.28278
HD_25891-RA	19.9676	18.1064	18.2504	82.1484	79.4516	77.7122	41.9064	44.3513	55.866	1.44225	1.79931e-05	*Nacht Nucleoside Triphosphatase; P-Loop Containing Nucleoside Triphosphate Hydrolase	18.7748	79.7708	47.3746
HD_28171-RA	5.20592	4.1345	4.55355	3.32695	4.38297	3.48221	9.06273	6.32976	12.0861	1.09329	0.00251494	*Nacht Nucleoside Triphosphatase; P-Loop Containing Nucleoside Triphosphate Hydrolase	4.63132	3.73071	9.15953
HD_01022-RA	21.2211	29.0619	21.3846	54.4403	39.3103	45.9041	1.59513	5.32641	1.57872	-2.98253	6.46424e-05	*N-Acylethanolamine-Hydrolyzing Acid Amidase	23.8892	46.5516	2.83342
HD_01533-RA	22.5198	28.0299	20.8984	3.8527	2.59507	2.58861	3.67797	3.49933	2.82098	-2.73239	1.16265e-06	*Nad(P)-Linked Oxidoreductase Superfamily Protein	23.816	3.01213	3.33276
HD_14692-RA	19.1422	19.1275	20.9216	31.4701	32.3779	33.816	50.0073	39.8449	37.8236	1.21218	5.04632e-05	*Nadar; Ybia-Like Superfamily	19.7304	32.5547	42.5586
HD_26156-RA	10.849	15.5095	13.3111	16.5299	15.4143	14.4854	7.99558	3.04844	3.53568	-1.34027	0.00291123	*Nadar; Ybia-Like Superfamily	13.2232	15.4765	4.8599
HD_26505-RA	10.93	15.6875	13.34	16.6543	15.6024	14.5237	8.11522	3.08973	3.63435	-1.32502	0.00307906	*Nadar; Ybia-Like Superfamily	13.3192	15.5934	4.94643
HD_03299-RA	46.1681	44.69	46.0679	81.1836	65.0782	73.1406	110.024	103.313	86.4021	1.2332	4.60138e-05	*Nad-Dependent Epimerase/Dehydratase; Nad(P)-Binding Domain Superfamily	45.642	73.1341	99.9132
HD_04848-RA	17.0633	19.0978	18.896	11.7754	10.2105	9.79288	35.5315	39.3494	41.7375	1.18889	4.93208e-05	*Nad-Dependent Epimerase/Dehydratase; Nad(P)-Binding Domain Superfamily	18.3523	10.5929	38.8728
HD_17894-RA	3.77984	4.92272	3.87758	1.90728	2.06896	1.68315	0.159513	0.08258	0.0657801	-5.21731	1.6676e-07	*Nadph Oxidase 5	4.19338	1.88646	0.102624
HD_07710-RA	40.7143	37.3504	42.1036	4.27064	5.46125	5.50849	443.546	273.918	268.153	3.13831	6.48124e-07	*Nasopharyngeal Epithelium Specific Protein 1	40.0561	5.08013	328.539
HD_21452-RA	1.25572	0.950738	1.15054	2.44629	2.42364	2.39314	4.33197	5.70835	4.44114	2.20459	4.38095e-06	*Nck-Associated Protein 1	1.119	2.42102	4.82715
HD_25022-RA	4.12651	3.3006	3.52773	8.8792	8.77481	8.62118	16.3253	19.14	17.0732	2.36342	5.98023e-07	*Nck-Associated Protein 1	3.65161	8.7584	17.5129
HD_04632-RA	3.2728	2.04471	3.08528	6.19865	7.07531	6.0406	6.75298	5.67118	8.92866	1.4509	0.000324361	*Nck-Associated Protein 1-Like	2.80093	6.43818	7.11761
HD_23814-RA	3.45478	2.10372	2.90732	6.17957	6.29797	5.58118	7.46919	8.44381	11.8726	1.81952	6.24254e-05	*Nck-Associated Protein 1-Like	2.82194	6.01957	9.26188
HD_24239-RA	1.81081	1.5216	1.74723	4.10064	4.50308	3.84179	4.61351	3.67688	5.13743	1.50757	7.01368e-05	*Nck-Associated Protein 1-Like	1.69321	4.14851	4.47594
HD_24804-RA	4.54337	3.08856	4.23785	10.4419	11.6402	10.8843	22.4494	31.3251	23.6377	2.80428	7.41842e-07	*Nck-Associated Protein 1-Like	3.95659	10.9888	25.8041
HD_25180-RA	7.01431	5.90015	7.18336	18.4454	17.5666	16.5829	15.6889	16.5845	19.0946	1.45861	1.94198e-05	*Nck-Associated Protein 1-Like	6.69927	17.5316	17.1227
[truncated: 5,511 more rows]

## Sheet: aggr_vs_tissue
Table S5B. 106 differentially expressed genes (adjusted p < 0.05, |log₂FC| > 1) in aggregates relative to adult sponges. Expression is shown in CPM. Genes with expression levels ≥ 3 CPM in at least one biological replicate are shown. * domain only.
gene_id	adults_1, cpm	adults_2, cpm	adults_3, cpm	aggr24h_1, cpm	aggr24h_2, cpm	aggr24h_3, cpm	larvae_1, cpm	larvae_2, cpm	larvae_3, cpm	logFC_larvae_vs_adults	adjP_larvae_vs_adults	gene annotation	adutls_mean, cpm	aggr24h_mean, cpm	larvae_mean, cpm
HD_13542-RA	2.24091	1.21585	1.82304	0.414625	1.07478	0.382534	4.38661	2.43611	16.1161	-1.39427	0.0929168	*Adenylate Kinase 9	1.75993	0.623981	7.64628
HD_13075-RA	1.34994	2.19447	1.56261	0.539013	0.403044	0.688562	0.717808	13.5844	4.11126	-1.61297	0.0971056	*Adp-Ribosylation Factor-Like Protein 11	1.70234	0.54354	6.13783
HD_06862-RA	14.4633	10.4098	16.3182	5.3383	6.53442	6.25903	2.01345	1.9109	8.76914	-1.14105	0.0566423	*Ankyrin	13.7304	6.04392	4.23117
HD_24759-RA	2.96043	2.02158	3.27511	5.81719	7.40285	6.91852	0.546332	0.38152	4.22999	1.32673	0.08197	*Ankyrin Repeat; Ankyrin Repeat-Containing Domain; Ankyrin Repeat-Containing Domain Superfamily	2.75237	6.71285	1.71928
HD_28090-RA	2.5738	1.64585	2.40178	3.62797	5.84414	4.30351	3.25008	1.52773	11.7746	1.10013	0.113014	*Ankyrin Repeat; Ankyrin Repeat-Containing Domain; Ankyrin Repeat-Containing Domain Superfamily	2.20715	4.59187	5.51748
HD_05166-RA	0.323986	0.41517	0.251753	1.01583	1.15539	0.803322	2.49239	0.350965	15.3939	1.62816	0.192744	*Apobec1 Complementation Factor	0.330303	0.991516	6.07907
HD_08569-RA	23.0119	8.45908	10.7406	8.4824	4.11428	5.91322	0	0.45419	0.13156	-1.15475	0.0558319	*Collagen Alpha-1(X) Chain	14.0705	6.16996	0.19525
HD_02044-RA	0.288078	0.424956	0.279822	0.0621938	0.214957	0.153014	3.71545	6.58576	5.33378	-1.05654	0.0584721	*Colon Cancer-Associated Protein Mic1	0.330952	0.143388	5.21166
HD_06674-RA	4.99479	6.8503	15.192	23.8824	20.4612	21.0011	21.295	228.251	84.6754	1.31266	0.0947561	*Cxcxc Repeat	9.01236	21.7816	111.407
HD_22577-RA	47.356	41.4873	37.1842	9.66077	7.73845	7.55505	0.199391	0.08258	13.7151	-2.29374	0.0791012	*Cyclin, N-Terminal; Cyclin-Like Superfamily; Cyclin	42.0092	8.31809	4.66571
HD_02902-RA	5.75481	4.10128	6.16969	8.5815	13.9547	10.8613	1.73749	1.9332	7.74889	1.10136	0.062009	*Dna2/Nam7 Helicase Family	5.34193	11.1325	3.80653
HD_26890-RA	14.4449	9.60109	14.5319	22.3321	36.5451	27.0513	1.74467	1.68257	8.23534	1.19613	0.0550458	*Dna2/Nam7 Helicase Family	12.8593	28.6428	3.88753
HD_06345-RA	4.8598	2.41688	4.54689	0.9951	2.31079	0.650308	4.91818	1.98605	43.1846	-1.50345	0.174709	*Dynein Heavy Chain 1, Axonemal	3.94119	1.31873	16.6963
HD_27358-RA	5.53477	2.9655	5.00613	1.09876	2.36453	1.62577	3.2102	0.94967	29.8148	-1.34892	0.214938	*Dynein Heavy Chain 10, Axonemal	4.50213	1.69635	11.3249
HD_23902-RA	1.05971	0.615341	0.96216	0.21063	0.241827	0.162577	1.1134	0.533467	7.41407	-2.0202	0.0824186	*Dynein Heavy Chain, Domain-1; Dynein Heavy Chain	0.879069	0.205011	3.02031
HD_23916-RA	1.07321	0.630168	0.96216	0.169167	0.226242	0.162577	1.1134	0.533467	7.40848	-2.16475	0.0680933	*Dynein Heavy Chain, Domain-1; Dynein Heavy Chain	0.888511	0.185995	3.01845
HD_28202-RA	3.86084	2.17964	3.51586	5.92914	11.3658	7.57418	0.937138	0.464513	7.76205	1.42142	0.108478	*E3 Ubiquitin-Protein Ligase Huwe1	3.18545	8.28972	3.05457
HD_10587-RA	2.18691	2.07585	1.93879	4.06333	3.46618	5.08771	1.47549	9.00122	4.37438	1.06459	0.0658332	*E3 Ubiquitin-Protein Ligase Trim71	2.06718	4.20574	4.95036
HD_10756-RA	5.75076	4.8041	5.2955	14.3046	8.11462	10.5197	2.43257	18.5392	6.08466	1.09453	0.0902731	*Ef-Hand Domain; Ef-Hand Domain Pair; Ef-Hand 1, Calcium-Binding Site	5.28345	10.9796	9.01882
HD_00065-RA	15.3686	8.60824	13.9659	4.35813	7.63903	3.13257	1.34669	0.538009	4.92496	-1.27988	0.0733604	*Egf-Type Aspartate/Asparagine Hydroxylation Site; Egf-Like Domain; Egf-Like Calcium-Binding Domain; Immunoglobulin Subtype 2; Immunoglobulin Subtype; Fibronectin Type Iii; Egf-Like, Conserved Site; Immunoglobulin I-Set; Egf-Like Calcium-Binding, Conserved Site; Fibronectin Type Iii Superfamily; Immunoglobulin-Like Domain Superfamily	12.6476	5.04324	2.26988
HD_02524-RA	3.21611	1.96375	3.00194	1.14768	1.04415	1.26657	9.87146	7.17373	34.083	-1.20433	0.066361	*Eukaryotic Translation Initiation Factor 3 Subunit A	2.72727	1.1528	17.0427
HD_23199-RA	17.7653	9.83062	9.15861	2.94384	7.20106	4.4374	0.279148	0.86709	4.39082	-1.28308	0.107669	*Extracellular Matrix Glycoprotein Related	12.2515	4.86077	1.84569
HD_00075-RA	3.34786	2.6986	3.53033	7.57728	6.51588	7.08951	1.31598	10.8663	4.79109	1.18474	0.0607445	*Fibronectin Type Iii; Fibronectin Type Iii Superfamily	3.19226	7.06089	5.65779
HD_00970-RA	189.289	131.223	147.927	64.7437	78.7637	60.23	1.57519	2.2916	18.7473	-1.15959	0.15295	*Gpcr, Family 2, Extracellular Hormone Receptor Domain; Immunoglobulin Subtype; Immunoglobulin I-Set; Gain Domain, N-Terminal; Immunoglobulin-Like Domain Superfamily; Gpcr Family 2, Extracellular Hormone Receptor Domain Superfamily	156.146	67.9125	7.53804
HD_26549-RA	4.15297	2.20603	3.78209	5.3072	8.91588	6.84851	0.444642	0.385236	4.4543	1.09645	0.168654	*Helicase With Zinc Finger Domain-Related	3.38036	7.02386	1.76139
HD_15212-RA	0.350985	0.207585	0.231497	0.912175	1.15539	0.956336	9.77017	250.341	86.0075	1.96262	0.104387	*Iggfc-Binding Protein, N-Terminal	0.263356	1.00797	115.373
HD_27727-RA	0.0855864	0.0593099	0.113434	0.00414625	0.0309001	0.0332805	4.60394	4.76858	2.54766	-1.63597	0.0635626	*Integrase, Sam-Like, N-Terminal; Dna Breaking-Rejoining Enzyme, Catalytic Core	0.08611	0.0227756	3.9734
HD_11875-RA	14.5524	8.98545	11.7774	21.9751	33.1302	24.0997	14.396	6.06963	47.8961	1.20615	0.0782904	*Kinesin-Like Protein Kif1b	11.7718	26.4017	22.7873
HD_08004-RA	34.0321	21.5295	35.7374	52.6367	89.2071	67.6895	16.4697	10.467	65.221	1.23863	0.0660148	*Ld11139p	30.433	69.8444	30.7192
HD_24001-RA	6.64172	3.7217	5.78743	8.20958	16.6592	10.5962	4.54612	2.27095	12.7942	1.1763	0.0636404	*Nipped-B-Like Protein	5.38362	11.8216	6.5371
HD_20359-RA	18.4132	14.2047	6.39511	4.85111	6.90549	5.96754	6.46027	18.3741	5.09796	-1.08993	0.0589645	*Pdgf/Vegf Growth Factor Related	13.0044	5.90805	9.97743
HD_26482-RA	0.0224091	0	0.048325	0	0.0067174	0.0191267	2.11036	3.56457	3.48042	-1.09671	0.436115	*Pogo Transposable Element With Krab Domain	0.023578	0.00861471	3.05178
HD_12254-RA	4.6978	3.41032	4.02226	7.46325	12.2794	9.52511	1.79452	0.86709	8.05806	1.31349	0.0678743	*Proteasome Adapter And Scaffold Protein Ecm29	4.04346	9.75593	3.57322
HD_14921-RA	12.2845	8.40718	12.4285	19.6532	34.0707	22.9903	9.23181	4.00513	34.2056	1.25264	0.0798234	*Regulator Of Chromosome Condensation 1/Beta-Lactamase-Inhibitor Protein Ii; E3 Ubiquitin Ligase Edd, Ubiquitin-Associated Domain	11.0401	25.5714	15.8142
HD_09465-RA	0.188992	0.0889649	0.0289372	0	0	0	7.21796	2.27095	2.66968	-4.66865	0.0532191	*Reverse Transcriptase Domain	0.102298	0	4.05287
HD_15126-RA	13.1125	6.74146	11.8547	3.9916	4.55897	4.5227	3.15038	2.8903	14.4364	-1.23676	0.0604095	*Reverse Transcriptase Domain; Endonuclease/Exonuclease/Phosphatase; Endonuclease/Exonuclease/Phosphatase Superfamily	10.5696	4.35776	6.8257
HD_25630-RA	12.8334	9.97385	11.9366	4.22918	4.87227	4.73692	0.279148	0.45419	3.20678	-1.28402	0.0682447	*Ribonuclease	11.5813	4.61279	1.31337
HD_17039-RA	0.0539977	0.0889649	0.0868115	0	0	0.0765069	3.57588	2.24329	4.81839	-1.52132	0.243984	*Ribonuclease H-Like Superfamily	0.0765914	0.0255023	3.54585
HD_26687-RA	11.245	7.9674	10.0797	3.28922	5.44647	3.95617	1.8675	1.22507	8.54582	-1.15886	0.086072	*Rna Helicase Mov10l1	9.76404	4.23062	3.87946
HD_06116-RA	0.0323986	0	0.0040512	0	0	0	3.65883	4.74835	4.46877	-1.9944	0.215431	*Si:Dkey-261j15.2-Related	0.0121499	0	4.29198
HD_03281-RA	19.3166	5.38623	19.7215	48.8752	74.9103	53.8325	1.99391	2.20447	31.7866	2.03508	0.062565	*Sodium/Calcium Exchanger	14.8081	59.206	11.995
HD_06734-RA	6.39873	4.00342	5.41125	9.37053	16.0949	10.4814	1.35586	0.53677	6.77535	1.2263	0.105431	*Sterile Alpha Motif Domain; Sterile Alpha Motif/Pointed Domain Superfamily	5.27113	11.9823	2.88933
HD_16494-RA	1.88992	1.27516	1.09961	4.51941	2.95566	3.71058	0.638052	7.80381	3.45345	1.42345	0.0580505	*Tgf-Beta Family	1.42157	3.72855	3.96511
HD_06400-RA	0.998958	0.29655	0.839177	1.90728	1.37035	1.0711	10.5677	3.63352	4.3086	1.04713	0.086248	*Tm2 Domain	0.711562	1.44957	6.16995
HD_05114-RA	0.737879	0.429404	0.766835	0.16585	0.470218	0.11476	2.10677	1.52567	5.83075	-1.21126	0.12295	*Tnf Receptor-Associated Factor 6	0.644706	0.250276	3.15439
HD_13140-RA	0	0	0	0.0414625	0.0537392	0.0803322	11.3274	5.33426	2.44965	3.91822	0.0960786	*Transcriptional Enhancer Factor Tef-1	0	0.0585113	6.37044
HD_05352-RA	2.10591	0.652409	1.41792	3.23408	4.91714	3.51932	1.15647	0.45419	4.57172	1.51895	0.0555098	*Vacuolar Protein Sorting-Associated Protein 13f-Related	1.39208	3.89018	2.06079
HD_07822-RA	2.92938	2.0115	4.19357	7.84346	7.8951	8.63877	30.1479	493.161	111.607	1.45461	0.100109	*Von Willebrand Factor, Type A; Von Willebrand Factor A-Like Domain Superfamily	3.04482	8.12578	211.639
HD_19811-RA	5.58877	2.90619	4.39845	0.9951	2.25705	0.803322	2.51233	0.8258	7.89361	-1.59553	0.0503918	*Zizimin, Isoform K	4.2978	1.35182	3.74391
HD_15833-RA	4.7518	5.54548	134.818	177.294	532.146	166.441	5035.24	1811.56	1882.26	2.62171	0.0537516	BAG3 BCL2-associated athanogene 3	48.3718	291.96	2909.69
HD_10653-RA	0	0	0	0	0	0.0191267	11.4451	18.5599	12.0049	1.25501	0.389343	CONTAM	0	0.00637557	14.0033
HD_18065-RA	0.161993	0.0889649	0.144686	0.082925	0	0.122411	8.30025	12.4696	5.03218	-1.04007	0.286461	CONTAM	0.131881	0.0684453	8.60067
HD_23816-RA	9.28032	5.12734	8.4809	11.4055	21.6534	14.9181	1.7016	1.2676	6.67076	1.10847	0.0762811	CONTAM	7.62952	15.9923	3.21332
HD_03428-RA	26.4859	34.1625	180.365	111.99	446.385	109.137	2861.41	916.432	1396.97	1.50146	0.105802	DNAJB4 DnaJ homolog subfamily B member 4	80.3379	222.504	1724.94
HD_18395-RA	5.15462	5.62229	7.67818	13.5823	11.2221	12.655	7.271	43.8578	17.2739	1.06264	0.0697408	E1.6.2.2 cytochrome-b5 reductase [EC:1.6.2.2]	6.1517	12.4865	22.8009
HD_24956-RA	5.26208	6.49503	8.11832	14.8469	12.2028	12.3597	9.31635	60.0398	22.1235	1.02942	0.0871138	E1.6.2.2 cytochrome-b5 reductase [EC:1.6.2.2]	6.62514	13.1365	30.4932
HD_20292-RA	1.08832	1.19124	0.898788	0.484697	0.460008	0.529045	17.8635	4.93416	6.66089	-1.0633	0.0740931	EIF4G translation initiation factor 4G	1.05945	0.49125	9.8195
HD_10783-RA	13.828	12.88	278.795	350.054	903.757	348.017	5437.13	1172.91	2783.7	2.41922	0.0614305	HSPA1s heat shock 70kDa protein 1/2/6/8	101.834	533.943	3131.25
HD_18209-RA	0.303737	0.207585	0.168704	0.780739	0.515091	0.962839	7.02176	0.62637	11.1915	1.72625	0.114275	KPNA3_4 importin subunit alpha-4/3	0.226675	0.75289	6.27987
HD_04470-RA	47.437	44.008	51.2766	126.129	110.273	115.602	5.62283	5.73931	40.3232	1.34487	0.0699551	MEX3, RKHD RNA-binding protein MEX3 [EC:2.3.2.27]	47.5739	117.335	17.2284
HD_03750-RA	66.1472	47.27	64.1537	108.051	156.636	116.099	111.739	27.623	262.43	1.14137	0.0956589	MYO18 myosin XVIII	59.1903	126.929	133.93
HD_00647-RA	101.286	89.1132	108.08	178.123	230.219	180.097	17.5265	94.0174	59.4323	1.02101	0.055318	PKD protein kinase D [EC:2.7.11.13]	99.4932	196.146	56.9921
HD_22186-RA	56.6031	53.6755	38.3417	18.8654	30.1208	22.799	7.81613	5.30577	28.6801	-1.00438	0.0965396	PLK1 polo-like kinase 1 [EC:2.7.11.21]	49.5401	23.9284	13.934
HD_10800-RA	22.3011	14.7978	17.8253	5.26574	12.6825	6.84737	7.97565	2.60127	14.4361	-1.1008	0.0703156	PRKDC DNA-dependent protein kinase catalytic subunit [EC:2.7.11.1]	18.3081	8.26519	8.33767
HD_05195-RA	154.411	178.686	198.123	341.672	454.437	379.249	28.0145	229.283	108.504	1.18877	0.0628026	PXDN, VPO1 peroxidase [EC:1.11.1.7]	177.073	391.786	121.934
HD_05196-RA	63.3348	62.053	61.4142	130.006	147.899	125.911	5.92192	44.9235	29.2392	1.15526	0.0558929	PXDN, VPO1 peroxidase [EC:1.11.1.7]	62.2673	134.605	26.6949
HD_15210-RA	0.269989	0.11862	0.347246	0.6634	1.28974	0.879829	4.98478	97.527	115.115	1.98658	0.108945	SEMA5 semaphorin 5	0.245285	0.944324	72.5423
HD_05271-RA	21.9231	17.704	11.6038	8.58274	6.85175	8.9513	5.14429	31.174	11.1497	-1.02728	0.0886036	TGFB1 transforming growth factor beta-1	17.077	8.1286	15.8227
HD_02180-RA	62.0434	45.6983	55.6172	95.9028	139.211	109.481	27.6225	7.92768	73.2461	1.11841	0.0976349	TNRC6, GW182 trinucleotide repeat-containing gene 6 protein	54.453	114.865	36.2654
HD_01363-RA	1.43094	4.09239	2.08347	1.20241	1.28974	0.879829	3140.48	1356.01	954.228	-1.11304	0.0656811	UNANNOT	2.5356	1.12399	1816.9
HD_02904-RA	5.76021	4.1167	6.74814	8.27799	13.3636	10.9091	0.574246	0.736201	2.76507	1.01122	0.0652893	UNANNOT	5.54169	10.8502	1.3585
HD_03067-RA	0.0539977	0.0444824	0.0289372	0	0	0	3.40959	3.19998	6.83554	-3.46348	0.0589692	UNANNOT	0.0424724	0	4.4817
HD_03282-RA	1.93798	0.84398	1.50444	2.28002	4.45633	3.32269	0.244055	0.256411	2.06155	1.27328	0.0843782	UNANNOT	1.4288	3.35301	0.854005
HD_04852-RA	0.187912	0.0984545	0.256962	0.0592914	0.0515897	0.0497295	5.75204	2.06987	5.87186	-1.65653	0.0712373	UNANNOT	0.18111	0.0535368	4.56459
HD_04871-RA	2.99687	1.57171	3.00946	0.373163	0.537392	0.497295	4.32001	1.61031	38.3498	-2.36307	0.0572681	UNANNOT	2.52602	0.469283	14.76
HD_06348-RA	3.99583	2.07585	4.10908	1.07803	1.854	1.22411	4.90502	10.5702	47.8879	-1.23474	0.141226	UNANNOT	3.39359	1.38538	21.1211
HD_06732-RA	33.2086	29.0915	30.5866	47.8477	78.2981	58.3786	9.61065	4.25287	38.2182	1.033	0.136787	UNANNOT	30.9622	61.5081	17.3606
HD_08090-RA	15.0878	9.51924	15.6839	2.9853	7.73845	5.10683	0.0398782	0.04129	2.64765	-1.29903	0.169604	UNANNOT	13.4303	5.27686	0.909606
HD_08204-RA	0.134994	0.504134	0.347246	0.421674	1.10165	0.459041	6.57991	8.05155	8.84742	1.10986	0.0554451	UNANNOT	0.328792	0.66079	7.82629
HD_09025-RA	0.101246	0.0346963	0.103016	0	0	0	29.8508	13.6765	6.15471	-4.31431	0.10059	UNANNOT	0.0796528	0	16.5607
HD_12965-RA	0.0539977	0.148275	0.260434	0.082925	0	0.0765069	13.8776	4.129	5.82154	-1.59036	0.196737	UNANNOT	0.154236	0.053144	7.94272
HD_13196-RA	0.24299	0.11862	0.144686	0.767057	0.69861	0.497295	1.63501	22.0076	5.16374	1.9591	0.09666	UNANNOT	0.168765	0.65432	9.60211
HD_13321-RA	0.0296988	0.158061	0.0384864	0.152167	0.304433	0.159517	12.8009	1.77547	6.71516	1.52946	0.221542	UNANNOT	0.0754154	0.205372	7.09718
HD_15179-RA	8.63964	9.48959	29.8053	5.84622	9.08193	6.50308	1.11659	3.01417	1.57872	-1.12003	0.0539509	UNANNOT	15.9782	7.14374	1.90316
HD_17766-RA	126.976	122.742	83.9177	287.75	202.23	254.443	2.27306	12.7999	2.99299	1.20315	0.0502508	UNANNOT	111.212	248.141	6.02199
HD_17773-RA	0.0882863	0.170516	0.342327	0.373163	0.54196	0.363408	2.53227	5.05803	3.19033	1.15295	0.0549527	UNANNOT	0.200376	0.426177	3.59354
HD_18123-RA	0.161453	0.165475	0.147001	0	0.0134348	0.153014	3.39523	3.89489	2.11384	-1.48951	0.125383	UNANNOT	0.157976	0.0554829	3.13465
HD_18748-RA	0.537547	0.534679	0.824419	1.52167	1.0686	1.2134	11.9559	18.595	4.89305	1.03207	0.0643657	UNANNOT	0.632215	1.26789	11.8146
HD_18749-RA	0.350985	0.261853	0.361714	0.103656	0.134348	0.0765069	8.08212	13.5126	3.80965	-1.51626	0.0552677	UNANNOT	0.324851	0.104837	8.46812
HD_19093-RA	0	0.029655	0	0.082925	0.0268696	0	5.74246	4.83093	5.06507	1.52944	0.284925	UNANNOT	0.00988499	0.0365982	5.21282
HD_21433-RA	0.188992	0.17793	0.491932	0.16585	0.188087	0	6.01563	2.10579	2.07207	-1.13736	0.245434	UNANNOT	0.286284	0.117979	3.39783
HD_21505-RA	0	0.0593099	0.0289372	0	0	0	3.07062	4.99609	5.36108	-2.94559	0.113511	UNANNOT	0.0294157	0	4.47593
HD_22288-RA	0.0634473	0.00978614	0.0555593	0.0203166	0.00859828	0	19.1081	6.61301	5.84851	-1.79481	0.302408	UNANNOT	0.0429309	0.0096383	10.5232
HD_22759-RA	2.07891	2.23895	1.49026	0.559744	0.980741	0.698125	0.757686	19.5921	2.84499	-1.30103	0.217166	UNANNOT	1.93604	0.746203	7.7316
HD_23421-RA	20.1952	10.7054	16.3206	23.9653	41.1909	29.2252	3.07062	1.44515	12.6627	1.03925	0.138694	UNANNOT	15.7404	31.4605	5.72615
HD_24727-RA	2.07891	2.23895	1.49026	0.559744	0.980741	0.698125	0.757686	19.5921	2.84499	-1.30103	0.217166	UNANNOT	1.93604	0.746203	7.7316
HD_25447-RA	0.047248	0.00978614	0.05064	0.0082925	0	0	13.4342	7.10477	2.53549	-2.61713	0.292424	UNANNOT	0.0358914	0.00276417	7.69148
HD_25989-RA	0.0742469	0.0346963	0.103016	0.0082925	0.0403044	0	24.7564	11.908	4.95949	-1.64229	0.295647	UNANNOT	0.0706532	0.016199	13.8746
HD_26053-RA	0.0369885	0.00504134	0.0144686	0.128119	0.0752349	0.0810973	4.72996	3.3288	10.5307	2.06978	0.0869528	UNANNOT	0.0188328	0.0948171	6.1965
HD_26055-RA	0.0413083	0.00504134	0.0434057	0.0866567	0.0483653	0.0818624	5.97256	4.82763	14.0806	1.12901	0.342909	UNANNOT	0.0299184	0.0722948	8.29358
HD_26555-RA	1.40394	1.36413	1.44686	3.15115	4.08418	3.09853	0.398782	0.12387	2.36808	1.33803	0.0710956	UNANNOT	1.40498	3.44462	0.963579
HD_27134-RA	0	0	0	0.0621938	0	0.11476	35.2025	12.5728	8.55141	3.77073	0.1577	UNANNOT	0	0.0589847	18.7756
HD_27296-RA	0.072087	0.029655	0.0578743	0.0277799	0.00886697	0.0126236	4.30685	2.44974	3.26697	-1.5398	0.0907674	UNANNOT	0.0532054	0.0164235	3.34118
HD_27534-RA	0.0315887	0.0394411	0.0813134	0	0.0180026	0.0191267	8.81468	3.23383	1.71522	-1.60443	0.351341	UNANNOT	0.0507811	0.0123765	4.58791
HD_28058-RA	3.07787	1.82378	3.48693	4.85111	8.30271	5.24072	2.25312	0.99096	8.66653	1.17478	0.104619	UNANNOT	2.79619	6.13152	3.9702
HD_28207-RA	0.593975	0.696892	0.853646	0.386845	0.376175	0.17214	4.64581	5.69802	1.92407	-1.12689	0.0521526	UNANNOT	0.714838	0.31172	4.0893
