# Supplementary material for: Proteomic and transcriptomic signatures of cytoskeletal remodeling during morphogenesis in the basal metazoan Halisarca dujardinii (Porifera)
Source: Front Cell Dev Biol. 2026 Jun 10;14:1829393. doi: 10.3389/fcell.2026.1829393 (PMC13291127; doi:10.3389/fcell.2026.1829393)
Supplement: Supplementary file 18 [file Table8.xlsx]

## Sheet: Лист1
	0 h								1,5 h
	cells				aggregates				cells				aggregates
	Area	mean gray	min	max	Area	mean gray	min	max	Area	mean gray	min	max	Area	mean gray	min	max
1	0.039	15.49	3	32	0.014	19.466	3	49	0.032	14.151	1	40	0.014	26.023	7	46
2	0.014	16.3	0	38	0.016	17	3	48	0.03	15.523	2	38	0.02	20.258	8	42
3	0.01	14.141	1	33	0.015	22.129	7	62	0.012	26.86	3	55	0.015	22.993	8	37
4	0.01	17.264	8	34	0.021	12.758	4	28	0.008	12.592	5	26	0.018	16.425	3	42
5	0.025	20.098	5	34	0.016	25	10	41	0.055	20.79	0	61	0.011	8.782	3	18
6	0.026	13.918	2	27	0.008	21.16	9	40	0.039	5.955	0	25	0.012	14.553	5	29
7	0.021	8.099	0	20	0.015	11.748	3	20	0.044	9.84	0	30	0.015	20.521	0	55
8	0.017	9.625	0	42	0.009	8.964	3	15	0.042	17.966	0	63	0.015	17.211	5	33
9	0.01	15.385	1	50	0.006	13.327	7	21	0.033	8.741	0	29	0.013	13.576	2	25
10	0.008	10.526	0	28	0.008	10.521	2	18	0.034	7.99	0	27	0.029	34.82	2	74
11	0.007	9.227	0	37	0.014	13.576	5	29	0.049	18.611	0	61	0.011	24.29	8	44
12	0.028	13.438	0	43	0.011	9.724	2	23	0.045	21.502	0	66	0.012	44.477	15	81
13	0.012	11.318	0	34	0.03	17.822	0	59	0.03	8.702	0	27	0.013	15.043	3	29
14	0.009	8.458	0	22	0.018	11.289	2	21	0.035	9.107	0	29	0.01	20.032	4	35
15	0.016	14.175	0	31	0.01	8.517	2	18	0.039	19.358	0	50	0.016	40.799	13	69
16	0.006	7.103	1	19	0.008	18.143	4	29	0.026	23.397	0	53	0.024	18.601	5	37
17	0.018	10.181	3	21	0.009	9.58	1	24	0.016	12.603	1	30	0.012	21.057	0	37
18	0.015	16.044	0	34	0.012	8.361	2	18	0.046	11.263	0	52	0.011	10.891	2	19
19	0.029	21.696	0	66	0.01	7.034	1	17	0.046	8.595	0	28	0.015	18.828	7	37
20	0.02	14.738	2	35	0.015	6.797	0	16	0.039	17.083	0	48	0.014	10.617	1	25
21	0.013	13.983	2	37	0.01	6.057	1	15	0.024	15.729	0	36	0.017	6.776	0	16
22	0.009	20.272	5	33	0.013	15.707	1	36	0.056	12.645	0	47	0.014	12.32	5	21
23	0.009	20.675	5	37	0.006	11.98	2	25	0.027	5.773	0	26	0.016	17.405	4	32
24	0.006	10.804	1	20	0.01	13.383	5	22	0.053	21.276	0	68	0.012	10.661	1	26
25	0.016	13.848	0	32	0.011	11.29	1	29	0.033	24.242	0	79	0.017	11.406	2	24
26	0.009	12.919	0	48	0.014	18.397	3	50	0.032	8.164	0	32	0.012	8.545	0	23
27	0.005	10.609	0	44	0.011	7.773	2	16	0.02	13.174	1	28	0.012	9.228	2	19
28	0.005	16.698	0	38	0.016	7.259	1	18	0.036	12.424	0	27	0.01	15.819	4	30
29	0.017	21.805	0	48	0.006	11.298	5	20	0.018	7.643	0	33	0.009	15.953	7	27
30	0.014	8.646	0	24	0.015	12.5	1	27	0.024	15.614	0	39	0.012	19.872	9	37
31	0.01	10.589	0	24	0.006	7.118	0	18	0.016	15.113	3	33	0.014	20.575	10	33
32	0.012	8.58	0	20	0.009	5.963	1	17	0.046	8.09	0	22	0.014	19.894	9	35
33	0.006	5.5	0	14	0.011	12.212	4	24	0.034	7.723	0	25	0.013	12.653	4	25
34	0.005	13.455	0	29	0.007	11.476	3	31	0.022	35.611	0	62	0.016	21.768	6	37
35	0.008	6.883	0	15	0.009	8.378	1	19	0.02	16.32	2	33	0.012	26.768	12	39
36	0.011	9.923	0	31	0.006	8.796	2	19	0.023	8.469	0	20	0.014	13.712	3	32
37	0.015	10.716	1	23	0.02	7.016	0	16	0.035	18.211	0	41	0.019	19.772	4	35
38	0.009	6.895	0	16	0.015	3.926	0	14	0.035	25.878	6	60	0.014	24.922	5	68
39	0.019	12.642	4	26	0.015	5.106	0	18	0.038	20.753	0	55	0.017	29.058	5	52
40	0.006	10.407	2	18					0.025	15.836	0	41	0.017	19.104	7	38
41	0.007	7.094	0	31					0.01	17.307	1	32	0.014	7.535	1	17
42	0.011	13.486	0	44					0.017	5.818	0	26	0.016	7.068	0	23
43									0.016	7.095	0	24	0.011	27.291	8	53
44									0.014	11.836	0	27	0.016	13.344	5	33
45									0.025	10.066	0	31	0.012	32.955	8	70
46									0.017	6	0	16	0.016	35.292	5	59
47													0.016	27.542	10	53
48													0.023	19.636	1	41
49													0.013	23	11	37
50													0.019	26.302	5	44
51													0.009	25.047	8	49
52													0.009	28.558	6	57
53													0.008	15.041	6	29
54													0.015	15.806	1	30
55													0.017	26.906	4	55
56													0.013	18.934	6	34
57													0.015	40.454	15	81
58													0.016	17.473	1	42
59													0.011	22.178	8	38
60													0.014	30.178	5	45
61													0.012	40.635	12	69
62													0.014	22.586	5	46
63													0.015	42.868	8	79
64													0.016	31.674	11	55
65													0.024	24.262	0	58
66													0.018	27.333	4	45
67													0.012	40.477	12	68
68													0.015	31.504	9	57
69													0.016	13.464	4	31
70													0.027	23.729	1	50
71													0.021	25.625	1	46
72													0.023	27.014	9	51
73													0.01	32.826	3	57
74													0.011	13.99	5	29
75													0.012	15.257	2	33
76													0.024	11.283	1	26
77													0.015	41.171	5	79
78													0.015	35.65	16	54
79													0.01	19.844	9	34
80													0.012	9.955	0	29
81													0.043	12.056	0	29
82													0.012	13.303	3	27
